# Supplementary material for: Targeted Therapy of Papillary Thyroid Cancer: A Comprehensive Genomic Analysis
Source: Front Endocrinol (Lausanne). 2021 Sep 24;12:748941. doi: 10.3389/fendo.2021.748941 (PMC8498581; doi:10.3389/fendo.2021.748941)
Supplement: Supplementary file 1 [file Table_1.xlsx]

## Sheet: Tab1
*Drug information by Drugbank.CA
Drugs	Alias*	Pathomechanism*	FDA indication*	Target genes
Abemaciclib	Verzenio	Regulation of cell cycle is crucial in maintaining proper cell growth; dysregulated cell cycle signalling pathway is a key component in inducing hyperproliferation of cells and tumor formation in various cancers. G1 to S phase cell cycle progression, or transition through the G1 restriction point (R), is promoted by the retinoblastoma tumor suppressor protein (Rb)-mediated pathway. Activation of …	Abemaciclib is approved to treat: Breast cancer that is hormone receptor positive (HR+) and HER2 negative (HER2-) and is advanced or has metastasized (spread to other parts of the body). It is used with fulvestrant in women whose disease got worse after treatment with hormone therapy. It is used alone in women and men whose disease got worse after treatment with hormone therapy and previous chemo…	FDA_Wildtype(ERBB2)_and_RPPA_p2(ESR1)#CDK4,CDK6,
Abiraterone	Zytiga,Abiraterone acetate,CB 7598,CB-7598#1349	Abiraterone is an orally active inhibitor of the steroidal enzyme CYP17A1 (17 alpha-hydroxylase/C17,20 lyase). It inhibits CYP17A1 in a selective and irreversible manner via covalent binding mechanism. CYP17A1 is an enzyme that catalyzes the biosynthesis of androgen and is highly expressed in testicular, adrenal, and prostatic tumor tissue. More specifically, abiraterone inhibits the conversion o…	Abiraterone acetate is approved to be used with prednisone to treat: Prostate cancer that has metastasized (spread to other parts of the body). It is used: A) In patients whose disease is castration resistant (has not responded to treatments that lower testosterone levels). B) In patients whose disease is high-risk and castration sensitive (has responded to treatments that lower testosterone leve…	#CYP17A1,
Acalabrutinib	Calquence,ACP-196	action Mantle Cell Lymphoma (MCL) is a rare yet aggressive type of B-cell non-Hodgkin lymphoma (NHL) with poor prognosis [2, 3]. Subsequently, relapse is common in MCL patients and ultimately represents disease progression [3]. Lymphoma occurs when immune system lymphocytes grow and multiply uncontrollably. Such cancerous lymphocytes may travel to many parts of the body, including the lymph nodes…	Acalabrutinib is currently indicated for the treatment of adult patients with Mantle Cell Lymphoma (MCL) who have received at least one prior therapy.6 It has also been recently approved for chronic lymphocytic leukemia and small lymphocytic lymphoma.6	#BTK,
Afatinib	Gilotrif,Afatinib Dimaleate,BIBW-2992,Tomtovok#1501	Afatinib is a potent and selective, irreversible ErbB family blocker [3]. Afatinib covalently binds to and irreversibly blocks signaling from all homo and heterodimers formed by the ErbB family members EGFR (ErbB1), HER2 (ErbB2), ErbB3 and ErbB4 [3]. In particular, afatinib covalently binds to the kinase domains of EGFR (ErbB1), HER2 (ErbB2), and HER4 (ErbB4) and irreversibly inhibits tyrosine ki…	Afatinib dimaleate is approved to treat: Non-small cell lung cancer (NSCLC) that has metastasized (spread to other parts of the body). It is used: As first-line treatment in patients with tumors that have certain epidermal growth factor receptor (EGFR) gene mutations. In patients with squamous NSCLC that got worse after treatment with platinum chemotherapy.	FDA_Mut_Var(EGFR,L858R),FDA_Mut_Del(EGFR)_and_Mut_Exon(EGFR,19)#ERBB2,EGFR,
Aldesleukin	TSF,Proleukin#1570	Aldesleukin binds to the IL-2 receptor which leads to heterodimerization of the cytoplasmic domains of the IL-2R beta and gamma(c) chains, activation of the tyrosine kinase Jak3, and phosphorylation of tyrosine residues on the IL-2R beta chain. These events led to the creation of an activated receptor complex, to which various cytoplasmic signaling molecules are recruited and become substrates fo…	For treatment of adults with metastatic renal cell carcinoma and melanoma	#IL2RB,IL2RA,IL2RG,
Alectinib	Alecensa,CH5424802,RO5424802,AF802#1572	Alectinib is a second generation oral drug that selectively inhibits the activity of anaplastic lymphoma kinase (ALK) tyrosine kinase. It is specifically used in the treatment of non-small cell lung cancer (NSCLC) expressing the ALK-EML4 (echinoderm microtubule-associated protein-like 4) fusion protein that causes proliferation of NSCLC cells. Inhibition of ALK prevents phosphorylation and subseq…	Alectinib is a second generation oral drug that selectively inhibits the activity of anaplastic lymphoma kinase (ALK) tyrosine kinase. It is specifically used in the treatment of non-small cell lung cancer (NSCLC) expressing the ALK-EML4 (echinoderm microtubule-associated protein-like 4) fusion protein that causes proliferation of NSCLC cells. Inhibition of ALK prevents phosphorylation and subseq…	FDA_Fusion(ALK-EML4)#ALK,
Alemtuzumab	Campath#1576	Campath binds to the CD52 antigen present on most B and T lymphocytes. This binding leads to antibody-dependent lysis of leukemic cells.	Alemtuzumab is approved to treat: B-cell chronic lymphocytic leukemia (CLL).	#CD52,
Alitretinoin	Panretin,Retinoic acid derivatives#1591	Alitretinoin binds to and activates all known intracellular retinoid receptor subtypes (RARa, RARb, RARg, RXRa, RXRb and RXRg). Once activated these receptors function as transcription factors that regulate the expression of genes that control the process of cellular differentiation and proliferation in both normal and neoplastic cells.	An important regulator of gene expression during growth and development, and in neoplasms. Tretinoin, also known as retinoic acid and derived from maternal vitamin A, is essential for normal growth; and embryonic development. An excess of tretinoin can be teratogenic. It is used in the treatment of psoriasis; acne vulgaris; and several other skin diseases. It has also been approved for use in pro…	#RARA,RXRA,RARB,RXRB,RARG,RXRG,
Alpelisib		Alpelisib is a phosphatidylinositol 3-kinase (PI3K) inhibitor with potent antitumor activity. It works by selectively inhibiting class I PI3K p110α 2, which is the catalytic subunit of PI3K, a lipid kinase that plays a role in various biological processes, including proliferation, survival, differentiation, and metabolism. Alpelisib was designed to target this enzyme that appears to be mutated at…	Alpelisib is indicated in combination with fulvestrant to treat postmenopausal women, and men, with advanced or metastatic breast cancer.Label This cancer must be hormone receptor (HR)-positive, human epidermal growth factor receptor 2 (HER2)-negative, and PIK3CA­ mutated.Label The cancer must be detected by an FDA-approved test following progression on or after an endocrine-based regimen	FDA_Wildtype(ERBB2)_and_FDA_allGain(ESR1)#PIK3CA,
Anastrozole	Arimidex#1764	Anastrozole selectively inhibits aromatase. The principal source of circulating estrogen (primarily estradiol) is conversion of adrenally-generated androstenedione to estrone by aromatase in peripheral tissues. Therefore, aromatase inhibition leads to a decrease in serum and tumor concentration of estrogen, leading to a decreased tumor mass or delayed progression of tumor growth in some women. An…	Breast cancer in postmenopausal women who have any of the following types of breast cancer-- Early-stage, hormone receptor–positive (HR+) breast cancer. It is used in women who have already received other treatment. Locally advanced or metastatic breast cancer that is HR+ or hormone receptor unknown (it is not known whether it is HR+ or hormone receptor–negative). It is used as first-line therapy…	#CYP19A1,
Apalutamide	Erleada	Persistent androgen receptor (AR) signaling is a common feature of castration-resistant prostate cancer (CRPC), attributed to AR gene-amplification, AR gene mutation, increased AR expression or increased androgen biosynthesis in prostate tumors [2]. Apalutamide is an antagonist of AR that to the binding-site in the ligand-binding domain of the receptor with the IC50 of 16 nM. Upon binding, apalut…	Apalutamide is approved to treat: Prostate cancer that has not metastasized (spread to other parts of the body) and is castration resistant (has not responded to treatments that lower testosterone levels).	#AR,
Apatinib	YN968D1#1829		Approved in gastric cancer (China, Dec 2014)	#KDR,PDGFRB,SRC,RET,
Atezolizumab	Tecentriq,MPDL3280A,RG7446#1984	Atezolizumab is a monoclonal antibody that binds to PD-L1 and blocks its interactions with both PD-1 and B7.1 receptors. This prevents PD-L1/PD-1 mediated inhibition of the immune response, including activation of the anti-tumor immune response without inducing antibody-dependent cellular cytotoxicity.	Atezolizumab is indicated to treat locally or advanced metastatic urothelial carcinoma in patients ineligible for cicplatin-containing chemotherapy with tumors expressing PD-L1, in patients ineligible for cisplatin-containing chemotherapy irrespective of PD-L1, have disease progression following platinum containing chemotherapy, or have disease progression within 12 months of neoadjuvant or adjuv…	Wildtype(ALK),Wildtype(EGFR)#CD274,
Avelumab	Bavencio,MSB0010718C,MSB0010682#2044	PD-L1 may be expressed on tumor cells and tumor-infiltrating immune cells and can contribute to the inhibition of the anti-tumor immune response in the tumor microenvironment. Binding of PD-L1 to the PD-1 and B7.1 receptors found on T cells and antigen presenting cells suppresses cytotoxic T-cell activity, T-cell proliferation and cytokine production. Avelumab binds PD-L1 through the FG loops [7]…	Merkel cell carcinoma that has metastasized (spread to other parts of the body). It is used in adults and in children aged 12 years or older. Urothelial carcinoma (a type of bladder cancer) that is locally advanced or has metastasized. It is used in patients whose disease got worse during or after treatment with platinum chemotherapy.	#CD274,
Axicabtagene ciloleucel	Yescarta	The CD 19 antigen is a 95 kDa integral membrane glycoprotein expressed on lymphocytes of the B-cell lineage but noton pluripotent stem cell. While this antigen is ubiquitously expressed on B lymphocyte lineage, the expression of this Ig protein is downregulated during terminal differentiation of premature and mature B cells into plasma cells [1]. In blood disorders, however, the expression CD19 i…	Axicabtagene ciloleucel is approved to treat: B-cell non-Hodgkin lymphoma (NHL), including the following types: Diffuse large B-cell lymphoma (DLBCL). DLBCL in patients who had follicular lymphoma. Primary mediastinal large B-cell lymphoma. High-grade B-cell lymphoma.	#CD19,
Axitinib	Inlyta,AG-013736#2059	Axitinib selectively blocks the tyrosine kinase receptors VEGFR-1 (vascular endothelial growth factor receptor), VEGFR-2, and VEGFR-3.	Renal cell carcinoma (a type of kidney cancer) that is advanced. It is used in patients whose disease has not gotten better with other chemotherapy.	#FLT1,FLT4,KDR,
Belantamab		Belantamab mafodotin is indicated in the treatment of adults with relapsed or refractory multiple myeloma who have received at least 4 prior therapies including an anti-CD38 monoclonal antibody, a proteasome inhibitor, and an immunomodulatory agent.	Belantamab mafodotin is indicated in the treatment of adults with relapsed or refractory multiple myeloma who have received at least 4 prior therapies including an anti-CD38 monoclonal antibody, a proteasome inhibitor, and an immunomodulatory agent.	#TNFRSF17,
Belinostat	Beleodaq#2241	Belinostat inhibits the activity of histone deacetylase (HDAC) thus prevents the removal of acetyl groups from the lysine residues of histones and some non-histone proteins. In vitro, belinostat caused the accumulation of acetylated histones and other proteins, increased the expression of tumor-suppressor genes. It ultimately induces cell cycle arrest, inhibition of angiogenesis and/or apoptosis …	Belinostat is approved to treat: Peripheral T-cell lymphoma that has recurred (come back) or is refractory (does not respond to treatment).	#HDAC1,HDAC2,HDAC3,HDAC4,HDAC5,HDAC6,HDAC7,HDAC8,HDAC9,
Bevacizumab	Avastin,Mvasi#2302	Bevacizumab contains human framework regions with antigen binding regions of a humanised murine antibody that binds to VEGF. Bevacizumab is produced by recombinant DNA technology in a Chinese hamster ovary mammalian cell expression system in a nutrient medium containing the antibiotic gentamicin and is purified by a process that includes specific viral inactivation and removal steps. Bevacizumab …	Cervical cancer that has not gotten better with other treatment, has metastasized (spread to other parts of the body), or has recurred (come back). Colorectal cancer that has metastasized. Glioblastoma (a type of brain cancer). It is used in patients whose: Cancer has recurred. This use is approved for the Avastin brand of bevacizumab. Cancer got worse after other treatment. This use is approved …	#VEGFA,
Bexarotene	Targretin#2308	Bexarotene selectively binds with and activates retinoid X receptor subtypes. There are three subtypes in total: RXRα, RXRβ, RXRγ. The exact mechanism of action of bexarotene in the treatment of CTCL is unknown but the drug has activity in all clinical stages of CTCL.	Bexarotene is approved to treat: Skin problems caused by cutaneous T-cell lymphoma that have not gotten better with other treatment.	#RXRA,RXRB,RXRG,
Blinatumomab	Blincyto,MT103,MT-103,MEDI-538	Blinatumomab is a bispecific CD19-directed CD3 T-cell engager that binds to CD19 expressed on the surface of cells of B-lineage origin and CD3 expressed on the surface of T cells. It activates endogenous T cells by connecting CD3 in the T-cell receptor (TCR) complex with CD19 on benign and malignant B cells. Blinatumomab mediates the formation of a synapse between the T cell and the tumor cell, u…	Blinatumomab is approved to treat: B-cell acute lymphoblastic leukemia. It is used in adults and children whose disease has recurred (come back) or is refractory (does not respond to treatment) and in some patients whose disease is in complete remission.	#CD19,
Bortezomib	Velcade,LDP 341,MLN341,PS-341#2456	Bortezomib is a reversible inhibitor of the chymotrypsin-like activity of the 26S proteasome in mammalian cells. The 26S proteasome is a large protein complex that degrades ubiquitinated proteins. The active site of the proteasome has chymotrypsin-like, trypsin-like, and postglutamyl peptide hydrolysis activity. The 26S proteasome degrades various proteins critical to cancer cell survival, such a…	Bortezomib is approved to treat: Mantle cell lymphoma in patients who have already received at least one other type of treatment. Multiple myeloma.	#PSMB5,PSMB1,
Bosutinib	Bosulif,SKI-606#2458	Bosutinib is a tyrosine kinase inhibitor. Although it is able to inhibit several tyrosine kinases such as Src, Lyn, and Hck, which are members of the Src-family of kinases, its primary target is the Bcr-Abl kinase. The Bcr-Abl gene is a chimeric oncogene created from the fusion of the breakpoint-cluster (Bcr) gene and Abelson (Abl) tyrosine gene. This chromosomal abnormality results in the format…	Bosutinib is approved to treat: Chronic myelogenous leukemia (CML) that is Philadelphia chromosome positive. It is used: In patients with newly diagnosed chronic phase CML. In patients with chronic phase, accelerated phase, or blastic phase CML that cannot be treated with or that did not respond to other treatment.	FDA_Fusion(ABL1-BCR)#BCR,ABL1,LYN,HCK,SRC,CDK2,MAP2K1,MAP2K2,MAP3K2,CAMK2G,
Brentuximab	Brentuximab Vedotin,Adcetris#2485	Brentuximab vedotin is composed of 3 parts: a chimeric human-murine IgG1 that selectively targets CD30, monomethyl auristatin E (MMAE), which is a microtubule-disrupting agent, and a protease-susceptible linker that links the antibody and MMAE. The IgG1 antibody enables Brentuximab vedotin to target tumor cells expressing CD30 on their surface. Following this Brentuximab vedotin enters the cell. …	Anaplastic large cell lymphoma that is systemic (affects the whole body). It is used in patients whose disease has not gotten better after treatment with combination chemotherapy. Cutaneous anaplastic large cell lymphoma that is primary. It is used in patients who have received other systemic therapy. Hodgkin lymphoma. It is used after an autologous stem cell transplant (ASCT) in patients who hav…	#TNFRSF8,
Brigatinib	Alunbrig,AP26113	Brigitanib acts as a tyrosine kinase inhibitor with activity against multiple kinases including ALK, ROS1, insulin-like growth factor 1 receptor and against EGFR deletions and point mutations. It acts by inhibiting ALK phosphorylation and the activation of downstream signaling proteins.	The anaplastic lymphoma kinase positive, metastatic non-small cell lung cancer (ALK+ NSCLC), represents only 3-5% of the NSCLC cancer cases, but the ALK mutation, overexpression and presence in several oncogenic fusion proteins in solid and hematologic tumors have pointed out the importance as well as its potential as a cancer therapy target.[1] The ALK-related cases of NSCLC are associated with …	FDA_allGain(ALK),FDA_RPPA_p2(ALK),FDA_Fusion(EML4-ALK)#EGFR,ALK,
Cabozantinib	Cabometyx,Cometriq,XL184,Cabometyx (tablet),Cometriq (capsule)#2592	Cabozantinib was approved in 2012 and is a non-specific tyrosine kinase inhibitor. It is marketed as Cometriq, which is indicated for the treatment of metastatic medullary thyroid cancer. It's label includes a black box warning of gastrointestinal perforations, fistulas, and hemorrhage. The FDA approved cabozantinib as Cabometyx for patients with advanced renal cell carcinoma in April 2016.	Cabozantinib-s-malate is approved to treat: Medullary thyroid cancer that is progressive and has metastasized (spread to other parts of the body). This use is approved for the Cometriq brand of cabozantinib-s-malate. Renal cell carcinoma (a type of kidney cancer) that is advanced. This use is approved for the Cabometyx brand of cabozantinib-s-malate.	#KDR,MET,RET,
Capmatinib		Capmatinib is a small molecule kinase inhibitor targeted against c-Met (a.k.a. hepatocyte growth factor receptor [HGFR]), a receptor tyrosine kinase that, in healthy humans, activates signaling cascades involved in organ regeneration and tissue repair.2 Aberrant c-Met activation - via mutations, amplification, and/or overexpression - is known to occur in many types of cancer, and leads to overact…	Capmatinib is indicated for the treatment of adult patients with metastatic non-small cell lung cancer (NSCLC) whose tumors have a mutation that leads to mesenchymal-epithelial transition (MET) exon 14 skipping as detected by an FDA-approved test.3	FDA_Mut_Exon(MET,14)#MET,
Carfilzomib	Kyprolis,PR-171#2658	Carfilzomib is made up of four modified peptides and acts as a proteasome inhibitor. Carfilzomib irreversibly and selectively binds to N-terminal threonine-containing active sites of the 20S proteasome, the proteolytic core particle within the 26S proteasome. This 20S core has 3 catalytic active sites: the chymotrypsin, trypsin, and caspase-like sites. Inhibition of the chymotrypsin-like site by …	Carfilzomib is approved to be used alone or with other drugs to treat: Multiple myeloma. It is used with lenalidomide and dexamethasone in patients whose disease has recurred (come back) and who have already received one to three other types of treatment. It is used alone in patients whose disease has gotten worse during or after treatment with bortezomib and immunomodulator therapy.	#PSMB10,PSMB2,PSMB9,PSMB1,PSMB8,PSMB5,
Cemiplimab		The U.S. Food and Drug Administration (FDA) approved Cemiplimab (Libtayo), manufactured by Regeneron Pharmaceuticals, on September 28, 2018. This is the first FDA approval of a drug specifically for the treatment of advanced cutaneous squamous cell carcinoma (CSCC)	This drug is a programmed death receptor-1 (PD-1) blocking antibody indicated for the treatment of patients with metastatic cutaneous squamous cell carcinoma (CSCC) or locally advanced CSCC who are not candidates for curative surgery or curative radiation	#PDCD1,
Ceritinib	Zykadia,LDK378#2760	Ceritinib inhibits Anaplastic lymphoma kinase (ALK) also known as ALK tyrosine kinase receptor or CD246 (cluster of differentiation 246), which is an enzyme that in humans is encoded by the ALK gene. About 4-5% of NSCLCs have a chromosomal rearrangement that generates a fusion gene between EML4 (echinoderm microtubule-associated protein-like 4) and ALK (anaplastic lymphoma kinase), which results …	Ceritinib is a kinase inhibitor indicated for the treatment of patients with anaplastic lymphoma kinase (ALK)-positive metastatic non-small cell lung cancer (NSCLC) who have progressed on or are intolerant to crizotinib. This indication is approved under accelerated approval based on tumor response rate and duration of response. An improvement in survival or disease-related symptoms has not been …	FDA_allGain(ALK),FDA_RPPA_p2(ALK),FDA_Fusion(ALK)#ALK,
Cetuximab	Erbitux,IMC-C225#2775	Cetuximab is an epidermal growth factor receptor binding FAB. Cetuximab is composed of the Fv (variable; antigen-binding) regions of the 225 murine EGFr monoclonal antibody specific for the N-terminal portion of human EGFr with human IgG1 heavy and kappa light chain constant (framework) regions. Cetuximab is marketed under the brand Erbitux® by Eli Lilly and Company. In the United States, a regim…	Cetuximab is approved to be used alone or with other drugs to treat: Colorectal cancer that has metastasized (spread to other parts of the body). Squamous cell carcinoma of the head and neck that is: Local or advanced. It is used with radiation therapy. Recurrent or metastatic.	FDA_Wildtype(KRAS)_and_allGain(EGFR),FDA_Wildtype(KRAS)_and_CNV_Amp(EGFR)#EGFR,
Cobimetinib	Cotellic,GDC-0973	MEK inhibitor Cobimetinib specifically binds to and inhibits the catalytic activity of MEK1, resulting in inhibition of extracellular signal-related kinase 2 (ERK2) phosphorylation and activation and decreased tumor cell proliferation. Cobimetinib and vemurafenib target two different kinases in the RAS/RAF/MEK/ERK pathway.	Cobimetinib is approved to be used with vemurafenib to treat: Melanoma that cannot be removed by surgery or has metastasized (spread to other parts of the body). It is used in patients whose cancer has a certain mutation in the BRAF gene.	FDA_Mut_Var(BRAF,V600K),FDA_Mut_Var(BRAF,V600E)#MAP2K1,BRAF,
Copanlisib	Copanlisib Hydrochloride,Aliqopa,BAY 80-6946	Follicular lymphoma is a B-cell lymphoma that is one of the most common type of non-Hodgkin lymphoma (NHL). It involves unregulated growth and proliferation of lymphocytes that eventually may travel to other organs including the lymph nodes, spleen, and the bone marrow, to form tumors. The phosphatidylinositol 3-kinase (PI3K)-mediated pathway is involved in promoting cell survival proliferation a…	Copanlisib hydrochloride is approved to treat: Follicular lymphoma that has relapsed. It is used in adults who have received at least two other systemic treatments.	#PIK3CA,PIK3CD,
Crizotinib	Xalkori,PF-02341066#3180	Crizotinib is a tyrosine kinase receptor inhibitor. More specifically, it inhibits anaplastic lymphoma kinase (ALK), hepatocyte growth factor receptor (HGFR, c-MET), and Recepteur d'Origine Nantais (RON). Abnormalities in the ALK gene caused by mutations or translocations may lead to expression of oncogenic fusion proteins. In patients with NSCLC, they have the EML4-ALK gene. Crizotinib inhibits …	Non-small cell lung cancer that has metastasized (spread to other parts of the body). It is used in patients whose cancer has a certain type of chromosome mutation that affects the anaplastic lymphoma kinase (ALK) gene or the ROS1 gene.	FDA_allGain(ALK),FDA_allGain(ROS1),FDA_Fusion(ALK)#MET,NTRK1,ROS1,ALK,
Dabrafenib	Tafinlar,GSK2118436#3321	Dabrafenib is an orally bioavailable inhibitor of B-raf (BRAF) protein with antineoplastic activity. Dabrafenib selectively binds to and inhibits the activity of B-raf, which may inhibit the proliferation of tumor cells which contain a mutated BRAF gene. B-raf belongs to the raf/mil family of serine/threonine protein kinases and plays a role in regulating the MAP kinase/Extracellular Signal-regul…	Dabrafenib is approved to be used alone or with trametinib to treat: Anaplastic thyroid cancer in patients whose disease is locally advanced or has metastasized (spread to other parts of the body) and who cannot receive local treatment. It is used with trametinib. Melanoma. It is used: With trametinib in patients who have had surgery to remove cancer that has spread to the lymph nodes. Alone or w…	FDA_Mut_Var(BRAF,V600)#RAF1,BRAF,
Dacomitinib		Dacomitinib, designed as (2E)-N-16-4-(piperidin-1-yl) but-2-enamide, is an oral highly selective quinazalone part of the second-generation tyrosine kinase inhibitors which are characterized by the irreversible binding at the ATP domain of the epidermal growth factor receptor family kinase domains.2 Dacomitinib was developed by Pfizer Inc and approved by the FDA on September 27, 2018.14 Some evide…	Dacomitinib is indicated as the first-line treatment of patients with metastatic non-small cell lung cancer (NSCLC) with epidermal growth factor receptor (EGFR) exon 19 deletion or exon 21 L858R substitution mutations as verified by an FDA-approved test.15 Lung cancer is the leading cause of cancer death and NSCLC accounts for 85% of lung cancer cases. From the cases of NSCLC, approximately 75% o…	FDA_Mut_Var(EGFR,L858R),FDA_Mut_Del(EGFR)_and_Mut_Exon(EGFR,19)#EGFR,
Daratumumab	Darzalex,Darzalex,HuMax-CD38#3360	Daratumumab is an immunoglobulin G1 kappa monoclonal antibody against CD38 antigen. CD38 is a transmembrane glycoprotein of many functions, including receptor mediated adhesion, signaling, and modulation of cyclase and hydrolase activity. CD38 is expressed on many cell types and tissues, and highly expressed in haematological malignancies including multiple myeloma tumor cells. By binding CD38, d…	Daratumumab is approved to be used alone or with other drugs to treat: Multiple myeloma. It is used with dexamethasone and either bortezomib or lenalidomide in patients who have already received at least one other type of treatment. It is used alone in patients who have already received at least three other types of treatment, including a proteasome inhibitor and an immunomodulating agent.	#CD38,
Darolutamide		Darolutamide is a nonsteroidal androgen receptor antagonist for the treatment of castrate-resistant, non-metastatic prostate cancer (nmCRPC). This condition occurs in the majority of patients with advanced prostate cancer who have been treated with androgen receptor antagonists.4 Though prior treatment for prostate cancer has been successful for these patients, the cancer eventually progresses to…	This drug is indicated for the treatment of patients diagnosed with non-metastatic and castrate-resistant prostate cancer	#AR,PGR,
Dasatinib	Sprycel,BMS-354825#3367	Dasatinib, at nanomolar concentrations, inhibits the following kinases: BCR-ABL, SRC family (SRC, LCK, YES, FYN), c-KIT, EPHA2, and PDGFRβ. Based on modeling studies, dasatinib is predicted to bind to multiple conformations of the ABL kinase. In vitro, dasatinib was active in leukemic cell lines representing variants of imatinib mesylate sensitive and resistant disease. Dasatinib inhibited the gr…	Dasatinib is approved to treat: Acute lymphoblastic leukemia that is Philadelphia chromosome positive. It is used in adults whose disease did not respond to other drugs or who are not able to use other drugs. Chronic myelogenous leukemia (CML) that is Philadelphia chromosome positive. It is used: In children with chronic phase CML. In adults with chronic phase CML that is newly diagnosed. In adul…	FDA_Fusion(ABL1-BCR)#ABL1,ABL2,DDR1,DDR2,EPHA2,FYN,KIT,LCK,PDGFRA,PDGFRB,SRC,YES1,
Denileukin	Ontak,Denileukin Diftitox	Denileukin diftitox binds to the high-affinity IL-2 receptor complex. The IL-2 receptor (Tac) subunit is expressed on activated but not resting lymphocytes. The diphtheria toxin associated with Ontak then selectively kills the IL-2 bearing cells.	Denileukin diftitox is approved to treat: Cutaneous T-cell lymphoma (a certain type). It is used in patients whose disease has not gotten better with other treatment or has recurred (come back).	#IL2RA,IL2RB,
Denosumab	Prolia,Xgeva#3410	Denosumab is designed to target RANKL (RANK ligand), a protein that acts as the primary signal to promote bone removal/resorption. In many bone loss conditions, RANKL overwhelms the body's natural defense against bone destruction. Denosumab prevents RANKL from activating its receptor, RANK, on the surface of osteoclasts and their precursors. Prevention of the RANKL/RANK interaction inhibits osteo…	Denosumab is approved to treat: Giant cell tumor of the bone. It is used in adults and in adolescents whose bones have finished growing. Hypercalcemia of malignancy. These uses are approved for the Xgeva brand of denosumab.	#TNFSF11,
Dinutuximab	Unituxin,Ch14.18,ch14.18-UTC#3552	Dinutuximab is an IgG1 monoclonal human/mouse chimeric antibody against GD2, a disialoganglioside expressed on tumors of neuroectodermal origin, including human neuroblastoma and melanoma, with highly restricted expression on normal tissues. It is composed of the variable heavy- and light-chain regions of the murine anti-GD2 mAb 14.18 and the constant regions of human IgG1 heavy-chain and kappa l…	Dinutuximab is approved to be used with granulocyte-macrophage colony-stimulating factor (GM-CSF), aldesleukin (IL-2), and 13-cis retinoic acid to treat: Neuroblastoma that is high risk. It is used in children who had at least a partial response to other drugs and other types of treatment.	#B4GALNT1,
Durvalumab	Imfinzi,MEDI-4736	Durvalumab is a human immunoglobulin G1 kappa (IgGIk) monoclonal antibody that blocks PD-L1 binding to PD-1 and CD80. PD1 signalling pathway serves to physiologically limit the activity of T cells and autoimmune or inflammatory responses in the body however can be a mechanism of immunity resistance by tumor cells. Blockage of ligand-mediated PD1 pathway enhances further T cell activation, effecto…	Durvalumab is approved to treat: Non-small cell lung cancer (NSCLC). It is used in patients with stage III NSCLC that cannot be removed by surgery and did not get worse after platinum chemotherapy and radiation therapy. Urothelial carcinoma (a type of bladder cancer) that is locally advanced or has metastasized (spread to other parts of the body). It is used in patients whose disease got worse du…	#CD274,CD80,
Duvelisib		Duvelisib, also known as IPI-145 and INK-1197, is a small-molecule inhibitor of phosphoinositide-3 kinases that was designed initially to prove that simultaneous inhibition of the isoforms delta and gamma can produce a broad adaptative and innate immune cell inhibitory activity. All the work around duvelisib showed that this agent is a potent inhibitor of both forms.1 Duvelisib was developed by V…	Duvelisib is indicated for the treatment of adult patients with relapsed or refractory chronic lymphocytic leukemia (CLL) or small lymphocytic lymphoma (SLL) after at least two prior therapies.8 The CLL is a cancer of the blood stem cells which are the blood cells that can develop into different types of cells. In leukemia, there is an overproduction of cells that are abnormal and do not mature i…	#PIK3CG,PIK3CD,
Elotuzumab	Empliciti,HuLuc63#3758	Elotuzumab is a humanized IgG1 monoclonal antibody that specifically targets the SLAMF7 (Signaling Lymphocytic Activation Molecule Family member 7) protein. SLAMF7 is expressed on myeloma cells independent of cytogenetic abnormalities. SLAMF7 is also expressed on Natural Killer cells, plasma cells, and at lower levels on specific immune cell subsets of differentiated cells within the hematopoieti…	Elotuzumab is approved to be used with lenalidomide and dexamethasone to treat: Multiple myeloma in patients who have already received one to three other types of treatment.	#SLAMF7,
Enasidenib	Enasidenib mesylate,Idhifa	Enasidenib is a selective inhibitor of IDH2, a mitochondria-localized enzyme involved in diverse cellular processes, including adaptation to hypoxia, histone demethylation and DNA modification [1]. Wild-type IDH proteins play a cruicial role in the Krebs/citric acid cycle where it catalyzes the oxidative decarboxylation of isocitrate to α-ketoglutarate. In comparison, mutant forms of IDH2 enzyme …	Indicated for the treatment of adult patients with relapsed or refractory acute myeloid leukemia (AML) with an isocitrate dehydrogenase-2 (IDH2) mutation.	#IDH2,
Encorafenib		Encorafenib, also known as BRAFTOVI, is a kinase inhibitor. Encorafenib inhibits BRAF gene, which encodes for B-raf protein, which is a proto-oncogene involved in various genetic mutations Label. This protein plays a role in regulating the MAP kinase/ERK signaling pathway, which impacts cell division, differentiation, and secretion. Mutations in this gene, most frequently the V600E mutation, are …	Used in combination with Binimetinib in metastatic melanoma with a BRAF V600E or V600K mutation, as detected by an FDA-approved test 5.	FDA_Mut_Var(BRAF,V600)#BRAF,
Enfortumab vedotin		Enfortumab vedotin is an antibody-drug conjugate used in the treatment of patients with advanced, treatment-resistant urothelial cancers.3 It is comprised of a fully human monoclonal antibody targeted against Nectin-4 and a microtubule-disrupting chemotherapeutic agent, monomethyl auristatin E (MMAE), joined by a protease-cleavable link.3 It is similar to brentuximab vedotin, another antibody con…	Enfortumab vedotin is indicated for the treatment of adult patients with locally advanced or metastatic urothelial cancer who have previously received a programmed death receptor-1 (PD-1) or programmed death-ligand 1 (PD-L1) inhibitor, and a platinum-containing chemotherapy in the neoadjuvant/adjuvant, locally advanced, or metastatic setting.3	#NECTIN4,
Entrectinib	RXDX-101	Entrectinib is a tropomyosin receptor tyrosine kinase (TRK) TRKA, TRKB, TRKC, proto-oncogene tyrosine-protein kinase ROS1, and anaplastic lymphoma kinase (ALK) inhibitor.7 It was approved by the FDA in August 2019 for use in the treatment of ROS1-positive metastatic non-small cell lung cancer and NTRK gene fusion positive solid tumors.9 Entrectinib's approved use is meant as a last line of therap…	Entrectinib is indicated for the treatment of metastatic ROS1-positive non-small cell lung cancer in adults.7 Entrectinib is also indicated in adults and children over 12 years old for the treatment of NTRK gene fusion-positive solid tumors which have metastasized or for which surgical resection is likely to result in severe morbidity and for which has progressed on previous therapies or for whic…	FDA_Fusion(NTRK1),FDA_Fusion(NTRK2),FDA_Fusion(NTRK3),FDA_allGain(ROS1)#NTRK1,NTRK2,NTRK3,ROS1,JAK2,TNK2
Enzalutamide	Xtandi,MDV3100#3806	Enzalutamide is a competitive androgen receptor inhibitor that effects multiple stages of the signalling pathway. It is able to inhibit androgen binding to its receptor, androgen receptor nuclear translocation, and subsequent interaction with DNA. As a result, proliferation of prostate cancer cells decreases which ultimately leads to apoptosis and decreased tumour volume.	Prostate cancer that has metastasized (spread to other parts of the body). It is used in patients whose disease is castration resistant (has not responded to treatments that lower testosterone levels).	#AR,
Erdafitinib		In early April of 2019, the US FDA approved Janssen Pharmaceutical Companies' brand name Balversa (erdafitinib) as the first-ever fibroblast growth factor receptor (FGFR) kinase inhibitor indicated for patients with locally advanced or metastatic urothelial carcinoma, with susceptible FGFR3 or FGFR2 genetic alterations, that has progressed during or following platinum-containing chemotherapy, inc…	Erdafitinib is a pan-fibroblast growth factor receptor (FGFR) tyrosine kinase inhibitor Label1,2,3 that is indicated for the treatment of adult patients with locally advanced or metastatic urothelial carcinoma that has: i) susceptible FGFR3 or FGFR2 genetic alterations and has Label, ii) progressed during or following at least one line of prior platinum-containing chemotherapy including within 12…	FDA_allGain(FGFR2),FDA_CNV_Amp(FGFR2),FDA_allGain(FGFR3),FDA_CNV_Amp(FGFR3)#FGFR2,FGFR3,FGFR4,RET,PDGFRA,PDGFRB,KIT,KDR,
Erlotinib	Tarceva,OSI-774,CP-258,774#3861	The mechanism of clinical antitumor action of erlotinib is not fully characterized. Erlotinib inhibits the intracellular phosphorylation of tyrosine kinase associated with the epidermal growth factor receptor (EGFR). Specificity of inhibition with regard to other tyrosine kinase receptors has not been fully characterized. EGFR is expressed on the cell surface of normal cells and cancer cells.	Erlotinib hydrochloride is approved to be used alone or with other drugs to treat: Non-small cell lung cancer (NSCLC) that is metastatic and has certain epidermal growth factor receptor (EGFR) gene mutations. It may be used: As first-line therapy. In patients on maintenance therapy or whose disease has gotten worse after treatment with chemotherapy. The use of erlotinib hydrochloride to treat NSC…	FDA_Mut_Var(EGFR,L858R),FDA_Mut_Del(EGFR)_and_Mut_Exon(EGFR,19)#EGFR,
Everolimus	Afinitor,Afinitor Disperz,Zortress,RAD001#3932	Everolimus is a mTOR inhibitor that binds with high affinity to the FK506 binding protein-12 (FKBP-12), thereby forming a drug complex that inhibits the activation of mTOR. This inhibition reduces the activity of effectors downstream, which leads to a blockage in the progression of cells from G1 into S phase, and subsequently inducing cell growth arrest and apoptosis. Everolimus also inhibits the…	Everolimus is approved to treat: Breast cancer. It is used in combination with exemestane in postmenopausal women with advanced hormone receptor–positive (HR+) breast cancer that is also HER2 negative (HER2-) and has not gotten better after treatment with letrozole or anastrozole. Pancreatic cancer, gastrointestinal cancer, and lung cancer (certain types). It is used in adults with progressive ne…	#MTOR,
Exemestane	Aromasin,FCE-24304#3944	Breast cancer cell growth may be estrogen-dependent. Aromatase (exemestane) is the principal enzyme that converts androgens to estrogens both in pre- and postmenopausal women. While the main source of estrogen (primarily estradiol) is the ovary in premenopausal women, the principal source of circulating estrogens in postmenopausal women is from conversion of adrenal and ovarian androgens (androst…	Exemestane is approved to treat: Breast cancer that is advanced. Breast cancer that is early stage and estrogen receptor positive.	RPPA_p2(ESR1)#CYP19A1,
Fedratinib		Fedratinib, also known as SAR302503 and TG101348, is a tyrosine kinase inhibitor used to treat intermediate-2 and high risk primary and secondary myelofibrosis.2,7 It is an anilinopyrimidine derivative	Fedratinib is indicated to treat adults with primary or secondary myelofibrosis that is either intermediate-2 or high risk	#JAK2,FLT3,JAK1,
Fulvestrant	Faslodex#4155	Fulvestrant competitively and reversibly binds to estrogen receptors present in cancer cells and achieves its anti-estrogen effects through two separate mechanisms. First, fulvestrant binds to the receptors and downregulates them so that estrogen is no longer able to bind to these receptors. Second, fulvestrant degrades the estrogen receptors to which it is bound. Both of these mechanisms inhibit…	Fulvestrant is approved to treat: Breast cancer. It is used: In postmenopausal women with hormone receptor–positive (HR+) and HER2-negative advanced cancer that has not been treated with hormone therapy. In postmenopausal women with HR+ advanced cancer that got worse after treatment with hormone therapy. With palbociclib or abemaciclib in women with HR+ and HER2-negative advanced or metastatic ca…	RPPA_p2(ESR1)_and_Wildtype(ERBB2)#ESR1,
Gefitinib	Iressa,ZD1839#4274	Gefitinib inhibits the epidermal growth factor receptor (EGFR) tyrosine kinase by binding to the adenosine triphosphate (ATP)-binding site of the enzyme. Thus the function of the EGFR tyrosine kinase in activating the Ras signal transduction cascade is inhibited; and malignant cells are inhibited. Gefitinib is the first selective inhibitor of the EGFR tyrosine kinase which is also referred to as …	Gefitinib is approved to treat: Non-small cell lung cancer (NSCLC) that has metastasized (spread to other parts of the body). It is used as first-line treatment in patients whose tumors have certain epidermal growth factor receptor (EGFR) gene mutations.	FDA_Mut_Var(EGFR,L858R),FDA_Mut_Del(EGFR)_and_Mut_Exon(EGFR,19)#EGFR,
Gemtuzumab ozogamicin	Mylotarg#4280	Mylotarg is directed against the CD33 antigen expressed by hematopoietic cells. Binding of the anti-CD33 antibody portion of Mylotarg with the CD33 antigen results in the formation of a complex that is internalized. Upon internalization, the calicheamicin derivative is released inside the lysosomes of the myeloid cell. The released calicheamicin derivative binds to DNA in the minor groove resulti…	Gemtuzumab ozogamicin is approved to treat: Acute myeloid leukemia that is CD33 positive. It is used in adults and children aged 2 or older whose disease has relapsed or is refractory (does not respond to treatment). It is used in adults with newly diagnosed disease.	#CD33,
Glasdegib		Glasdegib, also known as PF-04449913, is a small-molecule hedgehog signaling inhibitor selected under the group of the benzimidazoles. In early research, benzimidazoles attracted large interest as they represented a class of inhibitors with a low molecular weight, potent inhibitory activity and lacking unstable functionality. The great lipophilicity of this group of compounds brought interest to …	Glasdegib, in combination with cytarabine, is indicated for the treatment of newly diagnosed acute myeloid leukemia in adult patients who are over 75 years old or that have co-morbidities that preclude intensive induction chemotherapy.6 Acute myeloid leukemia is characterized by abnormal production of myeloblasts, red cells, or platelets. It is considered a cancer of blood and bone marrow and it …	#SMO,
Ibritumomab	Ibritumomab Tiuxetan,Zevalin#4717	The Fab segment of the antibody targets the CD20 epitope on B-cells, allowing the radioactive yttrium to destroy the cell via production of beta particles.	Ibritumomab tiuxetan is approved to treat: B-cell non-Hodgkin lymphoma. It is used in patients who have been treated with chemotherapy or with rituximab and have not gotten better or have had a relapse. Ibritumomab tiuxetan is combined with a radioactive substance and given with rituximab, as a type of radioimmunotherapy.	#MS4A1,
Ibrutinib	Imbruvica,PCI-32765#4719	Ibrutinib is an inhibitor of Bruton’s tyrosine kinase (BTK). It forms a covalent bond with a cysteine residue in the active site of BTK (Cys481), leading to its inhibition. The inhibition of BTK plays a role in the B-cell receptor signaling and thus, the presence of ibrutinib prevents the phosphorylation of downstream substrates such as PLC-γ	Ibrutinib is approved to treat: Chronic lymphocytic leukemia and small lymphocytic lymphoma. Mantle cell lymphoma in patients who have received at least one other treatment. Marginal zone lymphoma. It is used in patients who have received at least one other CD20-targeted therapy. Waldenström macroglobulinemia (a type of non-Hodgkin lymphoma).	#BTK,
Idelalisib	Zydelig,CAL-101,GS-1101#4748	Idelalisib specifically inhibits P110δ, the delta isoform of the enzyme phosphatidylinositol-4,5-bisphosphate 3-kinase, also known as PI-3K. The PI-3Ks are a family of enzymes involved in cellular functions such as cell growth, proliferation, differentiation, motility, survival and intracellular trafficking, which in turn are involved in cancer. In contrast to the other class IA PI3Ks p110α and p…	Idelalisib is approved to be used alone or with other drugs to treat: Chronic lymphocytic leukemia (CLL) that has recurred (come back). It is used with rituximab in patients who are able to be treated with rituximab alone. Non-Hodgkin lymphoma (NHL) that has recurred (come back). It is used in patients who have already received at least two systemic treatments. It is used in the following types o…	#PIK3CD,
Imatinib	Imatinib Mesylate,Gleevec,STI-571,CGP57148,CGP57148B#4824	Imatinib mesylate is a protein-tyrosine kinase inhibitor that inhibits the Bcr-Abl tyrosine kinase, the constitutive abnormal tyrosine kinase created by the Philadelphia chromosome abnormality in chronic myeloid leukemia (CML). It inhibits proliferation and induces apoptosis in Bcr-Abl positive cell lines as well as fresh leukemic cells from Philadelphia chromosome positive chronic myeloid leukem…	Imatinib mesylate is approved to treat: Acute lymphoblastic leukemia in adults and children that is Philadelphia chromosome positive. In adults, it is used for disease that has recurred (come back) or is refractory (does not respond to treatment). In children, it is used as the first treatment after the disease is diagnosed. Chronic eosinophilic leukemia or hypereosinophilic syndrome. Chronic mye…	Fusion(ABL1-BCR)#ABL1,KIT,PDGFRA,PDGFRB,
Inotuzumab Ozogamicin	Besponsa#4898	Inotuzumab ozogamicin is comprised of cytotoxic antibiotic N-acetyl-gamma-calicheamicin dimethylhydrazide attached to a humanized monoclonal IgG4 antibody via 4-(4 acetylphenoxy) butanoic acid (acetyl butyrate) linker. The drug exerts a potent cytotoxic effect against CD22+ B-cell lymphoma when the antibody binds to the CD22 receptor on the surface of B cells . The drug-CD22 complex is rapidly in…	Inotuzumab ozogamicin is approved to treat: B-cell acute lymphoblastic leukemia (ALL) that has relapsed or is refractory (does not respond to treatment).	#CD22,
Iobenguane		Synthetic guanethidine derivative that locates phaeochromocytomas and neuroblastomas. The radioisotope used can either be iodine-123 for imaging or iodine-131 for destruction of tissues that metabolize noradrenaline. Iodine 123 is a cyclotron-produced radionuclide that decays to Te 123 by electron capture. Images are produced by a I123 MIBG scintigraphy. FDA approved on September 19, 2008	Detection of primary and metastatic pheochromocytoma or neuroblastoma	#SLC6A2,
Ipilimumab	Yervoy,MDX-010,MDX-101,BMS-734016#4983	The cytotoxic T-lymphocyte antigen-4 (CTLA-4) is a cell surface molecule that plays an essential role in regulating the adaptative immune response. The activation of T-cells is tightly controlled by two main signals 1) initial binding of tumor-associated antigens on antigen presenting cells to T-cell receptors and 2) subsequent binding of B7 molecules on the antigen presenting cells to CD28 recep…	Ipilimumab is approved to treat: Colorectal cancer in adults and children 12 years and older. It is used with nivolumab to treat metastatic microsatellite instability-high (MSI-H) or mismatch repair deficient (dMMR) cancer that got worse after treatment with a fluoropyrimidine, oxaliplatin, and irinotecan. Melanoma. It is used as adjuvant therapy in patients with melanoma in the skin and lymph no…	#CTLA4,
Isatuximab		Isatuximab (formerly SAR650984) is a humanized, IgG1-derived monoclonal antibody (mAb) produced from a Chinese hamster ovary (CHO) cell line.9,2 Structurally, isatuximab is comprised of two identical immunoglobulin kappa light chains and two identical immunoglobulin gamma heavy chains.9 It is a cytolytic antibody targeted against CD38, a glycoprotein found on the surface of some immune cells that…	Isatuximab is indicated in combination with pomalidomide and dexamethasone for the treatment of multiple myeloma in adults who have received at least two prior therapies including lenalidomide and a proteasome inhibitor	#CD38,
Ivosidenib		Ivosidenib is a first in class isocitrate dehydrogenase-1 (IDH1) approved for use by the FDA in acute myeloid leukemia (AML) in July 2018 6. Ivosidenib is now available in the United States under the trade name Tibsovo marketed by Agios Pharmaceuticals, Inc. Ivosidenib has been granted fast track, priority review, and orphan drug designations by the FDA. This approval came alongside the approval …	vosidenib is approved for use in the treatment of relapsed or refractory AML with a susceptible IDH1 mutation as detected by an FDA-approved test	allGain(IDH1,mut)#IDH1,
Lanreotide	Somatuline Depot,Lanreotide Acetate,Somatuline Depot Injection#5280	Lanreotide is a somatostatin analogue (SSA) and has mainly inhibitory effects which are mediated via somatostatin receptors (SSTRs) 2 and 5 and include inhibition of growth hormone release in the brain. Tumor SSTR activation induces downstream cell cycle arrest and/or apoptosis, and also results in blunted production of substances that support tumor growth as well as tumor angiogenesis. This lead…	Gastroenteropancreatic neuroendocrine tumors. It is used for some tumors that cannot be removed by surgery, are locally advanced, or have metastasized (spread to other parts of the body).	#SSTR2,SSTR5,
Lapatinib	Lapatinib Ditosylate,Tykerb,GSK572016,GW2016,GW-572016#5286	Lapatinib is a 4-anilinoquinazoline kinase inhibitor of the intracellular tyrosine kinase domains of both epidermal growth factor receptor (HER1/EGFR/ERBB1) and human epidermal growth factor receptor type 2 (HER2/ERBB2)with a dissociation half-life of ≥300 minutes. Lapatinib inhibits ERBB-driven tumor cell growth in vitro and in various animal models. An additive effect was demonstrated in an in …	Lapatinib ditosylate is approved to be used with other drugs to treat: Breast cancer that is advanced or has metastasized (spread to other parts of the body). It is used with: Capecitabine in women with HER2 positive (HER2+) breast cancer whose disease has not gotten better with other chemotherapy. Letrozole in postmenopausal women with HER2+ and hormone receptor–positive (HR+) breast cancer who …	RPPA_p2(ERBB2),allGain(ERBB2)#EGFR,ERBB2,
Larotrectinib	ARRY 470,ARRY-470,LOXO 101,LOXO-101	Larotrectinib is an orally administered tropomyosin receptor kinase (Trk) inhibitor with demonstrated antineoplastic activity. Upon administration, larotrectinib binds to Trk, thereby preventing neurotrophin-Trk interaction and Trk activation, which results in both the induction of cellular apoptosis and the inhibition of cell growth in tumors that overexpress Trk. Trk, a receptor tyrosine kinase…	Larotrectinib is a tyrosine kinase inhibitor that is currently indicated for the treatment of adult and pediatric patients with solid tumors that either a) have a neurotrophic receptor tyrosine kinase (NTRK) gene fusion without a known acquired resistance mutation, b) are metastatic or where surgical resection is likely to result in severe morbidity, and c) have no satisfactory alternative treatm…	Fusion(NTRK1),Fusion(NTRK2),Fusion(NTRK3)#NTRK1,NTRK2,NTRK3,
Lenvatinib	Lenvima,E7080,lenvatinib mesylate#5324	Lenvatinib is a receptor tyrosine kinase (RTK) inhibitor that inhibits the kinase activities of vascular endothelial growth factor (VEGF) receptors VEGFR1 (FLT1), VEGFR2 (KDR), and VEGFR3 (FLT4). Lenvatinib also inhibits other RTKs that have been implicated in pathogenic angiogenesis, tumor growth, and cancer progression in addition to their normal cellular functions, including fibroblast growth …	Lenvatinib mesylate is approved to be used alone or with other drugs to treat: Hepatocellular carcinoma (a type of liver cancer). It is used as first-line treatment in patients whose disease cannot be removed by surgery. Renal cell carcinoma (a type of kidney cancer) that is advanced. It is used with everolimus in patients who have already received angiogenesis inhibitor therapy. Thyroid cancer i…	#FGFR1,FGFR2,FGFR3,FGFR4,FLT1,FLT4,KDR,KIT,PDGFRA,PDGFRB,RET,
Letrozole	Femara,CGS 20267#5333	Letrozole is a nonsteroidal competitive inhibitor of the aromatase enzyme system; it inhibits the conversion of androgens to estrogens. In adult nontumor- and tumorbearing female animals, letrozole is as effective as ovariectomy in reducing uterine weight, elevating serum Leuteinizing hormone (LH), and causing the regression of estrogen-dependent tumors. In contrast to ovariectomy, treatment with…	Letrozole is approved to be used alone or with other drugs to treat: Breast cancer in postmenopausal women who have any of the following types of breast cancer-- Early-stage, hormone receptor–positive (HR+) breast cancer in women who have already received other treatment. Early-stage breast cancer that has been treated with tamoxifen citrate for at least five years. Breast cancer that is locally …	#CYP19A1,
Lorlatinib		Lorlatinib has been used in trials studying the basic science and treatment of Non-small Cell Lung Cancer and anaplastic lymphoma kinase (ALK)-positive Non-Small Cell Lung Cancer (NSCLC) and ROS1-positive NSCLC. Despite initial responses from the use of various ALK inhibitors, however, it is virtually almost guaranteed that all patients with the condition in question will develop tumour progressi…	Lorlatinib is a third-generation anaplastic lymphoma kinase (ALK) tyrosine kinase inhibitor (TKI) 10 indicated for the treatment of patients with ALK-positive metastatic non-small cell lung cancer (NSCLC) whose disease has progressed on a) the prior use of crizotinib and at least one other ALK inhibitor for metastatic disease, or b) the prior use of alectinib as the first ALK inhibitor therapy fo…	#ALK,
lutetium Lu 177-dotatate	Lutathera,177Lu-DOTA-octreotate,177Lu-DOTA-Tyr3-octreotate,177Lu-dotatate,Dotatate lutenium Lu-177,Lu-DOTA-TATE,Lutetium dotatate Lu-177,lutetium Lu 177 dotatate,Lutetium oxodotreotide Lu-177	Somatostatin receptors (SSRT) are inhibitory G-protein coupled receptors that are ubiquitously expressed in normal and cancer cells. The natural ligand of SSRTs, somatostatin, is a potent inhibitory regulator of pituitary and gastrointestinal hormone release and proliferation [4]. Advanced and well-differentiated neuroendocrine tumors express high levels of somatostatin receptors, especially soma…	Indicated for the treatment of somatostatin receptor-positive gastroenteropancreatic neuroendocrine tumors (GEP-NETs), including foregut, midgut, and hindgut neuroendocrine tumors in adults [Label].	RPPA_p2(SSTR1),RPPA_p2(SSTR2),RPPA_p2(SSTR3),RPPA_p2(SSTR4),RPPA_p2(SSTR5)#SSTR1,SSTR2,SSTR3,SSTR4,SSTR5,
Margetuximab		The HER2 oncoprotein, the product of the human ERBB2/mouse neu genes, is a member of the HER family of receptor tyrosine kinases that includes the epidermal growth factor receptor (EGFR). Of the various subtypes of breast cancer, HER2-positive breast cancer is characterized by ERBB2 overexpression, a higher grade, a more aggressive phenotype, and a worse prognosis compared to HER2-negative cancer…	Margetuximab is an anti-HER2 monoclonal antibody indicated, in combination with chemotherapy, for the treatment of metastatic HER2-positive breast cancer in adult patients who have received two or more prior anti-HER2 regimens with at least one prior regimen for metastatic disease.	RPPA_p2(ERBB2)#ERBB2,
Midostaurin	Rydapt,PKC412#5858	It potently inhibits multiple receptor tyrosine kinases. Midostaurin and its major active metabolites CGP62221 and CGP52421 inhibit the activity of protein kinase C alpha (PKCalpha), VEGFR2, KIT, PDGFR and WT and/or mutant FLT3 tyrosine kinases. Inhibition of FLT3 receptor signalling cascades induces apoptosis of target leukemia cells expressing target receptors and mast cells, in addition to its…	Acute myeloid leukemia (AML). It is used with cytarabine and daunorubicin in newly diagnosed patients whose cancer has a mutation in the FLT3 gene. Aggressive systemic mastocytosis, systemic mastocytosis with associated hematologic neoplasm (SM-AHN), or mast cell leukemia.	FDA_allGain(FLT3,mut)#KDR,PRKCA,FLT3,
Necitumumab	Portrazza,IMC-11F8#6230	Necitumumab is an EGFR antagonist that functions by binding to epidermal growth factor receptor (EGFR) and preventing binding of its ligands, a process that is involved in cell proliferation, metastasis, angiogenesis, and malignant progression. Binding of necitumumab to EGFR induces receptor internalization and degradation.	Necitumumab is approved to be used with gemcitabine and cisplatin to treat: Squamous non-small cell lung cancer that has metastasized (spread to other parts of the body). It is used as first-line treatment.	#EGFR,
Neratinib	Nerlynx,Neratinib Maleate,HKI-272#6246	Neratinib binds to and irreversibly inhibits EGFR, HER2, and HER4 [Label]. This prevents auotphoshorylation of tyrosine residues on the receptor and reduces oncogenic signalling through the mitogen-activated protein kinase and Akt pathways.	Neratinib maleate is approved to treat: Breast cancer that is early stage and HER2 positive. It is used as extended adjuvant therapy in patients who have already been treated with trastuzumab after surgery.	FDA_CNV_Amp(ERBB2),FDA_allGain(ERBB2)#ERBB2,
Nilotinib	Tasigna,AMN107#6313	Chronic myelogenous leukaemia (CML) is caused by the BCR-ABL oncogene. Nilotinib inhibits the tyrosine kinase activity of the BCR-ABL protein. Nilotinib fits into the ATP-binding site of the BCR-ABL protein with higher affinity than imatinib, over-riding resistance caused by mutations. The ability of AMN107 to inhibit TEL-platelet-derived growth factor receptor-beta (TEL-PDGFRbeta), which causes …	Nilotinib is approved to treat: Chronic myelogenous leukemia (CML) that is Philadelphia chromosome positive. It is used: In adults and children aged 1 year or older with newly diagnosed chronic phase CML. In adults with chronic phase or accelerated phase CML that cannot be treated with or that did not respond to treatment that included imatinib mesylate. In children aged 1 year or older with chro…	FDA_Fusion(ABL1-BCR)#ABL1,KIT,
Niraparib	Niraparib Tosylate Monohydrate,Zejula,MK4827#6322	Niraparib is an inhibitor of poly (ADP-ribose) polymerase (PARP) enzymes, PARP-1 and PARP-2, which play a role in DNA repair. In vitro studies have shown that niraparib-induced cytotoxicity may involve inhibition of PARP enzymatic activity and increased formation of PARP-DNA complexes resulting in DNA damage, apoptosis and cell death. Increased niraparib-induced cytotoxicity was observed in tumor…	Ovarian epithelial, fallopian tube, or primary peritoneal cancer. It is used as maintenance therapy in patients with recurrent disease who are having a complete or partial response to platinum chemotherapy.	FDA_Mut_Trunc(BRCA1),FDA_Mut_Trunc(BRCA2),Wildtype(PARP1),Wildtype(PARP2)#BRCA1,BRCA2,
Nivolumab	Opdivo,Opdivo Injection#6332	PD-1 is a member of the CD28 T-cell receptor family which makes it be expressed mainly in T-cells, B cells and myeloid cells. PD-1 is upregulated after chronic antigen stimulation and produces a state of T-cell exhaustion. The ligands for PD-1, PD-L1 and PD-L2, are induced by the presence of inflammatory cytokines such as interferon gamma. Tumor studies have shown to express both of the PD-1 liga…	Classical Hodgkin lymphoma in adults whose disease has relapsed (come back) or gotten worse after either: An autologous stem cell transplant and treatment with brentuximab vedotin; or At least three other types of treatment including an autologous stem cell transplant. Colorectal cancer in adults and children 12 years and older. It is used to treat metastatic microsatellite instability-high (MSI-…	#PDCD1,
Obinutuzumab	Gazyva,GA101,Gazyvaro#6469	In contrast to rituximab, which is a classic type I CD20 antibody, obinutuzumab binds to type II CD20 antibodies. This allows obinutuzumab to have a much higher induction of antibody-dependant cytotoxicity and a higher direct cytotoxic effect than the classic CD20 antibodies.	Obinutuzumab is approved to be used with other drugs to treat: Chronic lymphocytic leukemia (CLL). It is used with chlorambucil in patients who have not yet been treated for CLL. Follicular lymphoma. It is used: With bendamustine and then by itself to treat follicular lymphoma that relapsed after treatment with rituximab or did not respond to the treatment. With chemotherapy as first-line treatme…	#MS4A1,
Ofatumumab	Arzerra,HuMax-CD20#6484	Ofatumumab binds specifically to both the small and large extracellular loops of the CD20 molecule. The CD20 molecule is expressed on normal B lymphocytes (pre-B- to mature B-lymphocyte) and on B-cell CLL. The CD20 molecule is not shed from the cell surface and is not internalized following antibody binding. The Fab domain of ofatumumab binds to the CD20 molecule and the Fc domain mediates immune…	Ofatumumab is approved to be used alone or with other drugs to treat: Chronic lymphocytic leukemia (CLL). It is used alone as extended treatment in patients with recurrent or progressive disease who are in complete or partial response after at least two other types of treatment. It is used alone in patients who have not gotten better with other drugs. It is used with chlorambucil in patients who …	#MS4A1,
Olaparib	Lynparza,AZD2281#6495	Olaparib is an inhibitor of poly (ADP-ribose) polymerase (PARP) enzymes, including PARP1, PARP2, and PARP3. PARP enzymes are involved in normal cellular homeostasis, such as DNA transcription, cell cycle regulation, and DNA repair. Olaparib has been shown to inhibit growth of select tumor cell lines in vitro and decrease tumor growth in mouse xenograft models of human cancer both as monotherapy o…	Olaparib is approved to treat: Breast cancer that has metastasized (spread to other parts of the body). It is used in patients with certain mutations in the BRCA1 or BRCA2 genes who have HER2-negative cancer that has been treated with chemotherapy given before or after surgery or for metastatic disease. Ovarian cancer that is advanced. It is used in patients with certain mutations in the BRCA1 or…	FDA_Mut_Trunc(BRCA1),FDA_Mut_Trunc(BRCA2),Wildtype(PARP1),Wildtype(PARP2)#BRCA1,BRCA2,
Olaratumab	Lartruvo,IMC-3G3#6496	Olaratumab blocks ligand-induced tumor cell proliferation, and inhibits receptor autophosphorylation and ligand-induced phosphorylation of the downstream signaling molecules protein kinase B (Akt) and mitogen-activated protein kinase [5]. PDGFR signalling is a type of tyrosine kinase-mediated pathway that normally regulates cell growth, chemotaxis, and mesenchymal stem cell differentiation. It al…	Olaratumab is approved to be used with doxorubicin to treat: Soft tissue sarcoma that cannot be cured with surgery or radiation therapy. It is used in adults with soft tissue sarcoma that has not already been treated with an anthracycline drug, such as doxorubicin.	#PDGFRA,
Osimertinib	Tagrisso,AZD9291#6586	Osimertinib is an epidermal growth factor receptor (EGFR) tyrosine kinase inhibitor (TKI) that binds to certain mutant forms of EGFR (T790M, L858R, and exon 19 deletion) that predominate in non-small cell lung cancer (NSCLC) tumours following treatment with first-line EGFR-TKIs. As a third-generation tyrosine kinase inhibitor, osimertinib is specific for the gate-keeper T790M mutation which incre…	Osimertinib is approved to treat: Non-small cell lung cancer that has metastasized (spread to other parts of the body). It is used in patients with tumors that have certain epidermal growth factor receptor (EGFR) gene mutations either as first-line treatment or for disease that got worse during or after treatment with another EGFR-blocking drug.	FDA_Mut_Var(EGFR,T790M)#EGFR,
Palbociclib	Ibrance,PD 0332991#6649	Palbociclib is an oral, reversible, selective, small-molecule inhibitor of CDK4 and CDK6. CDK4 and CDK6 along with their regulatory partner cyclin D1 play a key role in regulating the G1- to S-phase cell-cycle transition via regulation of phosphorylation of the retinoblastoma (Rb) protein.	Palbociclib is approved to be used with other drugs to treat: Breast cancer that is hormone receptor positive (HR+) and HER2 negative (HER2-) and is advanced or has metastasized (spread to other parts of the body). It is used with fulvestrant in women whose disease has gotten worse after treatment with hormone therapy. It is used with an aromatase inhibitor in postmenopausal women who have not be…	Wildtype(ERBB2)_and_RPPA_p2(ESR1)#CDK4,CDK6,
Panitumumab	Vectibix,ABX-EGF#6667	Panitumumab binds specifically to EGFR on both normal and tumor cells, and competitively inhibits the binding of ligands for EGFR. Nonclinical studies show that binding of panitumumab to the EGFR prevents ligand-induced receptor autophosphorylation and activation of receptor-associated kinases, resulting in inhibition of cell growth, induction of apoptosis, decreased pro-inflammatory cytokine and…	Panitumumab is approved to treat: Colorectal cancer that has metastasized (spread to other parts of the body). It is used: With FOLFOX combination chemotherapy as first-line therapy. Alone in patients whose disease got worse after treatment with chemotherapy that contained oxaliplatin, irinotecan, and a fluoropyrimidine. Panitumumab is approved for use in patients whose cancer does not have a mut…	FDA_Wildtype(KRAS)_and_CNV_Amp(EGFR),FDA_Wildtype(KRAS)_and_Mut_allGain(EGFR)#EGFR,
Panobinostat		Panobinostat is a deacetylase (DAC) inhibitor. DACs, also known as histone DACs (HDAC), are responsible for regulating the acetylation of about 1750 proteins in the body; their functions are involved in many biological processes including DNA replication and repair, chromatin remodelling, transcription of genes, progression of the cell-cycle, protein degradation and cytoskeletal reorganization. I…	Panobinostat is indicated in the treatment of multiple myeloma in combination with dexamethasone and bortezomib in patients who have received 2 previous treatment regimens including bortezomib and an immunomodulatory agent. This indication is approved by accelerated approval based on progression free survival as of February 23, 2015.	#HDAC1,HDAC2,HDAC3,HDAC4,HDAC5,HDAC6,HDAC7,HDAC8,HDAC9,
Pazopanib	Votrient,GW786034#6689	Pazopanib is a second-generation multitargeted tyrosine kinase inhibitor against vascular endothelial growth factor receptor-1, -2, and -3, platelet-derived growth factor receptor-alpha, platelet-derived growth factor receptor-beta, and c-kit. These receptor targets are part of the angiogenesis pathway that facilitates the formation of tumour blood vessel for tumour survival and growth.	Pazopanib hydrochloride is approved to treat: Renal cell carcinoma (a type of kidney cancer) that is advanced. Soft tissue sarcoma that is advanced. It is used in patients who have already been treated with chemotherapy.	Mut_Var(FGFR2,N549H)#FGFR1,FGFR2,FGFR3,FLT1,FLT3,FLT4,KDR,KIT,PDGFRA,PDGFRB,RET,TEK,
Pembrolizumab	Keytruda,MK-3475,lambrolizumab#6762	Pembrolizumab, as an IgG4 subclass antibody, is preferred over other subclasses as it only induces weakly the complement and cell activation due to low affinity to C1q and Fc receptors. It binds with high affinity to the cell surface receptor programmed cell death protein 1 (PD-1) and it antagonizes its interaction with its known ligands PD-L1 and PD-L2. In normal circumstances, the binding of th…	Pembrolizumab is approved to treat: Cervical cancer that is recurrent or metastatic. It is used in patients whose cancer has the PD-L1 protein and whose disease got worse during or after chemotherapy. Gastric (stomach) cancer or gastroesophageal junction cancer that is recurrent and locally advanced or metastatic. It is used in patients whose cancer has the PD-L1 protein and whose disease got wor…	#PDCD1,
Pemigatinib		Pemigatinib is a small molecule kinase inhibitor with antitumour activity. It works by inhibiting fibroblast growth factor receptors (FGFRs), which are receptor tyrosine kinases that activate signalling pathways in tumour cells.1 FGFRs gained attention as potential therapeutic targets in selected cancers, as FGFR gene alterations were observed in a wide variety of cancers including those of the u…	emigatinib is indicated for the treatment of unresectable locally advanced or metastatic cholangiocarcinoma in previously-treated adult patients with a fibroblast growth factor receptor 2 (FGFR2) fusion or other rearrangement as detected by an FDA-approved test	FDA_Fusion(FGFR2),FDA_allGain(FGFR2),FDA_CNV_Amp(FGFR2)#FGFR1,FGFR2,FGFR3,FGFR4,
Pertuzumab	Perjeta,MOAB 2C4,Omnitarg#6793	Pertuzumab is a humanized monoclonal antibody designed to bind to the HER2 receptor and inhibit the ability of HER2 to interact with other HER family members (HER1, HER2, HER3, and HER4) on the surface of cancer cells. The HER signaling pathway plays a role in the formation and growth of numerous cancers, and previous clinical trials of pertuzumab in a single agent setting had suggested clinical …	Breast cancer that is HER2 positive (HER2+). It is used: In patients with metastatic disease that has not been treated with hormone therapy or chemotherapy. As neoadjuvant therapy (to shrink the tumor before surgery) in patients with locally advanced, inflammatory, or early stage breast cancer. As adjuvant therapy in patients with early stage breast cancer who have a high risk that the cancer wil…	FDA_RPPA_p2(ERBB2),FDA_CNV_Amp(ERBB2)#ERBB2,
Polatuzumab		Polatuzumab vedotin is a CD79b specific antibody conjugated to the antineoplastic agent monomethyl auristatin E.Label This medication was granted accelerated FDA approval on 10 June 2019	This medication is indicated to treat adults with relapsed or refractory diffuse large B-cell lymphoma in combination with bendamustine and rituximab that has returned of progressed after 2 or more previous therapies.	#CD79B,
Ponatinib	Ponatinib Hydrochloride,Iclusig,AP24534​#6996	Ponatinib is a multi-target kinase inhibitor. Its primary cellular target is the Bcr-Abl tyrosine kinase protein which is constitutively active and promotes the progression of CML. This protein arises from the fused Bcr and Abl gene- what is commonly known as the Philadelphia chromosome. Ponatinib is unique in that it is especially useful in the treatment of resistant CML because it inhibits the …	Ponatinib hydrochloride is approved to treat: Acute lymphoblastic leukemia that is Philadelphia chromosome positive and has the T315I mutation. Chronic myelogenous leukemia that has the T315I mutation. For these types of leukemia without the T315I mutation, ponatinib hydrochloride is used when other tyrosine kinase inhibitors cannot be used.	FDA_Mut_Var(ABL1,T315I)#FGFR1,KDR,PDGFRA,SRC,ABL1,
Pralsetinib		Pralsetinib, similar to the previously approved selpercatinib, is a kinase inhibitor with enhanced specificity for RET tyrosine kinase receptors (RTKs) over other RTK classes.3,5,9 Enhanced RET (Rearranged during transfection) oncogene expression is a hallmark of many cancers, including non-small cell lung cancer. Although multikinase inhibitors, including cabozantinib, ponatinib, sorafenib, suni…	Pralsetinib is indicated for the treatment of metastatic non-small cell lung cancer (NSCLC) in adult patients who are confirmed to possess a rearranged during transfection (RET) gene fusion, as determined by an FDA approved test.9 Pralsetinib is currently approved for this indication under an accelerated approval scheme and continued approval may be contingent on future confirmatory trials	FDA_Fusion(RET)#RET,DDR1,NTRK3,FLT3,JAK1,JAK2,NTRK1,KDR,PDGFRB,FGFR1,FGFR2,
Ramucirumab	Cyramza,IMC-1121B#7273	Ramucirumab is a human monoclonal antibody (IgG1) against vascular endothelial growth factor receptor 2 (VEGFR2), a type II trans-membrane tyrosine kinase receptor expressed on endothelial cells. By binding to VEGFR2, ramucirumab prevents binding of its ligands (VEGF-A, VEGF-C, and VEGF-D), thereby preventing VEGF-stimulated receptor phosphorylation and downstream ligand-induced proliferation, pe…	Ramucirumab is approved to be used alone or with other drugs to treat: Adenocarcinoma of the stomach or gastroesophageal junction that is advanced or has metastasized (spread to other parts of the body). It is used in patients whose disease has gotten worse after treatment with certain chemotherapy. It is used alone or with paclitaxel. Colorectal cancer that has metastasized. It is used with FOLF…	#KDR,
Regorafenib	Stivarga,BAY 73-4506#7318	Regorafenib is a small molecule inhibitor of multiple membrane-bound and intracellular kinases involved in normal cellular functions and in pathologic processes such as oncogenesis, tumor angiogenesis, and maintenance of the tumor microenvironment. In in vitro biochemical or cellular assays, regorafenib or its major human active metabolites M-2 and M-5 inhibited the activity of RET, VEGFR1, VEGFR…	Regorafenib is approved to treat: Colorectal cancer that has metastasized (spread to other parts of the body). It is used in patients who have not gotten better with other treatments. Gastrointestinal stromal tumor that is locally advanced, cannot be removed by surgery, or has metastasized (spread to other parts of the body). It is used in patients whose disease has not gotten better with imatini…	#ABL1,BRAF,EPHA2,FGFR1,FGFR2,FLT1,FLT3,KDR,KIT,NTRK1,PDGFRA,PDGFRB,FRK,RAF1,RET,MAPK11,TEK,
Ribociclib	Kisqali,LEE011#7378	Inhibition of cyclin-dependent kinase 4 and 6 (CDK4/6) may provide protection against oncogenic processes in specific tissue types. For example, CDK4 is not required for normal mammary tissue development based on knockout mouse studies, but it is needed for growth of Ras-induced mammary tumors, suggesting a potential therapeutic window for treatment with lower toxicity. Ribociclib was reported to…	Ribociclib is approved to be used with other drugs to treat: Breast cancer that is hormone receptor positive (HR+) and HER2 negative (HER2-) and is advanced or has metastasized (spread to other parts of the body). It is used: With an aromatase inhibitor in women who have not been treated with hormone therapy. With fulvestrant in postmenopausal women who have not been treated with hormone therapy …	FDA_Wildtype(ERBB2)_and_RPPA_p2(ESR1)#CDK4,CDK6,
Rituximab	Rituximab and Hyaluronidase Human,Rituxan Hycela,IDEC-102,IDEC-C2B8,Rituxan,Mabthera#7407	The Fab regions of rituximab binds to the CD20 antigen on B lymphocytes, while the Fc domain recruits antibodies and complements to mediate cell lysis.	Rituximab is approved to be used alone or with other drugs to treat: B-cell non-Hodgkin lymphoma (NHL) that is CD20 positive. It is used to treat: Follicular lymphoma that has relapsed or is refractory (doesn’t respond to treatment). Non-progressing NHL. NHL in patients who have not been treated. Chronic lymphocytic leukemia (CLL).	#MS4A1,
Romidepsin	Istodax,FK228#7464	Romidepsin is a prodrug, where it becomes active once taken up into the cell. The active metabolite has a free thiol group, which interacts with zinc ions in the active site of class 1 and 2 HDAC enzymes, resulting in inhibition of its enzymatic activity. Certain tumors have over expressed HDACs and downregulated/mutated histone acetyltransferases. This imbalance of HDAC relative to histone acety…	Romidepsin is approved to treat: Cutaneous T-cell lymphoma in patients who have already been treated with at least one other type of systemic therapy. Peripheral T-cell lymphoma in patients who have already been treated with at least one other type of therapy.	#HDAC1,HDAC2,HDAC4,HDAC6,
Rucaparib	Rucaparib Camsylate,Rubraca,AG-014699,PF-01367338#7525	Poly (ADP-ribose) polymerase (PARP) enzymes play a role in DNA repair. PPAR-1 is responsible in repairing single stranded breaks (SSBs) in base excision repair (BER). PARP1 also functions in nonhomologous end-joining (NHEJ) regulation, chromatin remodeling and homologous recombination (HR) DNA repair pathways [2]. When PARP is inhibited, single-strand breaks become double-strand breaks, which are…	Rucaparib camsylate is approved to treat: Ovarian epithelial, fallopian tube, or primary peritoneal cancer. It is used: As maintenance therapy in adults with recurrent disease who are having a complete or partial response to platinum chemotherapy. In adults whose cancer has certain mutations in the BRCA1 or BRCA2 genes and who have already been treated with at least two other types of chemotherap…	FDA_Mut_Trunc(BRCA1),FDA_Mut_Trunc(BRCA2),Wildtype(PARP1),Wildtype(PARP2),Wildtype(PARP3)#BRCA1,BRCA2,
Ruxolitinib	Ruxolitinib Phosphate,Jakafi,INCB018424#7528	Ruxolitinib is a kinase inhibitor that is selective for the Janus Associated Kinases (JAK) 1 and 2. These kinases are responsible for the mediation of cytokine and growth factor signalling which in turn effect immune function and hematopoiesis. The signalling process involves signal transducers and transcription activators (STAT) which modulate gene expression. Patients with myelofibrosis have ab…	Ruxolitinib phosphate is approved to treat: Myelofibrosis (a bone marrow disease) that is intermediate or high-risk, including the following types: Primary myelofibrosis. Post-polycythemia vera myelofibrosis. Post-essential thrombocythemia myelofibrosis. Polycythemia vera in patients who cannot be treated with or have not gotten better with hydroxyurea.	#JAK1,JAK2,
Selinexor		Selinexor is a first-in-class selective inhibitor of nuclear transport (SINE) compound. It is currently approved for the treatment of multiple myeloma, a cancer which forms from antibody-producing plasma cells.6,7 This condition is typically treated with high dose bortezomib and dexamethasone chemotherapy followed by autologous stem-cell transplant. Other chemotherapies for multiple myeloma inclu…	Selinexor is indicated for the treatment of relapsed or refractory multiple myeloma in combination with dexamethasone.Label Patients must have received at least 4 prior therapies and have disease which is refractory to least two proteasome inhibitors, at least two immunomodulatory agents, and an anti‐CD38 monoclonal antibody.	#XPO1,
Selpercatinib	LOXO 292,LOXO-292	Selpercatinib is a kinase inhibitor with enhanced specificity for RET tyrosine kinase receptors (RTKs) over other RTK classes.4,3,7 Enhanced RET (Rearranged during transfection) oncogene expression is a hallmark of many cancers. Although multikinase inhibitors, including cabozantinib, ponatinib, sorafenib, sunitinib, and vandetanib, have shown efficacy in RET-driven cancers, their lack of specifi…	Selpercatinib is indicated for the treatment of RET fusion-positive non-small cell lung cancer in adult patients. Selpercatinib is also indicated for the systemic treatment of advanced or metastatic RET-mutant medullary thyroid cancer and for the systemic treatment of RET fusion-positive radioactive iodine-refractory thyroid cancer in both adult and pediatric patients aged 12 and over.7 Selpercat…	FDA_Fusion(RET),FDA_allGain(RET,mut)#RET,FLT1,FLT4,FGFR1,FGFR2,FGFR3
Siltuximab	Sylvant#7795	Siltuximab complexes with human IL-6 and prevents binding to soluble and membrane-bound IL-6 receptors, thereby inhibiting the proliferation of lymphocytes.	Siltuximab is approved to treat: Multicentric Castleman disease in patients who do not have human immunodeficiency virus (HIV) or human herpesvirus 8 (HHV8).	#IL6,
Sipuleucel-T	APC8015,Provenge	Sipuleucel-T is designed to induce an immune response targeted against PAP, an antigen expressed in most prostate cancers. During ex vivo culture with PAP-GM-CSF, APCs take up and process the recombinant target antigen into small peptides that are then displayed on the APC surface. This process is done indirectly by the activation of T-cells against PAP which is upregulated by the metastatic canc…	Sipuleucel-T is an autologous cellular immunotherapy indicated for the treatment of asymptomatic or minimally symptomatic metastatic castrate resistant (hormone refractory) prostate cancer.	#ACPP,
Sonidegib	Odomzo,LDE225,erismodegib#7874	The hedgehog pathway is involved in many human cancers. Sonidegib effectively inhibits the regulator called smoothened (Smo), preventing the hedgehog pathway from functioning. As a result, tumours that depend on the hedgehog pathway are unable to grow. (1)	Sonidegib is approved to treat: Basal cell carcinoma that is locally advanced. It is used in patients whose disease has recurred (come back) after surgery or radiation therapy or who cannot be treated with surgery or radiation therapy.	#SMO,
Sorafenib	Nexavar,BAY 43-9006#7876	Sorafenib interacts with multiple intracellular (CRAF, BRAF and mutant BRAF) and cell surface kinases (KIT, FLT-3, VEGFR-2, VEGFR-3, and PDGFR-ß). Several of these kinases are thought to be involved in angiogenesis, thus sorafenib reduces blood flow to the tumor. Sorafenib is unique in targeting the Raf/Mek/Erk pathway. By inhibiting these kinases, genetic transcription involving cell proliferati…	Sorafenib tosylate is approved to treat: Hepatocellular carcinoma (a type of liver cancer) that cannot be removed by surgery. Renal cell carcinoma (a type of kidney cancer) that is advanced. Thyroid cancer in certain patients with progressive, recurrent, or metastatic disease that does not respond to treatment with radioactive iodine.	#ABL1,ARAF,BRAF,FGFR1,FGFR2,FLT1,FLT3,FLT4,KDR,KIT,PDGFRA,PDGFRB,RAF1,RET,
Sunitinib	Sutent,SU-11248#8000	Sunitinib is a small molecule that inhibits multiple RTKs, some of which are implicated in tumor growth, pathologic angiogenesis, and metastatic progression of cancer. Sunitinib was evaluated for its inhibitory activity against a variety of kinases (>80 kinases) and was identified as an inhibitor of platelet-derived growth factor receptors (PDGFRa and PDGFRb), vascular endothelial growth factor r…	Sunitinib malate is approved to treat: Gastrointestinal stromal tumor (a type of stomach cancer). It is used in patients whose condition has become worse while taking imatinib mesylate or who are not able to take it. Pancreatic cancer. It is used in patients with progressive neuroendocrine tumors that cannot be removed by surgery, are locally advanced, or have metastasized (spread to other parts …	Fusion(ZNF198-FGFR1)#CSF1R,FGFR1,FGFR2,FLT1,FLT3,FLT4,KDR,KIT,PDGFRA,PDGFRB,RET,
Tafasitamab		Tafasitamab is a humanized, CD19-directed cytolytic monoclonal antibody intended for the treatment of B-cell malignancies.6 It is produced using recombinant DNA technology in Chinese hamster ovary cells, and contains an IgG1/2 hybrid Fc-domain which has been modified with 2 amino acid substitutions to enhance its cytotoxicity relative to non-engineered anti-CD19 antibodies.5,1 The CD19 surface pr…	Tafasitamab is indicated, in combination with lenalidomide, for the treatment of adult patients with relapsed or refractory diffuse large B-cell lymphoma (DLBCL) not otherwise specified whom are ineligible for autologous stem cell transplant (ASCT)	#CD19,
Talazoparib		Talazoparib was approved by the FDA for use in germline BRCA mutated, HER2 negative, locally advanced or metastatic breast cancer on October 16, 2018 under the trade name Talzenna 3. Talzenna was granted approval based on the results of the EMBRACA trial in which talazoparib resulted in a mean 8.6 months progression-free survival time versus physician's choice chemotherapy which resulted in 5.6 m…	Talazoparib is indicated for the treatment of deleterious or suspected deleterious germline BRCA mutated, HER2 negative locally advanced or metastatic breast cancer in adults Label.	FDA_Mut_Trunc(BRCA1)_and_Wildtype(ERBB2),FDA_Mut_Trunc(BRCA2)_and_Wildtype(ERBB2)#BRCA1,BRCA2,
Tamoxifen	Tamoxifen Citrate,Nolvadex,Soltamox#8085	Tamoxifen is a nonsteroidal agent that binds to estrogen receptors (ER), inducing a conformational change in the receptor. This results in a blockage or change in the expression of estrogen dependent genes. The prolonged binding of tamoxifen to the nuclear chromatin of these results in reduced DNA polymerase activity, impaired thymidine utilization, blockade of estradiol uptake, and decreased est…	Tamoxifen citrate is approved to treat: Breast cancer in women and men. It is used: In patients whose cancer has metastasized (spread to other parts of the body). In women whose cancer was treated with surgery and radiation therapy. Ductal carcinoma in situ (DCIS). It is used to decrease the chance of invasive breast cancer in patients who have had surgery and radiation therapy for DCIS.	#ESR1,ESR2,
Temsirolimus	Torisel,CCI-779#8159	Temsirolimus is an inhibitor of mTOR (mammalian target of rapamycin). Temsirolimus binds to an intracellular protein (FKBP-12), and the protein-drug complex inhibits the activity of mTOR that controls cell division. Inhibition of mTOR activity resulted in a G1 growth arrest in treated tumor cells. When mTOR was inhibited, its ability to phosphorylate p70S6k and S6 ribosomal protein, which are dow…	Temsirolimus is approved to treat: Renal cell carcinoma (a type of kidney cancer) that is advanced.	#MTOR,
Tisagenlecleucel	Kymriah#277	Tisagenlecleucel is a CD19-directed genetically modified autologous T cell immunotherapy that involves genetically modified autologous T cells isolated from each individual patient. The reprogramming of the patient's T cells uses a lentiviral vector to encode an anti-CD19 chimeric antigen receptor (CAR). The CAR is comprised of a murine single-chain antibody fragment (scFv) specific for CD19, fol…	Tisagenlecleucel is approved to treat: B-cell acute lymphoblastic leukemia. It is used in children and adults up to 25 years old whose disease is refractory (does not respond to treatment) or has relapsed two or more times. B-cell non-Hodgkin lymphoma (NHL), including the following types: Diffuse large B-cell lymphoma (DLBCL). DLBCL in patients who had follicular lymphoma. High-grade B-cell lymph…	#CD19
Toremifene	Fareston#8323	Toremifene is a nonsteroidal triphenylethylene derivative. Toremifene binds to estrogen receptors and may exert estrogenic, antiestrogenic, or both activities, depending upon the duration of treatment, animal species, gender, target organ, or endpoint selected. The antitumor effect of toremifene in breast cancer is believed to be mainly due to its antiestrogenic effects, in other words, its abili…	Toremifene is approved to treat: Breast cancer that has metastasized (spread to other parts of the body). It is used in postmenopausal women whose cancer is estrogen receptor positive (ER+) or when it is not known if the cancer is ER+ or estrogen receptor negative (ER-).	RPPA_p2(ESR1)#ESR1,
Tositumomab		Binds to the CD20 antigen which is found on mature B lymphocytes. The antibody binding appears to induce apoptosis, complement-dependent cytotoxicity and cell death through ionizing radiation.	For treatment of non-Hodgkin's lymphoma (CD20 positive, follicular)	#MS4A1,
Trametinib	Mekinist,GSK1120212#8343	Trametinib is a reversible, allosteric inhibitor of mitogen-activated extracellular signal regulated kinase 1 (MEK1) and MEK2 activation and of_ MEK1_ and MEK2 kinase activity. MEK proteins are upstream regulators of the extracellular signal-related kinase (ERK) pathway, which promotes cellular proliferation. Trametinib helps with melanoma with the BRAF V600E or V600K as the mutation results in t…	Trametinib is approved to be used alone or with dabrafenib to treat: Anaplastic thyroid cancer in patients whose disease is locally advanced or has metastasized (spread to other parts of the body) and who cannot receive local treatment. It is used with dabrafenib. Melanoma. It is used: With dabrafenib in patients who have had surgery to remove cancer that has spread to the lymph nodes. Alone or w…	FDA_Mut_Var(BRAF,V600)#MAP2K1,MAP2K2,BRAF,
Trastuzumab	Herceptin,Ogivri#8352	Trastuzumab binds to the HER2 (or c-erbB2) proto-oncogene, an EGF receptor-like protein found on 20-30% of breast cancer cells. The binding leads to antibody mediated (complement mediated) killing of the HER2 positive cells.	Trastuzumab is approved to be used alone or with other drugs to treat: Adenocarcinoma of the stomach or gastroesophageal junction. It is used for HER2 positive (HER2+) disease that has metastasized (spread to other parts of the body) in patients who have not already been treated for metastatic cancer. Breast cancer that is HER2+.	FDA_RPPA_p2(ERBB2),FDA_CNV_Amp(ERBB2),FDA_allGain(ERBB2)#ERBB2,
Trastuzumab emtansine	Ado-Trastuzumab Emtansine,Kadcyla#8353	Trastuzumab emtansine is a HER2 antibody drug conjugate. The antibody portion is trastuzumab, which is humanized anti-HER2 IgG1, and produced in the mammalian Chinese Hamster Ovary cells. The drug portion is DM1, which is a maytansine derivative that inhibits microtubules. These two portions are covalently connected by 4-[N-maleimidomethyl] cyclohexane-1-carboxylate (MCC), which is a stable thioe…	Breast cancer that is HER2 positive and has metastasized (spread to other parts of the body). It is used in patients who have already been treated with trastuzumab and a taxane. It is also used in these patients if the cancer recurs (comes back) after adjuvant therapy.	FDA_RPPA_p2(ERBB2),FDA_CNV_Amp(ERBB2),FDA_allGain(ERBB2)#ERBB2,
Tretinoin	ATRA#8365	Tretinoin binds to alpha, beta, and gamma retinoic acid receptors (RARs). RAR-alpha and RAR-beta have been associated with the development of acute promyelocytic leukemia and squamous cell cancers, respectively. RAR-gamma is associated with retinoid effects on mucocutaneous tissues and bone. Although the exact mechanism of action of tretinoin is unknown, current evidence suggests that the effecti…	For the the induction of remission in patients with acute promyelocytic leukemia (APL), French-American-British (FAB) classification M3 (including the M3 variant); For the topical treatment of acne vulgaris, flat warts and other skin conditions (psoriasis, ichthyosis congenita, icthyosis vulgaris, lamellar icthyosis, keratosis palmaris et plantaris, epidermolytic hyperkeratosis, senile comedones,…	#RXRB,RXRG,RARG,
Vandetanib	Caprelsa,AZD6474,ZD6474,Zactima,Caprelsa#8542	ZD-6474 is a potent and selective inhibitor of VEGFR (vascular endothelial growth factor receptor), EGFR (epidermal growth factor receptor) and RET (REarranged during Transfection) tyrosine kinases. VEGFR- and EGFR-dependent signalling are both clinically validated pathways in cancer, including non-small-cell lung cancer (NSCLC). RET activity is important in some types of thyroid cancer, and earl…	Vandetanib is approved to treat: Medullary thyroid cancer that cannot be removed by surgery and is locally advanced or has metastasized (spread to other parts of the body).	Fusion(ZNF198-FGFR1)#ABL1,EGFR,FLT1,FLT3,FLT4,KDR,RET,FGFR1,
Vemurafenib	Zelboraf,PLX-4032,RG7204,R05185426#8584	Vemurafenib is an orally available inhibitor of mutated BRAF-serine-threonine kinase. Vemurafenif is a small molecule that interacts as a competitive inhibitor of the mutated species of BRAF. It is especially potent against the BRAF V600E mutation. Vemurafenib blocks downstream processes to inhibit tumour growth and eventually trigger apoptosis. Vemurafenib does not have antitumour effects agains…	Vemurafenib is approved to treat patients whose disease has a certain mutation in the BRAF gene, including: Erdheim-Chester disease. Melanoma that cannot be removed by surgery or has metastasized (spread to other parts of the body).	FDA_Mut_Var(BRAF,V600)#BRAF,
Venetoclax	Venclexta,GDC-0199,ABT-0199,ABT-199,RG7601#8585	Venetoclax is a selective and orally bioavailable small-molecule inhibitor of BCL-2, an anti-apoptotic protein. Overexpression of BCL-2 has been demonstrated in CLL cells where it mediates tumor cell survival and has been associated with resistance to chemotherapeutics. Venetoclax helps restore the process of apoptosis by binding directly to the BCL-2 protein, displacing pro-apoptotic proteins li…	Venetoclax is approved to treat: Chronic lymphocytic leukemia (CLL) or small lymphocytic lymphoma (SLL). It is used in patients who have already received at least one type of treatment.	#BCL2,
Vismodegib	Erivedge,GDC-0449#8617	Mutations of the Hedgehog pathway may results in uncontrolled proliferation of skin basal cells. Vismodegib binds to and inhibits the transmembrane protein Smoothened homologue (SMO) to inhibit the Hedgehog signalling pathway.	Vismodegib is approved to treat: Basal cell carcinoma (a type of skin cancer). It is used in adults whose disease has metastasized (spread to other parts of the body). It is also used in adults with locally advanced disease that has recurred (come back) after surgery or who cannot be treated with surgery or radiation.	#SMO,
Vorinostat	Zolinza#8637	Vorinostat inhibits the enzymatic activity of histone deacetylases HDAC1, HDAC2 and HDAC3 (Class I) and HDAC6 (Class II) at nanomolar concentrations (IC50< 86 nM). These enzymes catalyze the removal of acetyl groups from the lysine residues of histones proteins. In some cancer cells, there is an overexpression of HDACs, or an aberrant recruitment of HDACs to oncogenic transcription factors causin…	Vorinostat is approved to treat: Cutaneous T-cell lymphoma that has not gotten better with other chemotherapy or that has recurred (come back).	#HDAC1,HDAC2,HDAC3,HDAC6,HDAC8,
Zanubrutinib		Zanubrutinib is a novel Bruton's tyrosine kinase (BTK) inhibitor used for the treatment of adult patients with mantle cell lymphoma (MCL) who have received at least one prior therapy.7 Mantle cell lymphoma is an aggressive mature B-cell non-Hodgkin lymphoma that is associated with early relapse, poor clinical outcomes, and long-term survival.5 BTK is an enzyme that plays a role in oncogenic signa…	Zanubrutinib is indicated for the treatment of adult patients with mantle cell lymphoma (MCL) who have received at least one prior therapy.	#BTK,EGFR,ERBB2,ERBB4,ITK,BMX,JAK2,BLK,JAK3,PTK6,FRK,LCK,
Ziv-Aflibercept	Zaltrap#8837	Ablibercept is a recombinant fusion protein that acts as a decoy receptor for the ligands, vascular endothelial growth factor-A (VEGF-A) and placental growth factor (PIGF). It prevents these ligands to binding to endothelial receptors, VEGFR-1 and VEGFR-2, to suppress neovascularization and decrease vascular permeability. This ultimately will slow vision loss or the progression of metastatic colo…	Ziv-aflibercept is approved to be used with FOLFIRI to treat: Colorectal cancer that has metastasized (spread to other parts of the body). It is used in patients whose disease has not gotten better with other chemotherapy.	#PGF,VEGFA,VEGFB,

## Sheet: Tab2
Databases of drug sensitivity/resistance (CIViC,MyCancergenome,TARGET)											Databases of gain of function (OnkoKB; CIViC, Chang et al)
Sensivity(1) und Resistence(-1)	Gene	Genetic alteration	Drugs	Reference	Level of Evidenz	Cancer type					Gain of function(9), Loss(-9)	Gene	Genetic Alterations	Database
-1	MAP2K1	Mut_Var(MAP2K1,P124S)	Selumetinib (AZD6244)	CIViC 10	D	Melanoma					9	ABL1	Fusion(ABL1)	OnkoKB GL 120
-1	MAP2K1	Mut_Var(MAP2K1,Q56P)	Selumetinib (AZD6244)	CIViC 11	D	Melanoma					9	ABL1	Fusion(BCR-ABL1)	CIViC 193
-1	NRAS	Mut_Var(NRAS,Q61)	Vemurafenib	CIViC 12	B	Melanoma					9	ABL1	Fusion(BCR-ABL1)	OnkoKB GL 109
-1	PDGFRA	Mut_Var(PDGFRA,D842V)	Imatinib	CIViC 13	B	Gastrointestinal Stromal Tumor					9	ABL1	Mut_Var(ABL1,D276G)	OnkoKB GL 98
-1	PDGFRA	Mut_Var(PDGFRA,D842V)	Imatinib	CIViC 14	B	Gastrointestinal Stromal Tumor					9	ABL1	Mut_Var(ABL1,E255K)	OnkoKB GL 111
1	ARAF	Mut_Var(ARAF,S214C)	Sorafenib	CIViC 15	C	Non-small Cell Lung Carcinoma					9	ABL1	Mut_Var(ABL1,E255K)	ChangEtAl 0001
1	DNMT3A	Mut_Var(DNMT3A,R882)	Idarubicin	CIViC 16	B	Acute Myeloid Leukemia					9	ABL1	Mut_Var(ABL1,E255V)	OnkoKB GL 100
1	JAK2	Mut_Var(JAK2,V617F)	Pegylated IFN-alpha-2a	CIViC 17	B	Polycythemia Vera					9	ABL1	Mut_Var(ABL1,E255V)	ChangEtAl 0002
1	JAK2	Mut_Var(JAK2,V617F)	TG101348	CIViC 18	D	Polycythemia Vera					9	ABL1	Mut_Var(ABL1,E279K)	OnkoKB GL 105
1	NRAS	Mut_Var(NRAS,G13D)	17-AAG	CIViC 19	C	Melanoma					9	ABL1	Mut_Var(ABL1,E281K)	OnkoKB GL 99
1	NRAS	Mut_Var(NRAS,Q61L)	Temozolomide	CIViC 20	C	Melanoma					9	ABL1	Mut_Var(ABL1,E355A)	OnkoKB GL 103
1	NRAS	Mut_Var(NRAS,Q61R)	Temozolomide	CIViC 21	C	Melanoma					9	ABL1	Mut_Var(ABL1,E355G)	OnkoKB GL 104
-1	ALK	Mut_Var(ALK,F1174L)	Crizotinib	CIViC 28	D	Inflammatory Myofibroblastic Tumor					9	ABL1	Mut_Var(ABL1,E459K)	OnkoKB GL 119
-1	ALK	Mut_Var(ALK,F1174L)	Crizotinib	CIViC 29	D	Non-small Cell Lung Carcinoma					9	ABL1	Mut_Var(ABL1,F311L)	OnkoKB GL 116
-1	KIT	Mut_Var(KIT,L576P)	Imatinib,Nilotinib,Sorafenib	CIViC 30	D	Melanoma					9	ABL1	Mut_Var(ABL1,F317L)	OnkoKB GL 93
-1	KRAS	Mut_Exon(KRAS,2)	Gefitinib,Erlotinib	CIViC 31	B	Non-small Cell Lung Carcinoma					9	ABL1	Mut_Var(ABL1,F317L)	ChangEtAl 0003
-1	NRAS	Mut_Var(NRAS,Q61)	Cetuximab	CIViC 32	B	Colorectal Cancer					9	ABL1	Mut_Var(ABL1,F359C)	OnkoKB GL 94
1	ALK	Mut_Var(ALK,F1174L)	Alectinib (CH5424802)	CIViC 33	D	Neuroblastoma					9	ABL1	Mut_Var(ABL1,F359V)	OnkoKB GL 110
1	ALK	Mut_Var(ALK,F1174L)	Crizotinib	CIViC 34	D	Neuroblastoma					9	ABL1	Mut_Var(ABL1,F359V)	ChangEtAl 0004
1	ALK	Mut_Var(ALK,R1275Q)	TAE684	CIViC 35	D	Neuroblastoma					9	ABL1	Mut_Var(ABL1,G250E)	OnkoKB GL 102
1	ARAF	Mut_Var(ARAF,S214C)	Sorafenib	CIViC 36	D	Non-small Cell Lung Carcinoma					9	ABL1	Mut_Var(ABL1,G250E)	ChangEtAl 0005
1	ARAF	Mut_Var(ARAF,S214C)	Trametinib	CIViC 37	D	Non-small Cell Lung Carcinoma					9	ABL1	Mut_Var(ABL1,H396P)	OnkoKB GL 92
1	KIT	Mut_Var(KIT,L576P)	Dasatinib	CIViC 38	D	Melanoma					9	ABL1	Mut_Var(ABL1,H396R)	OnkoKB GL 107
1	PDGFRA	Mut_Var(PDGFRA,D842I)	Crenolanib	CIViC 39	D	Gastrointestinal Stromal Tumor					9	ABL1	Mut_Var(ABL1,H396R)	ChangEtAl 0006
1	PDGFRA	Mut_Var(PDGFRA,D842V)	Crenolanib	CIViC 40	D	Gastrointestinal Stromal Tumor					9	ABL1	Mut_Var(ABL1,L248V)	OnkoKB GL 97
1	PDGFRA	Mut_Var(PDGFRA,D842Y)	Crenolanib	CIViC 41	D	Gastrointestinal Stromal Tumor					9	ABL1	Mut_Var(ABL1,L384M)	OnkoKB GL 115
1	PDGFRA	Mut_VarDel(PDGFRA,I843)	Crenolanib	CIViC 42	D	Gastrointestinal Stromal Tumor					9	ABL1	Mut_Var(ABL1,L387M)	OnkoKB GL 95
1	PDGFRA	Mut_Var(PDGFRA,DI842-843VM)	Crenolanib	CIViC 43	D	Gastrointestinal Stromal Tumor					9	ABL1	Mut_Var(ABL1,M244V)	OnkoKB GL 118
-1	ALK	Mut_Var(ALK,R1275Q)	TAE684	CIViC 44	D	Neuroblastoma					9	ABL1	Mut_Var(ABL1,M351T)	OnkoKB GL 101
1	KIT	Mut_Exon(KIT,11)	Imatinib	CIViC 52	B	Melanoma					9	ABL1	Mut_Var(ABL1,M351T)	ChangEtAl 0007
1	BRAF	Mut_Var(BRAF,V600E),Mut_Var(BRAF,V600M)	Dabrafenib	CIViC 64	C	Melanoma					9	ABL1	Mut_Var(ABL1,Q252H)	OnkoKB GL 117
-1	RET	Mut_Var(RET,C634W)	Motesanib	CIViC 66	D	Thyroid Medullary Carcinoma					9	ABL1	Mut_Var(ABL1,Q252H)	ChangEtAl 0008
-1	RET	Mut_Var(RET,M918T)	Motesanib	CIViC 67	D	Thyroid Medullary Carcinoma					9	ABL1	Mut_Var(ABL1,T315I)	OnkoKB GL 96
1	RET	Mut_Var(RET,M918T)	AZD1480	CIViC 68	D	Thyroid Medullary Carcinoma					9	ABL1	Mut_Var(ABL1,T315I)	ChangEtAl 0009
-1	BRAF	Mut_Var(BRAF,V600)	Panitumumab	CIViC 76	B	Colorectal Cancer					9	ABL1	Mut_Var(ABL1,V289F)	OnkoKB GL 112
1	BRAF	Mut_Var(BRAF,V600E)	Sorafenib,Panitumumab	CIViC 77	D	Colorectal Cancer					9	ABL1	Mut_Var(ABL1,V299L)	OnkoKB GL 113
-1	BRAF	Mut_Var(BRAF,V600E)	Vemurafenib	CIViC 78	D	Melanoma					9	ABL1	Mut_Var(ABL1,V379I)	OnkoKB GL 108
-1	BRAF	Mut_Var(BRAF,V600E)	Dabrafenib	CIViC 79	C	Non-small Cell Lung Carcinoma					9	ABL1	Mut_Var(ABL1,Y253F)	OnkoKB GL 114
-1	BRAF	CNV_Amp(BRAF)_and_Mut_Var(BRAF,V600E)	Selumetinib (AZD6244)	CIViC 80	E	Colorectal Cancer					9	ABL1	Mut_Var(ABL1,Y253H)	OnkoKB GL 106
1	BRAF	Mut_Var(BRAF,V600)	Dabrafenib,Trametinib	CIViC 81	B	Melanoma					9	ABL1	Mut_Var(ABL1,Y253H)	ChangEtAl 0010
1	BRAF	Mut_Var(BRAF,V600D)	Dabrafenib	CIViC 82	B	Melanoma					9	ACVR1	Mut_Gain(ACVR1)	CIViC 2104
1	BRAF	Mut_Var(BRAF,V600E)	Dabrafenib,Trametinib	CIViC 83	B	Melanoma					9	ACVR1	Mut_Var(ACVR1,G328E)	OnkoKB GL 3681
1	BRAF	Mut_Var(BRAF,V600E)	PLX4720,GDC0941	CIViC 84	D	Colorectal Cancer					9	ACVR1	Mut_Var(ACVR1,G328V)	OnkoKB GL 3679
1	BRAF	Mut_Var(BRAF,V600E)	PLX4720,Nutlin-3	CIViC 85	D	Colorectal Cancer					9	ACVR1	Mut_Var(ACVR1,G356D)	OnkoKB GL 3682
1	BRAF	Mut_Var(BRAF,V600E)	Capecitabine,Vemurafenib,Bevacizumab	CIViC 86	D	Colorectal Cancer					9	ACVR1	Mut_Var(ACVR1,Q207E)	OnkoKB GL 3680
1	BRAF	Mut_Var(BRAF,V600E)	Vemurafenib	CIViC 87	D	Colorectal Cancer					9	ACVR1	Mut_Var(ACVR1,R206H)	OnkoKB GL 3678
-1	ALK	Mut_Var(ALK,F1174L)	Crizotinib	CIViC 111	D	Neuroblastoma					9	AGO2	CNV_Amp(AGO2)	OnkoKB GL 1475
-1	BRAF	Mut_Var(BRAF,V600E)	Cetuximab	CIViC 112	B	Colorectal Cancer					-9	AGO2	Mut_Var(AGO2,A603fs)	OnkoKB GL 1472
-1	FLT3	Fusion(FLT3,ITD)	All-trans Retinoic Acid	CIViC 113	B	Acute Myeloid Leukemia					-9	AGO2	Mut_Var(AGO2,Q545A)	OnkoKB GL 1476
-1	FLT3	Fusion(FLT3,ITD)	Daunorubicin	CIViC 116	D	Acute Myeloid Leukemia					-9	AGO2	Mut_Var(AGO2,R583A)	OnkoKB GL 1473
-1	FLT3	Fusion(FLT3,ITD)	SU5614	CIViC 117	D	Acute Myeloid Leukemia					-9	AGO2	Mut_Var(AGO2,R647A)	OnkoKB GL 1474
-1	KRAS	Mut_Var(KRAS,G12),Mut_Var(KRAS,G13)	Cetuximab	CIViC 118	B	Colorectal Cancer					-9	AGO2	Mut_Var(AGO2,R812A)	OnkoKB GL 1471
-1	KRAS	Mut_Var(KRAS,G12),Mut_Var(KRAS,G13)	Cetuximab	CIViC 119	D	Colorectal Cancer					9	AKT1	CNV_Amp(AKT1)	OnkoKB GL 1075
-1	KRAS	Mut_Var(KRAS,G12V)	Cetuximab	CIViC 120	D	Colorectal Cancer					9	AKT1	Mut_Var(AKT1,C77F)	OnkoKB GL 1062
-1	NPM1	Mut_Exon(NPM1,12)	All-trans Retinoic Acid	CIViC 121	B	Acute Myeloid Leukemia					9	AKT1	Mut_Var(AKT1,D323H)	OnkoKB GL 1086
-1	PIK3CA	Mut_Exon(PIK3CA,21)	Cetuximab	CIViC 122	B	Colorectal Cancer					9	AKT1	Mut_Var(AKT1,D325A)	OnkoKB GL 1069
-1	WT1	Mut_Exon(WT1,7)	Daunorubicin,Cytarabine	CIViC 123	B	Acute Myeloid Leukemia					9	AKT1	Mut_Var(AKT1,E17)	ChangEtAl 0011
1	ALK	Fusion(EML4-ALK)_and_Mut_Var(ALK,L1196M)	Alectinib (CH5424802)	CIViC 124	D	Non-small Cell Lung Carcinoma					9	AKT1	Mut_Var(AKT1,E17K)	OnkoKB GL 1081
1	ALK	Mut_Var(ALK,F1174L)	TAE684	CIViC 125	D	Neuroblastoma					9	AKT1	Mut_Var(AKT1,E17K)	ChangEtAl 0012
1	ALK	Mut_Var(ALK,R1275Q)	Crizotinib	CIViC 126	D	Neuroblastoma					9	AKT1	Mut_Var(AKT1,E191A)	OnkoKB GL 1083
1	FGFR3	Fusion(FGFR3-BAIAP2L1)	PD173074	CIViC 127	D	Bladder Carcinoma					9	AKT1	Mut_Var(AKT1,E267G)	OnkoKB GL 1059
1	KRAS	Mut_Var(KRAS,G13D)	Cetuximab	CIViC 128	D	Colorectal Cancer					9	AKT1	Mut_Var(AKT1,E40K)	OnkoKB GL 1060
1	NPM1	Mut_Exon(NPM1,12)	All-trans Retinoic Acid	CIViC 129	B	Acute Myeloid Leukemia					9	AKT1	Mut_Var(AKT1,E49K)	OnkoKB GL 1070
1	NPM1	Mut_Exon(NPM1,12)	Daunorubicin	CIViC 130	B	Acute Myeloid Leukemia					9	AKT1	Mut_Var(AKT1,G171R)	ChangEtAl 0013
1	NPM1	Mut_Exon(NPM1,12)	Valproic Acid	CIViC 131	B	Acute Myeloid Leukemia					9	AKT1	Mut_Var(AKT1,K189N)	OnkoKB GL 1079
1	NPM1	Mut_Exon(NPM1,12)	All-trans Retinoic Acid,NSC348884	CIViC 132	D	Acute Myeloid Leukemia					9	AKT1	Mut_Var(AKT1,L321A)	OnkoKB GL 1063
1	NPM1	Mut_Exon(NPM1,12)	Anti-CD33,Anti-CD123	CIViC 133	E	Acute Myeloid Leukemia					9	AKT1	Mut_Var(AKT1,L52R)	OnkoKB GL 1073
1	NPM1	Mut_Exon(NPM1,12)	Anti-CD33	CIViC 134	E	Acute Myeloid Leukemia					9	AKT1	Mut_Var(AKT1,L78T)	OnkoKB GL 1057
1	NPM1	Mut_Var(NPM1,W288FS)	NSC348884	CIViC 135	D	Acute Myeloid Leukemia					9	AKT1	Mut_Var(AKT1,N53A)	OnkoKB GL 1064
1	NPM1	Mut_Var(NPM1,W288FS)	Induction Therapy	CIViC 136	E	Acute Myeloid Leukemia					9	AKT1	Mut_Var(AKT1,Q124L)	ChangEtAl 0014
1	TSC1	Mut_Type(TSC1,frameshift)	SIROLIMUS	CIViC 137	D	Non-small Cell Lung Carcinoma					9	AKT1	Mut_Var(AKT1,Q79E)	OnkoKB GL 1071
1	TSC1	BAI(TSC1)	Everolimus	CIViC 138	B	Bladder Carcinoma					9	AKT1	Mut_Var(AKT1,Q79K)	OnkoKB GL 1080
1	BRCA1	BAI(BRCA1)	Olaparib	CIViC 185	B	Ovarian Cancer					9	AKT1	Mut_Var(AKT1,R23A)	OnkoKB GL 1067
1	BRCA2	BAI(BRCA2)	Olaparib	CIViC 186	B	Ovarian Cancer					9	AKT1	Mut_Var(AKT1,R328A)	OnkoKB GL 1054
1	EGFR	Mut_Var(EGFR,L858R)	Gefitinib,Erlotinib	CIViC 201	B	Non-small Cell Lung Carcinoma					9	AKT1	Mut_Var(AKT1,R370C)	OnkoKB GL 1053
-1	ABL1	Fusion(BCR-ABL1)	Imatinib	CIViC 203	D	Acute Myeloid Leukemia					9	AKT1	Mut_Var(AKT1,T195I)	OnkoKB GL 1056
-1	ABL1	Fusion(BCR-ABL1)_and_Mut_Var(ABL1,E255K)	Imatinib	CIViC 204	D	Chronic Myeloid Leukemia					9	AKT1	Mut_Var(AKT1,V270A)	OnkoKB GL 1077
-1	ABL1	Fusion(BCR-ABL1)_and_Mut_Var(ABL1,T334I)	Imatinib	CIViC 205	B	Chronic Myeloid Leukemia					9	AKT1	Mut_Var(AKT1,V271A)	OnkoKB GL 1084
-1	ABL1	Fusion(BCR-ABL1)_and_Mut_Var(ABL1,T334I)	Imatinib	CIViC 206	D	Chronic Myeloid Leukemia					9	AKT1	Mut_Var(AKT1,W80A)	OnkoKB GL 1068
-1	ALK	Fusion(EML4-ALK)_and_Mut_Var(ALK,C1156Y_L1196M)	Crizotinib	CIViC 207	C	Non-small Cell Lung Carcinoma					-9	AKT1	Mut_Var(AKT1,Y176F)	OnkoKB GL 1061
-1	ALK	Fusion(EML4-ALK)_and_Mut_Var(ALK,L1196M)	Crizotinib	CIViC 208	B	Non-small Cell Lung Carcinoma					9	AKT2	CNV_Amp(AKT2)	OnkoKB GL 1212
-1	EGFR	Mut_Var(EGFR,T790M)	Erlotinib	CIViC 209	A	Non-small Cell Lung Carcinoma					9	AKT2	Fusion(AKT2)	OnkoKB GL 1217
-1	EGFR	Mut_Var(EGFR,T790M)	Gefitinib	CIViC 210	B	Non-small Cell Lung Carcinoma					9	AKT2	Fusion(BCAM-AKT2)	OnkoKB GL 1220
-1	EGFR	Mut_Var(EGFR,T790M)	Dacomitinib	CIViC 211	B	Non-small Cell Lung Carcinoma					9	AKT2	Mut_Var(AKT2,E17K)	OnkoKB GL 1219
-1	ERBB2	Mut_Var(ERBB2,L755S)	Lapatinib	CIViC 212	D	Breast Cancer					9	AKT2	Mut_Var(AKT2,H355M)	OnkoKB GL 1213
-1	ESR1	Mut_Var(ESR1,L536Q)	Hormone Therapy	CIViC 213	D	Breast Cancer					9	AKT2	Mut_Var(AKT2,I289M)	OnkoKB GL 1216
-1	ESR1	Mut_Var(ESR1,D538G)	Hormone Therapy	CIViC 214	D	Breast Cancer					9	AKT2	Mut_Var(AKT2,R170W)	OnkoKB GL 1218
-1	ESR1	Mut_Var(ESR1,Y537C)	Hormone Therapy	CIViC 215	D	Breast Cancer					9	AKT2	Mut_Var(AKT2,R368C)	OnkoKB GL 1221
-1	ESR1	Mut_Var(ESR1,Y537N)	Hormone Therapy	CIViC 216	D	Breast Cancer					9	AKT2	Mut_Var(AKT2,V140)	ChangEtAl 0015
-1	ESR1	Mut_Var(ESR1,Y537S)	Hormone Therapy	CIViC 217	D	Breast Cancer					9	AKT3	CNV_Amp(AKT3)	OnkoKB GL 3073
-1	KIT	Mut_Var(KIT,V654A)	Imatinib	CIViC 220	D	Gastrointestinal Stromal Tumor					9	AKT3	Fusion(AKT3)	OnkoKB GL 3071
-1	KRAS	Mut_Exon(KRAS,2)	Cetuximab	CIViC 221	B	Colorectal Cancer					9	AKT3	Fusion(MAGI3-AKT3)	OnkoKB GL 3074
-1	KRAS	Mut_Var(KRAS,G12A)	Gefitinib,Erlotinib	CIViC 222	B	Lung Adenocarcinoma					9	AKT3	Mut_Var(AKT3,E17K)	OnkoKB GL 3072
-1	PIK3CA	Mut_Var(PIK3CA,E542K)	Cetuximab,Panitumumab	CIViC 223	B	Colorectal Cancer					9	ALK	CNV_Amp(ALK)	OnkoKB GL 2812
-1	PIK3CA	Mut_Var(PIK3CA,H1047R)	Cetuximab,Panitumumab	CIViC 224	B	Colorectal Cancer					9	ALK	Fusion(ALK)	CIViC 1592
1	ABL1	Fusion(BCR-ABL1)	Imatinib	CIViC 225	A	Acute Myeloid Leukemia					9	ALK	Fusion(ALK)	OnkoKB GL 2810
1	ABL1	Fusion(BCR-ABL1)	Imatinib	CIViC 226	A	Chronic Myeloid Leukemia					9	ALK	Fusion(CAD-ALK)	OnkoKB GL 2837
1	ABL1	Fusion(BCR-ABL1)	Nilotinib,Dasatinib	CIViC 227	A	Chronic Myeloid Leukemia					9	ALK	Fusion(EML4-ALK)	OnkoKB GL 2824
1	ALK	Fusion(EML4-ALK)	Crizotinib	CIViC 228	B	Non-small Cell Lung Carcinoma					9	ALK	Fusion(KIF5B-ALK)	OnkoKB GL 2783
1	CCND3	BAI(CCND3)	Palbociclib	CIViC 229	D	T-cell Leukemia					9	ALK	Fusion(NPM-ALK)	OnkoKB GL 2770
1	CDK4	RPPA_p2(CDK4)	BYL719	CIViC 230	D	Estrogen-receptor Positive Breast Cancer					9	ALK	Fusion(RANBP1-ALK)	OnkoKB GL 2811
1	DDR2	Mut_Var(DDR2,G253C)	Dasatinib	CIViC 231	D	Non-small Cell Lung Carcinoma					9	ALK	Fusion(RANBP2-ALK)	OnkoKB GL 2822
1	DDR2	Mut_Var(DDR2,G505S)	Dasatinib	CIViC 232	D	Non-small Cell Lung Carcinoma					9	ALK	Fusion(STRN-ALK)	OnkoKB GL 2843
1	DDR2	Mut_Var(DDR2,G774V)	Dasatinib	CIViC 233	D	Non-small Cell Lung Carcinoma					9	ALK	Mut_Var(ALK,A1234T)	ChangEtAl 0016
1	DDR2	Mut_Var(DDR2,I638F)	Dasatinib	CIViC 234	D	Non-small Cell Lung Carcinoma					9	ALK	Mut_Var(ALK,C1156F)	OnkoKB GL 2823
1	DDR2	Mut_Var(DDR2,L239R)	Dasatinib	CIViC 235	D	Non-small Cell Lung Carcinoma					9	ALK	Mut_Var(ALK,C1156Y)	OnkoKB GL 2781
1	DDR2	Mut_Var(DDR2,L63V)	Dasatinib	CIViC 236	D	Non-small Cell Lung Carcinoma					9	ALK	Mut_Var(ALK,C1156Y)	ChangEtAl 0017
1	DDR2	Mut_Var(DDR2,S768R)	Dasatinib,Erlotinib	CIViC 237	C	Non-small Cell Lung Carcinoma					9	ALK	Mut_Var(ALK,D1091N)	OnkoKB GL 2805
1	EGFR	Mut_ExonDel(EGFR,19)	Gefitinib	CIViC 238	D	Non-small Cell Lung Carcinoma					9	ALK	Mut_Var(ALK,D1091N)	ChangEtAl 0018
1	EGFR	Mut_Var(EGFR,G719S)	Gefitinib	CIViC 239	D	Non-small Cell Lung Carcinoma					9	ALK	Mut_Var(ALK,D1203N)	OnkoKB GL 2784
1	EGFR	Mut_Var(EGFR,L858R)	Gefitinib,Erlotinib	CIViC 240	B	Non-small Cell Lung Carcinoma					9	ALK	Mut_Var(ALK,E1210K)	OnkoKB GL 2774
1	EGFR	Mut_Var(EGFR,L858R)	Gefitinib	CIViC 241	D	Non-small Cell Lung Carcinoma					9	ALK	Mut_Var(ALK,E1384K)	OnkoKB GL 2794
1	EGFR	Mut_Var(EGFR,T790M)	Pemetrexed,Erlotinib	CIViC 242	C	Non-small Cell Lung Carcinoma					9	ALK	Mut_Var(ALK,F1174)	ChangEtAl 0019
1	EGFR	Mut_Var(EGFR,T790M)	Staurosporine	CIViC 243	E	Non-small Cell Lung Carcinoma					9	ALK	Mut_Var(ALK,F1174C)	OnkoKB GL 2772
1	ERBB2	Mut_Var(ERBB2,D769H)	Lapatinib,Neratinib	CIViC 244	D	Breast Cancer					9	ALK	Mut_Var(ALK,F1174C)	ChangEtAl 0020
1	ERBB2	Mut_Var(ERBB2,D769Y)	Neratinib	CIViC 245	D	Breast Cancer					9	ALK	Mut_Var(ALK,F1174I)	OnkoKB GL 2804
1	ERBB2	Mut_VarDel(ERBB2,755-759)	Lapatinib,Neratinib	CIViC 246	D	Breast Cancer					9	ALK	Mut_Var(ALK,F1174I)	ChangEtAl 0021
1	ERBB2	Mut_Var(ERBB2,G309A)	Neratinib	CIViC 247	D	Breast Cancer					9	ALK	Mut_Var(ALK,F1174L)	OnkoKB GL 2789
1	ERBB2	Mut_Var(ERBB2,L755S)	Neratinib	CIViC 248	D	Breast Cancer					9	ALK	Mut_Var(ALK,F1174L)	ChangEtAl 0022
1	ERBB2	Mut_Var(ERBB2,L755W)	Neratinib	CIViC 249	D	Breast Cancer					9	ALK	Mut_Var(ALK,F1174S)	OnkoKB GL 2815
1	ERBB2	Mut_Var(ERBB2,P780INS)	Neratinib	CIViC 250	D	Breast Cancer					9	ALK	Mut_Var(ALK,F1174V)	OnkoKB GL 2836
1	ERBB2	Mut_Var(ERBB2,R678Q)	Neratinib,Lapatinib	CIViC 251	D	Breast Cancer					9	ALK	Mut_Var(ALK,F1174V)	ChangEtAl 0023
1	ERBB2	Mut_Var(ERBB2,R896C)	Neratinib	CIViC 252	D	Breast Cancer					9	ALK	Mut_Var(ALK,F1245C)	OnkoKB GL 2796
1	ERBB2	Mut_Var(ERBB2,V777L)	Neratinib	CIViC 253	D	Breast Cancer					9	ALK	Mut_Var(ALK,F1245C)	ChangEtAl 0024
1	ERBB2	Mut_Var(ERBB2,V842I)	Neratinib	CIViC 254	D	Breast Cancer					9	ALK	Mut_Var(ALK,F1245L)	ChangEtAl 0025
1	ESR1	Mut_Var(ESR1,L536Q)	Tamoxifen,Fulvestrant	CIViC 255	D	Breast Cancer					9	ALK	Mut_Var(ALK,F1245V)	OnkoKB GL 2792
1	ESR1	Mut_Var(ESR1,D538G)	Tamoxifen,Fulvestrant	CIViC 256	D	Breast Cancer					9	ALK	Mut_Var(ALK,F1245V)	ChangEtAl 0026
1	ESR1	Mut_Var(ESR1,Y537C)	Fulvestrant,Tamoxifen	CIViC 257	D	Breast Cancer					9	ALK	Mut_Var(ALK,G1123D)	OnkoKB GL 2800
1	ESR1	Mut_Var(ESR1,Y537N)	Tamoxifen,Fulvestrant	CIViC 258	D	Breast Cancer					9	ALK	Mut_Var(ALK,G1123S)	OnkoKB GL 2820
1	ESR1	Mut_Var(ESR1,Y537S)	Tamoxifen,Fulvestrant	CIViC 259	D	Breast Cancer					9	ALK	Mut_Var(ALK,G1128A)	OnkoKB GL 2835
1	FGFR2	Fusion(FGFR2-MGEA5)	Ponatinib	CIViC 260	C	Cholangiocarcinoma					9	ALK	Mut_Var(ALK,G1128S)	OnkoKB GL 2802
1	FGFR2	Fusion(FGFR2-TACC3)	Pazopanib,Ponatinib	CIViC 261	C	Cholangiocarcinoma					9	ALK	Mut_Var(ALK,G1201E)	OnkoKB GL 2795
1	FLT3	Fusion(FLT3,ITD)	LESTAURTINIB	CIViC 262	B	Acute Myeloid Leukemia					9	ALK	Mut_Var(ALK,G1202R)	OnkoKB GL 2830
1	FLT3	Fusion(FLT3,ITD)	Sorafenib	CIViC 263	B	Acute Myeloid Leukemia					9	ALK	Mut_Var(ALK,G1269A)	OnkoKB GL 2776
1	FLT3	Fusion(FLT3,ITD)	AG1296	CIViC 264	D	Acute Myeloid Leukemia					9	ALK	Mut_Var(ALK,G1269S)	OnkoKB GL 2777
1	GATA2	RPPA_p2(GATA2)	Bortezomib,Fasudil	CIViC 265	D	Lung Adenocarcinoma					9	ALK	Mut_Var(ALK,G881D)	OnkoKB GL 2797
1	KIT	Fusion(KIT,DUB)	Imatinib	CIViC 266	C	Malignant Anus Melanoma					9	ALK	Mut_Var(ALK,H694R)	OnkoKB GL 2839
1	KIT	Mut_Var(KIT,L576P)	Dasatinib,Imatinib,Nilotinib	CIViC 267	D	Non-small Cell Lung Carcinoma					9	ALK	Mut_Var(ALK,I1170N)	OnkoKB GL 2819
1	KIT	Mut_Var(KIT,V654A)	Sunitinib	CIViC 268	B	Gastrointestinal Stromal Tumor					9	ALK	Mut_Var(ALK,I1170S)	OnkoKB GL 2803
1	KRAS	Mut_Var(KRAS,G12D)	BEZ235,NVP-BEZ235, DACTOLISIB,ARRY-142886	CIViC 269	D	Non-small Cell Lung Carcinoma					9	ALK	Mut_Var(ALK,I1171N)	OnkoKB GL 2844
1	KRAS	Mut_Var(KRAS,G13D)	Cetuximab	CIViC 270	B	Colorectal Cancer					9	ALK	Mut_Var(ALK,I1171N)	ChangEtAl 0027
1	PIK3CA	Mut_Var(PIK3CA,E542K)	CH5132799	CIViC 274	D	Breast Cancer					9	ALK	Mut_Var(ALK,I1171S)	OnkoKB GL 2791
1	PIK3CA	Mut_Var(PIK3CA,E542K)	SIROLIMUS	CIViC 275	D	Breast Cancer					9	ALK	Mut_Var(ALK,I1171T)	OnkoKB GL 2847
1	PIK3CA	Mut_Var(PIK3CA,H1047R)	CH5132799	CIViC 276	D	Breast Cancer					9	ALK	Mut_Var(ALK,I1250T)	ChangEtAl 0028
1	PML	Fusion(PML-RARA)	All-trans Retinoic Acid	CIViC 277	B	Acute Promyelocytic Leukemia					9	ALK	Mut_Var(ALK,K1062M)	OnkoKB GL 2842
1	PTEN	Mut_Var(PTEN,R233*)	(MTOR)	CIViC 278	D	Breast Cancer					9	ALK	Mut_Var(ALK,K1062M)	ChangEtAl 0029
1	TP53	Mut_Var(TP53,R175H)	Doxorubicin	CIViC 279	D	Breast Cancer					9	ALK	Mut_Var(ALK,L1122V)	OnkoKB GL 2798
1	TSC1	Mut_Type(TSC1,frameshift)	Everolimus	CIViC 280	B	Invasive Bladder Transitional Cell Carcinoma					9	ALK	Mut_Var(ALK,L1152P)	OnkoKB GL 2826
1	ABL1	Fusion(BCR-ABL1)	Imatinib	CIViC 299	A	Chronic Myeloid Leukemia					9	ALK	Mut_Var(ALK,L1152R)	OnkoKB GL 2834
1	TP53	Mut_Var(TP53,R249)	Doxorubicin	CIViC 345	B	Breast Cancer					9	ALK	Mut_Var(ALK,L1196M)	OnkoKB GL 2779
1	CSF1R	Fusion(MEF2D-CSF1R)	Imatinib,GW-2580	CIViC 348	D	Acute Lymphocytic Leukemia					9	ALK	Mut_Var(ALK,L1196M)	ChangEtAl 0030
-1	RUNX1	Mut_Gain(RUNX1)	Cytarabine	CIViC 353	B	Acute Myeloid Leukemia					9	ALK	Mut_Var(ALK,L1196Q)	OnkoKB GL 2838
1	EGFR	Mut_ExonDel(EGFR,19)	Gefitinib,Erlotinib	CIViC 355	B	Non-small Cell Lung Carcinoma					9	ALK	Mut_Var(ALK,L1198F)	OnkoKB GL 2846
1	IGF2	RPPA_p2(IGF2)	OSI-906 (Linsitinib),Docetaxel,Cabazitaxel	CIViC 356	D	Prostate Cancer					9	ALK	Mut_Var(ALK,L1198P)	OnkoKB GL 2793
-1	BTK	Mut_Var(BTK,C481S)	Ibrutinib	CIViC 377	B	Chronic Lymphocytic Leukemia					9	ALK	Mut_Var(ALK,L1240V)	OnkoKB GL 2807
-1	AKT1	Mut_Var(AKT1,Q79K)	Vemurafenib	CIViC 378	D	Melanoma					9	ALK	Mut_Var(ALK,M1166R)	OnkoKB GL 2809
-1	ALK	Fusion(EML4-ALK)_and_CNV_Amp(ALK)	Crizotinib	CIViC 379	D	Non-small Cell Lung Carcinoma					9	ALK	Mut_Var(ALK,M1166R)	ChangEtAl 0031
-1	ALK	Fusion(ALK)_and_Mut_Var(ALK,G1202R)	Crizotinib	CIViC 380	D	Non-small Cell Lung Carcinoma					9	ALK	Mut_Var(ALK,M1328I)	OnkoKB GL 2780
-1	ALK	Fusion(EML4-ALK)_and_Mut_Var(ALK,L1196M)	Crizotinib	CIViC 381	D	Non-small Cell Lung Carcinoma					9	ALK	Mut_Var(ALK,N1178H)	OnkoKB GL 2788
-1	ALK	Fusion(EML4-ALK)_and_Mut_Var(ALK,S1206Y)	Crizotinib	CIViC 382	D	Non-small Cell Lung Carcinoma					9	ALK	Mut_Var(ALK,P1139S)	OnkoKB GL 2832
-1	ALK	Fusion(EML4-ALK)_and_Mut_Var(ALK,T1151INST)	Crizotinib	CIViC 383	C	Non-small Cell Lung Carcinoma					9	ALK	Mut_Var(ALK,Q1064R)	OnkoKB GL 2831
1	APC	BAI(APC)	JW55	CIViC 384	D	Colon Carcinoma					9	ALK	Mut_Var(ALK,R1192P)	OnkoKB GL 2814
1	APC	BAI(APC)	G007-LK	CIViC 385	D	Colorectal Cancer					9	ALK	Mut_Var(ALK,R1275)	ChangEtAl 0032
-1	AR	Mut_Var(AR,F877L)	Enzalutamide,ARN-509	CIViC 386	D	Prostate Cancer					9	ALK	Mut_Var(ALK,R1275L)	OnkoKB GL 2778
-1	AR	Mut_Var(AR,W742)	Bicalutamide	CIViC 387	D	Prostate Carcinoma					9	ALK	Mut_Var(ALK,R1275Q)	OnkoKB GL 2786
1	ATM	BAI(ATM)	Temozolomide	CIViC 391	D	Glioblastoma Multiforme					9	ALK	Mut_Var(ALK,R1275Q)	ChangEtAl 0033
1	ATM	BAI(ATM)	Temozolomide	CIViC 392	D	Melanoma					9	ALK	Mut_Var(ALK,S1206C)	OnkoKB GL 2821
1	ATM	RPPA_m2(ATM)	KU-0060648,NU7441	CIViC 393	D	Cancer					9	ALK	Mut_Var(ALK,S1206R)	OnkoKB GL 2825
1	ATM	BAI(ATM)	Olaparib	CIViC 394	D	Hematologic Cancer					9	ALK	Mut_Var(ALK,S1206Y)	OnkoKB GL 2818
1	AURKA	CNV_Amp(AURKA)	Cisplatin,Alisertib	CIViC 395	E	Esophagus Adenocarcinoma					9	ALK	Mut_Var(ALK,T1151dup)	OnkoKB GL 2790
-1	AURKA	RPPA_p2(AURKA)	Paclitaxel	CIViC 396	D	Cervical Adenocarcinoma					9	ALK	Mut_Var(ALK,T1151R)	OnkoKB GL 2775
1	KIT	Mut_VarDel(KIT,V560)	Imatinib	CIViC 424	C	Thymic Carcinoma					9	ALK	Mut_Var(ALK,V1180L)	OnkoKB GL 2773
-1	PTEN	BAI(PTEN)	Cetuximab	CIViC 444	B	Colorectal Cancer					9	ALK	Mut_Var(ALK,V597A)	OnkoKB GL 2841
1	PTEN	BAI(PTEN)	Temsirolimus	CIViC 445	D	Prostate Cancer					9	ALK	Mut_Var(ALK,Y1278S)	OnkoKB GL 2799
1	ERBB2	CNV_Amp(ERBB2)	Trastuzumab	CIViC 466	B	Her2-receptor Positive Breast Cancer					9	ALK	Mut_Var(ALK,Y1278S)	ChangEtAl 0034
1	ERBB2	CNV_Amp(ERBB2)	Trastuzumab	CIViC 467	B	Her2-receptor Positive Breast Cancer					-9	AMER1	Mut_Trunc(AMER1)	OnkoKB GL 3785
-1	KRAS	Mut_Var(KRAS,G12),Mut_Var(KRAS,G13)	Gemcitabine,Trametinib	CIViC 470	B	Pancreatic Adenocarcinoma					-9	APC	Mut_Del(APC)	OnkoKB GL 1253
1	CDK12	BAI(CDK12)	Olaparib	CIViC 471	D	Ovarian Serous Carcinoma					-9	APC	Mut_Trunc(APC)	OnkoKB GL 1254
-1	NT5C2	Mut_Var(NT5C2,R367Q)	6-thioguanine,6-mercaptopurine	CIViC 478	D	T-cell Acute Lymphoblastic Leukemia					-9	APC	Mut_Var(APC,A290T)	OnkoKB GL 1256
-1	NT5C2	Mut_Var(NT5C2,K359Q)	6-mercaptopurine,6-thioguanine	CIViC 479	D	T-cell Acute Lymphoblastic Leukemia					-9	APC	Mut_Var(APC,C1578fs*71)	ChangEtAl 0035
-1	NT5C2	Mut_Var(NT5C2,D407A)	6-mercaptopurine,6-thioguanine	CIViC 480	D	T-cell Acute Lymphoblastic Leukemia					-9	APC	Mut_Var(APC,E1309fs*4)	ChangEtAl 0036
-1	ABL1	Fusion(BCR-ABL1)_and_Mut_Var(ABL1,F317L)	Dasatinib	CIViC 484	B	Chronic Myeloid Leukemia					-9	APC	Mut_Var(APC,E1309fs*6)	ChangEtAl 0037
1	ABL1	Fusion(BCR-ABL1)_and_Mut_Var(ABL1,F317L)	Ponatinib	CIViC 485	D	Chronic Myeloid Leukemia					-9	APC	Mut_Var(APC,E1317Q)	ChangEtAl 0038
1	ABL1	Fusion(BCR-ABL1)_and_Mut_Var(ABL1,F317L)	Ponatinib	CIViC 486	B	Chronic Myeloid Leukemia					-9	APC	Mut_Var(APC,E1464fs*8)	ChangEtAl 0039
-1	EGFR	Mut_Var(EGFR,T790M)	Gefitinib,AEE788	CIViC 489	D	Lung Cancer					-9	APC	Mut_Var(APC,E1494fs*13)	ChangEtAl 0040
-1	PTEN	BAI(PTEN)	Everolimus	CIViC 491	B	Bladder Carcinoma					-9	APC	Mut_Var(APC,F1491fs*16)	ChangEtAl 0041
-1	PTEN	BAI(PTEN)	Trastuzumab	CIViC 492	B	Breast Cancer					-9	APC	Mut_Var(APC,G1339A)	ChangEtAl 0042
1	EGFR	Mut_Var(EGFR,T790M)	Rociletinib	CIViC 493	B	Non-small Cell Lung Carcinoma					-9	APC	Mut_Var(APC,I1307fs*6)	ChangEtAl 0043
1	ATM	Mut_Var(ATM,V2288FS*1)	Olaparib	CIViC 494	C	Prostate Cancer					-9	APC	Mut_Var(APC,I1307fs*8)	ChangEtAl 0044
1	ATM	Mut_Var(ATM,N2875H)	Olaparib	CIViC 495	C	Prostate Cancer					-9	APC	Mut_Var(APC,I1307K)	OnkoKB GL 1255
-1	NF2	Mut_Var(NF2,Y177FS)	Carboplatin,Cisplatin	CIViC 496	C	Peritoneal Mesothelioma					-9	APC	Mut_Var(APC,I1557fs*2)	ChangEtAl 0045
1	BRCA2	BAI(BRCA2)	Olaparib	CIViC 497	B	Prostate Cancer					-9	APC	Mut_Var(APC,K1555fs*3)	ChangEtAl 0046
-1	PDGFRA	Mut_Var(PDGFRA,D842V)	Imatinib	CIViC 498	D	Gastrointestinal Stromal Tumor					-9	APC	Mut_Var(APC,L1488fs*18)	ChangEtAl 0047
1	PDGFRA	Mut_Var(PDGFRA,V561A)	Imatinib	CIViC 499	D	Gastrointestinal Stromal Tumor					-9	APC	Mut_Var(APC,L1488fs*19)	ChangEtAl 0048
1	KIT	Mut_Exon(KIT,11)	Imatinib	CIViC 500	B	Gastrointestinal Stromal Tumor					-9	APC	Mut_Var(APC,N1026S)	OnkoKB GL 1257
1	XRCC1	Mut_Var(XRCC1,R194W)	Gemcitabine,Vinorelbine,Docetaxel	CIViC 505	B	Non-small Cell Lung Carcinoma					-9	APC	Mut_Var(APC,N1455fs*18)	ChangEtAl 0049
1	GSTP1	Mut_Del(GSTP1)	Cisplatin,Carboplatin,Paclitaxel	CIViC 506	D	Ovarian Carcinoma					-9	APC	Mut_Var(APC,P1319fs*2)	ChangEtAl 0050
-1	BIRC7	CNV_Amp(BIRC7)	Cisplatin	CIViC 507	D	Colon Cancer					-9	APC	Mut_Var(APC,P1361fs*13)	ChangEtAl 0051
-1	EGFR	Mut_ExonDel(EGFR,4)	Cisplatin	CIViC 508	D	Epithelial Ovarian Cancer					-9	APC	Mut_Var(APC,P1372fs*2)	ChangEtAl 0052
1	MTHFR	Mut_Var(MTHFR,A222V)	5-fluorouracil	CIViC 514	B	Stomach Cancer					-9	APC	Mut_Var(APC,P1373fs*42)	ChangEtAl 0053
1	GSTP1	Mut_Var(GSTP1,I105V)	FolfoxProtocol	CIViC 515	B	Colorectal Cancer					-9	APC	Mut_Var(APC,P1439fs*34)	ChangEtAl 0054
1	XRCC1	Mut_Var(XRCC1,Q399R)	Cisplatin,Carboplatin	CIViC 518	B	Cervical Cancer					-9	APC	Mut_Var(APC,P1440fs*33)	ChangEtAl 0055
1	ABCB1	Mut_Var(ABCB1,S893T)	Paclitaxel	CIViC 519	B	Ovarian Cancer					-9	APC	Mut_Var(APC,P1453fs*20)	ChangEtAl 0056
1	ABCB1	Mut_Var(ABCB1,I1145I)	Cisplatin,Carboplatin	CIViC 520	B	Non-small Cell Lung Carcinoma					-9	APC	Mut_Var(APC,R1399fs*9)	ChangEtAl 0057
-1	ERCC2	Mut_Var(ERCC2,K751Q)	Cisplatin	CIViC 521	B	Osteosarcoma					-9	APC	Mut_Var(APC,R640G)	OnkoKB GL 1258
1	ERCC2	Mut_Var(ERCC2,K751Q)	Paclitaxel,Carboplatin	CIViC 522	B	Non-small Cell Lung Carcinoma					-9	APC	Mut_Var(APC,S1234fs*31)	ChangEtAl 0058
-1	LRP1B	Mut_ExonDel(LRP1B,12–22)	Doxorubicin	CIViC 524	D	Ovarian Cancer					-9	APC	Mut_Var(APC,S1341R)	ChangEtAl 0059
1	FGFR1	CNV_Amp(FGFR1)	PD173074	CIViC 525	D	Lung Squamous Cell Carcinoma					-9	APC	Mut_Var(APC,S1400fs*1)	ChangEtAl 0060
1	FGFR1	RPPA_p2(FGFR1)	Ponatinib	CIViC 526	D	Lung Cancer					-9	APC	Mut_Var(APC,S1407fs*1)	ChangEtAl 0061
1	FGFR1	CNV_Amp(FGFR1)	PD173074	CIViC 531	D	Non-small Cell Lung Carcinoma					-9	APC	Mut_Var(APC,S1411fs*4)	ChangEtAl 0062
1	ROS1	Fusion(ROS1)	Crizotinib	CIViC 533	B	Non-small Cell Lung Carcinoma					-9	APC	Mut_Var(APC,S1415fs*4)	ChangEtAl 0063
1	MET	CNV_Amp(MET)	Onartuzumab	CIViC 534	C	Gastric Adenocarcinoma					-9	APC	Mut_Var(APC,S1421fs*52)	ChangEtAl 0064
1	EGFR	RPPA_p2(EGFR)	EGFR Inhibitor	CIViC 538	B	Non-small Cell Lung Carcinoma					-9	APC	Mut_Var(APC,S1465fs*3)	ChangEtAl 0065
-1	CDKN2A	RPPA_p2(CDKN2A)	Panitumumab	CIViC 541	B	Head And Neck Squamous Cell Carcinoma					-9	APC	Mut_Var(APC,T1438fs*35)	ChangEtAl 0066
1	RET	Fusion(KIF5B-RET)	Vandetanib	CIViC 543	C	Lung Adenocarcinoma					-9	APC	Mut_Var(APC,T1445fs*28)	ChangEtAl 0067
-1	HRAS	Mut_Var(HRAS,G13D)	EGFR Inhibitor	CIViC 544	C	Colorectal Cancer					-9	APC	Mut_Var(APC,T1487fs*17)	ChangEtAl 0068
1	HRAS	Mut_Gain(HRAS)	MEK162,PD0325901,Everolimus,Selumetinib (AZD6244),AZD8055	CIViC 545	D	Cancer					-9	APC	Mut_Var(APC,T1493fs*14)	ChangEtAl 0069
1	CD274	RPPA_p2(CD274)	Nivolumab,Pembrolizumab	CIViC 549	B	Melanoma					-9	APC	Mut_Var(APC,T1537K)	ChangEtAl 0070
1	MTOR	Mut_Gain(MTOR)	Everolimus,Pazopanib	CIViC 550	C	Bladder Carcinoma					-9	APC	Mut_Var(APC,T1556fs*3)	ChangEtAl 0071
1	AKT2	RPPA_p2(AKT2)	Trastuzumab	CIViC 551	B	Breast Cancer					-9	APC	Mut_Var(APC,T1556fs*9)	ChangEtAl 0072
1	AKT1	Mut_Var(AKT1,E17K)	GSK2141795	CIViC 552	D	Melanoma					-9	APC	Mut_Var(APC,V1414fs*1)	ChangEtAl 0073
1	PTEN	BAI(PTEN)	GSK2141795	CIViC 553	D	Melanoma					-9	APC	Mut_Var(APC,V1414fs*9)	ChangEtAl 0074
1	AKT1	Mut_Var(AKT1,E17K)	AZD5363	CIViC 554	C	Breast Cancer					9	AR	CNV_Amp(AR)	OnkoKB GL 315
1	PIK3CA	Mut_Var(PIK3CA,E545K)	MK-2206,GDC-0941	CIViC 555	D	Breast Cancer					-9	AR	Mut_Var(AR,A159T)	OnkoKB GL 323
1	PTEN	BAI(PTEN)	AZD8186	CIViC 556	D	Breast Cancer					9	AR	Mut_Var(AR,F876L)	OnkoKB GL 320
1	MTOR	Mut_Var(MTOR,H1968Y)	LY294002,AZD5363	CIViC 558	D	Melanoma					9	AR	Mut_Var(AR,F877L)	OnkoKB GL 322
1	PTEN	BAI(PTEN)	Buparlisib,Carboplatin,Paclitaxel	CIViC 559	B	Cancer					9	AR	Mut_Var(AR,H875Y)	OnkoKB GL 329
1	NF2	Mut_Var(NF2,K159FS*16)	Temsirolimus	CIViC 560	C	Breast Cancer					-9	AR	Mut_Var(AR,L57Q)	OnkoKB GL 319
-1	PTEN	BAI(PTEN)	BYL719	CIViC 561	D	Breast Cancer					9	AR	Mut_Var(AR,L702H)	OnkoKB GL 325
-1	EGFR	Mut_Var(EGFR,S492R)	Cetuximab	CIViC 562	C	Colorectal Cancer					-9	AR	Mut_Var(AR,N235K)	OnkoKB GL 316
-1	FBXW7	BAI(FBXW7)	Panitumumab,Cetuximab	CIViC 563	B	Colorectal Cancer					-9	AR	Mut_Var(AR,Q58_Q59insL)	OnkoKB GL 327
-1	SMAD4	BAI(SMAD4)	Panitumumab,Cetuximab	CIViC 564	B	Colorectal Cancer					9	AR	Mut_Var(AR,T878)	ChangEtAl 0075
-1	SMAD4	RPPA_m2(SMAD4)	Cetuximab	CIViC 565	D	Head And Neck Squamous Cell Carcinoma					9	AR	Mut_Var(AR,T878A)	OnkoKB GL 326
1	MTOR	Mut_Var(MTOR,P2213S)	AZD5363,LY294002	CIViC 566	D	Melanoma					9	AR	Mut_Var(AR,T878A)	ChangEtAl 0076
1	BRAF	Fusion(AGK-BRAF)	Sorafenib	CIViC 567	C	Melanoma					9	AR	Mut_Var(AR,T878S)	OnkoKB GL 331
-1	BRAF	Fusion(AGK-BRAF)	Vemurafenib	CIViC 568	D	Melanoma					9	AR	Mut_Var(AR,W742C)	OnkoKB GL 328
-1	BRAF	Fusion(PAPSS1-BRAF)	Vemurafenib	CIViC 569	D	Melanoma					9	AR	Mut_Var(AR,W742L)	OnkoKB GL 330
1	BRAF	Fusion(PAPSS1-BRAF)	Trametinib	CIViC 570	D	Melanoma					9	ARAF	Mut_Var(ARAF,F351L)	OnkoKB GL 724
1	BRAF	Fusion(TRIM24-BRAF)	Trametinib	CIViC 571	D	Melanoma					9	ARAF	Mut_Var(ARAF,G322S)	OnkoKB GL 719
1	BRAF	Mut_Var(BRAF,L597R)	Vemurafenib	CIViC 572	C	Melanoma					9	ARAF	Mut_Var(ARAF,N217I)	OnkoKB GL 726
-1	ERBB3	RPPA_p2(ERBB3)	Cetuximab	CIViC 573	B	Colorectal Cancer					9	ARAF	Mut_Var(ARAF,S214)	ChangEtAl 0077
1	NT5E	RPPA_p2(NT5E)	Cetuximab	CIViC 574	B	Colorectal Cancer					9	ARAF	Mut_Var(ARAF,S214A)	OnkoKB GL 725
1	IDH1	Mut_Var(IDH1,R132C)	GSK321	CIViC 576	D	Acute Myeloid Leukemia					9	ARAF	Mut_Var(ARAF,S214C)	OnkoKB GL 720
-1	MET	CNV_Amp(MET)	Gefitinib	CIViC 577	D	Non-small Cell Lung Carcinoma					9	ARAF	Mut_Var(ARAF,S214F)	OnkoKB GL 721
-1	MYD88	RPPA_p2(MYD88)	Paclitaxel	CIViC 578	D	Breast Cancer					9	ARAF	Mut_Var(ARAF,S214T)	OnkoKB GL 722
1	MET	CNV_Amp(MET)	Crizotinib	CIViC 579	C	Non-small Cell Lung Carcinoma					9	ARAF	Mut_VarDel(ARAF,Q347_A348)	OnkoKB GL 723
1	MET	Mut_Exon(MET,14)	Crizotinib	CIViC 580	D	Cancer					-9	ARID1A	Mut_Del(ARID1A)	OnkoKB GL 140
1	EGFR	RPPA_p2(EGFR)	EGFR Inhibitor	CIViC 581	B	Non-small Cell Lung Carcinoma					-9	ARID1A	Mut_Trunc(ARID1A)	OnkoKB GL 141
-1	PDGFRA	Mut_Var(PDGFRA,D842V)	Imatinib	CIViC 582	B	Gastrointestinal Stromal Tumor					-9	ARID1A	Mut_Var(ARID1A,D1850fs*33)	ChangEtAl 0078
1	PIK3CA	Mut_Var(PIK3CA,P471L)	Idelalisib	CIViC 583	C	Merkel Cell Carcinoma					-9	ARID1A	Mut_Var(ARID1A,G2087)	ChangEtAl 0079
1	RET	RPPA_p2(RET)	Vandetanib	CIViC 584	D	Breast Cancer					-9	ARID1B	Mut_Del(ARID1B)	OnkoKB GL 1935
1	RIT1	Mut_Gain(RIT1)	GDC-0941,Selumetinib (AZD6244)	CIViC 586	D	Lung Adenocarcinoma					-9	ARID1B	Mut_Trunc(ARID1B)	OnkoKB GL 1936
1	CD274	RPPA_p2(CD274)	Nivolumab,Pembrolizumab	CIViC 587	B	Non-small Cell Lung Carcinoma					-9	ARID2	Mut_Del(ARID2)	OnkoKB GL 3088
1	MYCN	CNV_Amp(MYCN)	CBL0137	CIViC 588	D	Neuroblastoma					-9	ARID2	Mut_Trunc(ARID2)	OnkoKB GL 3087
-1	SMO	Mut_Var(SMO,D473H)	Vismodegib	CIViC 589	C	Brain Medulloblastoma					-9	ARID2	Mut_Var(ARID2,A1773)	ChangEtAl 0080
-1	SMO	Mut_Gain(SMO)	Vismodegib	CIViC 590	B	Basal Cell Carcinoma					-9	ARID2	Mut_Var(ARID2,R285)	ChangEtAl 0081
1	SMO	Mut_Gain(SMO)	Arsenic Trioxide,PSI	CIViC 591	D	Basal Cell Carcinoma					-9	ARID2	Mut_Var(ARID2,R314)	ChangEtAl 0082
1	PTCH1	BAI(PTCH1)	Vismodegib	CIViC 592	B	Brain Medulloblastoma					-9	ARID2	Mut_Var(ARID2,S297)	ChangEtAl 0083
1	PTCH1	Mut_Trunc(PTCH1)	Vismodegib	CIViC 593	B	Brain Medulloblastoma					-9	ARID5B	Mut_Trunc(ARID5B)	OnkoKB GL 124
1	STK11	RPPA_m2(STK11)	SB202190	CIViC 595	D	Prostate Cancer					-9	ASXL1	BAI(ASXL1)	CIViC 389
-1	SYK	RPPA_p2(SYK)	Paclitaxel	CIViC 596	D	Ovarian Cancer					-9	ASXL1	Mut_Del(ASXL1)	OnkoKB GL 24
1	CDKN2A	RPPA_p2(CDKN2A)	Panitumumab	CIViC 597	B	Head And Neck Squamous Cell Carcinoma					-9	ASXL1	Mut_Trunc(ASXL1)	OnkoKB GL 25
-1	SMO	Mut_Var(SMO,D473H)	Vismodegib	CIViC 599	D	Basal Cell Carcinoma					-9	ASXL1	Mut_Var(ASXL1,E1102D)	ChangEtAl 0084
1	PIK3CA	CNV_Amp(PIK3CA)	GDC-0941	CIViC 600	C	Epithelial Ovarian Cancer					-9	ASXL1	Mut_Var(ASXL1,E635fs*15)	ChangEtAl 0085
1	BRAF	Mut_Var(BRAF,V600E)	GDC-0941	CIViC 601	C	Melanoma					-9	ASXL1	Mut_Var(ASXL1,G645fs*58)	ChangEtAl 0086
1	ERBB2	CNV_Amp(ERBB2)	(AKT-1/2)	CIViC 604	D	Breast Cancer					-9	ASXL1	Mut_Var(ASXL1,G646fs*12)	ChangEtAl 0087
1	ERBB2	CNV_Amp(ERBB2)	Neratinib	CIViC 605	B	Breast Cancer					-9	ASXL1	Mut_Var(ASXL1,Y591fs*1)	ChangEtAl 0088
1	EGFR	Mut_Var(EGFR,T790M)	Rociletinib	CIViC 606	D	Non-small Cell Lung Carcinoma					-9	ASXL2	Mut_Del(ASXL2)	OnkoKB GL 3259
-1	ALK	Fusion(EML4-ALK)_and_Mut_Var(ALK,L1152R)	Crizotinib	CIViC 607	C	Non-small Cell Lung Carcinoma					-9	ASXL2	Mut_Trunc(ASXL2)	OnkoKB GL 3258
-1	ALK	Fusion(EML4-ALK)_and_Mut_Var(ALK,G1269A)	Crizotinib	CIViC 608	C	Non-small Cell Lung Carcinoma					9	ASXL2	Mut_Var(ASXL2,R591)	ChangEtAl 0089
-1	ALK	Fusion(EML4-ALK)_and_Mut_Var(ALK,G1269A)	Crizotinib	CIViC 609	C	Non-small Cell Lung Carcinoma					-9	ATM	Mut_Del(ATM)	OnkoKB GL 3627
-1	ALK	Fusion(EML4-ALK)_and_CNV_Amp(ALK)	Crizotinib	CIViC 610	D	Non-small Cell Lung Carcinoma					-9	ATM	Mut_Trunc(ATM)	OnkoKB GL 3630
-1	ALK	Fusion(EML4-ALK)_and_CNV_Amp(ALK)	Crizotinib	CIViC 611	C	Non-small Cell Lung Carcinoma					-9	ATM	Mut_Var(ATM,D1853N)	ChangEtAl 0090
1	ERBB4	Mut_Gain(ERBB4)	Lapatinib	CIViC 612	D	Melanoma					-9	ATM	Mut_Var(ATM,D2870A)	OnkoKB GL 3631
1	PIK3CA	Mut_Gain(PIK3CA)	Cabozantinib	CIViC 613	D	Colorectal Cancer					-9	ATM	Mut_Var(ATM,E1978*)	OnkoKB GL 3629
1	EGFR	Mut_Exon(EGFR,8)	EGFR Inhibitor	CIViC 614	B	Glioblastoma Multiforme					-9	ATM	Mut_Var(ATM,E2164)	ChangEtAl 0091
1	EGFR	Mut_Exon(EGFR,8)	Afatinib	CIViC 615	C	Glioblastoma Multiforme					-9	ATM	Mut_Var(ATM,N2875K)	OnkoKB GL 3632
1	PTEN	RPPA_p2(PTEN)	EGFR Inhibitor	CIViC 616	B	Glioblastoma Multiforme					-9	ATM	Mut_Var(ATM,R2832C)	OnkoKB GL 3634
1	PTEN	RPPA_p2(PTEN)	Dacomitinib	CIViC 617	D	Glioblastoma Multiforme					-9	ATM	Mut_Var(ATM,R3008)	ChangEtAl 0092
1	NRG1	RPPA_p2(NRG1)	Lapatinib	CIViC 618	D	Head And Neck Squamous Cell Carcinoma					-9	ATM	Mut_Var(ATM,R3008C)	OnkoKB GL 3626
-1	NRG1	RPPA_p2(NRG1)	Cetuximab	CIViC 619	D	Colorectal Cancer					-9	ATM	Mut_Var(ATM,R3008H)	ChangEtAl 0093
1	NRG1	RPPA_p2(NRG1)	(ANTI-ERBB3)	CIViC 620	D	Ovarian Cancer					-9	ATM	Mut_Var(ATM,R337)	ChangEtAl 0094
1	NRG1	RPPA_p2(NRG1)	Carboplatin,Gemcitabine,Cisplatin,Paclitaxel	CIViC 621	D	Non-small Cell Lung Carcinoma					-9	ATM	Mut_Var(ATM,V2424G)	OnkoKB GL 3628
-1	AREG	RPPA_p2(AREG)	Crizotinib	CIViC 622	D	Non-small Cell Lung Carcinoma					-9	ATR	Mut_Trunc(ATR)	OnkoKB GL 193
-1	AREG	RPPA_p2(AREG)	Crizotinib	CIViC 623	B	Non-small Cell Lung Carcinoma					-9	ATRX	Mut_Del(ATRX)	OnkoKB GL 3668
1	EGFR	Mut_Var(EGFR,G724S)	Cetuximab	CIViC 628	D	Colorectal Cancer					-9	ATRX	Mut_Trunc(ATRX)	OnkoKB GL 3669
1	EGFR	Mut_Var(EGFR,G719S)	Cetuximab	CIViC 629	D	Colorectal Cancer					-9	ATRX	Mut_Var(ATRX,E625)	ChangEtAl 0095
1	AREG	RPPA_p2(AREG)	Cetuximab	CIViC 630	B	Colorectal Cancer					-9	ATRX	Mut_Var(ATRX,K1936)	ChangEtAl 0096
1	EREG	RPPA_p2(EREG)	Cetuximab	CIViC 631	B	Colorectal Cancer					9	AURKA	CNV_Amp(AURKA)	OnkoKB GL 1108
1	MAPK1	Mut_Var(MAPK1,E322K)	Erlotinib	CIViC 632	C	Head And Neck Squamous Cell Carcinoma					9	AURKB	RPPA_p2(AURKB)	OnkoKB GL 54
-1	MAPK1	CNV_Amp(MAPK1)	WZ4002	CIViC 633	D	Non-small Cell Lung Carcinoma					-9	AXIN1	Mut_Del(AXIN1)	OnkoKB GL 1478
1	KRAS	Mut_Var(KRAS,A146V)	LY2835219	CIViC 635	C	Non-small Cell Lung Carcinoma					-9	AXIN1	Mut_Trunc(AXIN1)	OnkoKB GL 1477
1	KRAS	Mut_Var(KRAS,G12V)	PD0332991	CIViC 636	D	Non-small Cell Lung Carcinoma					-9	AXIN2	Mut_Trunc(AXIN2)	OnkoKB GL 1913
1	MET	Mut_Gain(MET)	Foretinib	CIViC 637	B	Papillary Renal Cell Carcinoma					9	AXL	CNV_Amp(AXL)	OnkoKB GL 2942
1	MET	Mut_ExonTrunc(MET,14)	Crizotinib	CIViC 638	C	Lung Adenocarcinoma					-9	B2M	Mut_Del(B2M)	OnkoKB GL 3061
1	FGFR1	RPPA_p2(FGFR1)	BGJ398	CIViC 640	D	Head And Neck Squamous Cell Carcinoma					-9	B2M	Mut_Trunc(B2M)	OnkoKB GL 3057
1	FGFR1	RPPA_p2(FGFR1)	BGJ398	CIViC 641	D	Gastric Adenocarcinoma					-9	B2M	Mut_Var(B2M,M1I)	OnkoKB GL 3060
1	FGFR1	RPPA_p2(FGFR1)	PD173074,Dovitinib Dilactic Acid (TKI258 Dilactic Acid)	CIViC 642	D	Bladder Carcinoma					-9	B2M	Mut_Var(B2M,M1K)	OnkoKB GL 3063
1	FGFR3	RPPA_p2(FGFR3)	Dovitinib,SU-5402,PD173074	CIViC 643	D	Bladder Carcinoma					-9	B2M	Mut_Var(B2M,M1R)	OnkoKB GL 3059
-1	CBLC	RPPA_p2(CBLC)	Olaparib	CIViC 645	D	Cancer					-9	B2M	Mut_Var(B2M,M1T)	OnkoKB GL 3062
1	PTPRD	Mut_Gain(PTPRD)	JSI-124	CIViC 647	D	Head And Neck Carcinoma					-9	B2M	Mut_Var(B2M,M1V)	OnkoKB GL 3058
1	DEFA1	RPPA_p2(DEFA1)	Docetaxel	CIViC 648	B	Prostate Cancer					-9	BAP1	Mut_Del(BAP1)	OnkoKB GL 1050
1	NOTCH1	CNV_Amp(NOTCH1)	(NOTCH1)	CIViC 651	D	Colorectal Cancer					-9	BAP1	Mut_Trunc(BAP1)	OnkoKB GL 1044
1	NRG1	RPPA_p2(NRG1)	U3-1287	CIViC 653	B	Non-small Cell Lung Carcinoma					-9	BAP1	Mut_Var(BAP1,A95D)	OnkoKB GL 1051
1	VEGFA	RPPA_m2(VEGFA)	L-Folinic Acid,Bevacizumab,Irinotecan,5-fluorouracil	CIViC 658	B	Colorectal Cancer					-9	BAP1	Mut_Var(BAP1,C91A)	OnkoKB GL 1047
1	DNMT1	RPPA_p2(DNMT1)	Decitabine	CIViC 659	D	Ovarian Cancer					-9	BAP1	Mut_Var(BAP1,C91S)	OnkoKB GL 1048
1	KRAS	Mut_Gain(KRAS)	Decitabine	CIViC 660	D	Ovarian Cancer					-9	BAP1	Mut_Var(BAP1,E685V)	OnkoKB GL 1049
1	PDCD4	RPPA_p2(PDCD4)	Paclitaxel	CIViC 661	B	Lung Cancer					-9	BAP1	Mut_Var(BAP1,F170I)	OnkoKB GL 1046
1	TFF3	RPPA_p2(TFF3)	Aminoglutethimide,Tamoxifen	CIViC 663	B	Breast Cancer					-9	BAP1	Mut_Var(BAP1,F81V)	OnkoKB GL 1045
-1	DKK1	RPPA_p2(DKK1)	Irinotecan,L-Folinic Acid,5-fluorouracil,Oxaliplatin	CIViC 664	B	Colorectal Cancer					-9	BAP1	Mut_Var(BAP1,G178V)	OnkoKB GL 1043
1	CD44	RPPA_p2(CD44)	RG7356	CIViC 665	D	Cancer					-9	BAP1	Mut_Var(BAP1,I47F)	OnkoKB GL 1042
-1	EGF	RPPA_p2(EGF)	Cetuximab	CIViC 666	D	Head And Neck Squamous Cell Carcinoma					-9	BARD1	Mut_Del(BARD1)	OnkoKB GL 2599
-1	MDM2	RPPA_p2(MDM2)	Cisplatin,Pemetrexed	CIViC 667	B	Malignant Pleural Mesothelioma					-9	BARD1	Mut_Trunc(BARD1)	OnkoKB GL 2598
-1	HMOX1	RPPA_p2(HMOX1)	Sunitinib,Sorafenib	CIViC 669	B	Renal Cell Carcinoma					9	BARD1	Mut_Var(BARD1,P24)	ChangEtAl 0097
1	CASP8	RPPA_p2(CASP8)	Conatumumab	CIViC 671	D	Bone Ewing's Sarcoma					-9	BCL10	Mut_Del(BCL10)	OnkoKB GL 697
-1	TYMS	RPPA_p2(TYMS)	Pemetrexed	CIViC 672	B	Non-small Cell Lung Carcinoma					-9	BCL10	Mut_Trunc(BCL10)	OnkoKB GL 698
-1	PBK	RPPA_p2(PBK)	Gefitinib	CIViC 673	D	Non-small Cell Lung Carcinoma					9	BCL2	Fusion(IGH-BCL2)	CIViC 350
1	MET	CNV_Amp(MET)	Crizotinib	CIViC 674	C	Lung Adenocarcinoma					9	BCL2	Fusion(IGH-BCL2)	OnkoKB GL 1945
1	SMARCA4	RPPA_m2(SMARCA4)	Cisplatin,Vinorelbine	CIViC 675	B	Non-small Cell Lung Carcinoma					9	BCL2	Mut_Var(BCL2,G33R)	OnkoKB GL 1946
-1	ALK	Fusion(EML4-ALK)_and_Mut_Var(ALK,C1156Y)	AUY922,Ceritinib,Crizotinib	CIViC 679	C	Non-small Cell Lung Carcinoma					9	BCL2L1	CNV_Amp(BCL2L1)	OnkoKB GL 1052
1	ALK	Fusion(EML4-ALK)_and_Mut_Var(ALK,C1156Y)	Lorlatinib	CIViC 680	C	Non-small Cell Lung Carcinoma					-9	BCL2L11	Mut_Del(BCL2L11)	OnkoKB GL 51
-1	ALK	Fusion(EML4-ALK)_and_Mut_Var(ALK,C1156Y_L1198F)	Lorlatinib	CIViC 681	C	Non-small Cell Lung Carcinoma					-9	BCL2L11	Mut_Trunc(BCL2L11)	OnkoKB GL 52
1	ALK	Fusion(EML4-ALK)_and_Mut_Var(ALK,C1156Y_L1198F)	Crizotinib	CIViC 682	C	Non-small Cell Lung Carcinoma					9	BCL6	CNV_Amp(BCL6)	OnkoKB GL 2981
1	BRCA1	BAI(BRCA1)	Olaparib	CIViC 683	C	Prostate Cancer					9	BCL6	Fusion(BCL6)	OnkoKB GL 2980
-1	AREG	RPPA_p2(AREG)	Cetuximab,Docetaxel	CIViC 684	B	Head And Neck Squamous Cell Carcinoma					9	BCL6	Mut_Var(BCL6,R594)	ChangEtAl 0098
-1	EGFR	Mut_Exon(EGFR,8)	Cetuximab,Docetaxel	CIViC 685	B	Head And Neck Squamous Cell Carcinoma					9	BCL6	Mut_Var(BCL6,R594Q)	ChangEtAl 0099
1	TP53	BAI(TP53)	Chemotherapy	CIViC 687	B	Gastric Adenocarcinoma					9	BCL6	Mut_Var(BCL6,R618)	ChangEtAl 0100
1	TP53	BAI(TP53)	Doxorubicin	CIViC 688	D	Breast Cancer					-9	BCOR	Mut_Del(BCOR)	OnkoKB GL 3657
-1	CDKN1A	RPPA_p2(CDKN1A)	5-fluorouracil	CIViC 689	B	Colorectal Cancer					-9	BCOR	Mut_Trunc(BCOR)	OnkoKB GL 3656
-1	ALCAM	RPPA_p2(ALCAM)	5-fluorouracil	CIViC 690	B	Colorectal Cancer					-9	BCOR	Mut_Var(BCOR,N1425S)	ChangEtAl 0101
1	EGFR	CNV_Amp(EGFR)	Cetuximab,Panitumumab	CIViC 691	B	Colorectal Cancer					-9	BCOR	Mut_Var(BCOR,N1459)	ChangEtAl 0102
-1	STMN1	RPPA_p2(STMN1)	Paclitaxel	CIViC 692	B	Endometrial Carcinoma					-9	BIRC3	Mut_Trunc(BIRC3)	OnkoKB GL 2043
-1	CCND1	RPPA_p2(CCND1)	Tamoxifen	CIViC 693	B	Estrogen-receptor Positive Breast Cancer					-9	BLM	Mut_Trunc(BLM)	OnkoKB GL 3089
-1	RSF1	CNV_Amp(RSF1)	Tamoxifen	CIViC 694	B	Breast Cancer					-9	BMPR1A	Mut_Trunc(BMPR1A)	OnkoKB GL 3234
1	AR	RPPA_p2(AR)	BEZ235,NVP-BEZ235, DACTOLISIB	CIViC 696	D	Breast Cancer					9	BRAF	CNV_Amp(BRAF)	OnkoKB GL 2349
1	NRG1	RPPA_p2(NRG1)	AV-203	CIViC 698	D	Cancer					9	BRAF	Fusion(AGAP3-BRAF)	OnkoKB GL 2340
-1	AR	Mut_Type(AR,splice)	Abiraterone,Enzalutamide	CIViC 700	B	Prostate Cancer					9	BRAF	Fusion(AGK-BRAF)	OnkoKB GL 2268
-1	PTEN	BAI(PTEN)	Lapatinib,Trastuzumab	CIViC 701	B	Gastric Adenocarcinoma					9	BRAF	Fusion(AKAP9-BRAF)	CIViC 400
1	ERBB3	RPPA_p2(ERBB3)	Pertuzumab,9F7-F11	CIViC 702	D	Pancreatic Ductal Adenocarcinoma					9	BRAF	Fusion(AKAP9-BRAF)	OnkoKB GL 2303
-1	UGT1A	RPPA_p2(UGT1A)	Ganetespib	CIViC 703	D	Colorectal Cancer					9	BRAF	Fusion(BRAF)	OnkoKB GL 2262
-1	ERBB4	RPPA_p2(ERBB4)	Trastuzumab	CIViC 705	D	Breast Cancer					9	BRAF	Fusion(CUL1-BRAF)	OnkoKB GL 2362
-1	ERBB4	RPPA_p2(ERBB4)	Lapatinib	CIViC 706	D	Breast Cancer					9	BRAF	Fusion(FAM131B-BRAF)	OnkoKB GL 2353
1	SLFN11	RPPA_p2(SLFN11)	SN-38	CIViC 707	D	Colorectal Cancer					9	BRAF	Fusion(GTF2I-BRAF)	OnkoKB GL 2305
-1	AURKA	RPPA_p2(AURKA)	Cisplatin	CIViC 708	B	Non-small Cell Lung Carcinoma					9	BRAF	Fusion(KIAA1549-BRAF)	OnkoKB GL 2359
-1	RAC1	Mut_Var(RAC1,P29S)	Dabrafenib,Vemurafenib	CIViC 710	D	Melanoma					9	BRAF	Fusion(MKRN1-BRAF)	OnkoKB GL 2285
1	BIRC5	RPPA_p2(BIRC5)	Taxane,PLATINUM	CIViC 711	B	Non-small Cell Lung Carcinoma					9	BRAF	Fusion(PAPSS1-BRAF)	OnkoKB GL 2339
1	TP53	Wildtype(TP53)	Cetuximab,Capecitabine,Oxaliplatin	CIViC 712	B	Colorectal Cancer					9	BRAF	Fusion(PPFIBP2-BRAF)	OnkoKB GL 2354
1	MRE11	BAI(MRE11)	BMN673	CIViC 713	D	Endometrial Cancer					9	BRAF	Fusion(SND1-BRAF)	OnkoKB GL 2276
1	ATM	RPPA_m2(ATM)	Olaparib	CIViC 714	D	Gastric Adenocarcinoma					9	BRAF	Fusion(TRIM24-BRAF)	OnkoKB GL 2277
1	EGFR	Mut_Var(EGFR,L858R)	Afatinib	CIViC 715	B	Lung Adenocarcinoma					9	BRAF	Fusion(ZKSCAN1-BRAF)	OnkoKB GL 2266
1	EGFR	Mut_ExonDel(EGFR,19)	Afatinib	CIViC 716	B	Lung Adenocarcinoma					9	BRAF	Mut_Exon(BRAF,11)	ChangEtAl 0108
1	EGFR	Mut_ExonDel(EGFR,19)	Afatinib	CIViC 717	D	Non-small Cell Lung Carcinoma					9	BRAF	Mut_Exon(BRAF,15)	ChangEtAl 0109
1	EGFR	Mut_ExonDel(EGFR,19)	Afatinib	CIViC 718	B	Lung Adenocarcinoma					9	BRAF	Mut_Var(BRAF,A246P)	OnkoKB GL 2288
1	EGFR	Mut_Var(EGFR,L858R)	Afatinib	CIViC 719	B	Lung Adenocarcinoma					-9	BRAF	Mut_Var(BRAF,A598T)	OnkoKB GL 2328
1	EGFR	Mut_ExonDel(EGFR,19)	Erlotinib	CIViC 720	B	Non-small Cell Lung Carcinoma					9	BRAF	Mut_Var(BRAF,A598V)	OnkoKB GL 2311
1	EGFR	Mut_Var(EGFR,L858R)	Erlotinib	CIViC 721	B	Non-small Cell Lung Carcinoma					9	BRAF	Mut_Var(BRAF,A728V)	OnkoKB GL 2312
1	ERBB2	CNV_Amp(ERBB2)	Afatinib	CIViC 722	D	Uterine Corpus Endometrial Carcinoma					9	BRAF	Mut_Var(BRAF,D287H)	OnkoKB GL 2334
1	ERBB2	CNV_Amp(ERBB2)	Lapatinib,Trastuzumab,Afatinib	CIViC 723	B	Her2-receptor Positive Breast Cancer					9	BRAF	Mut_Var(BRAF,D594)	ChangEtAl 0104
1	TOP1	CNV_Amp(TOP1)	Irinotecan	CIViC 724	B	Colorectal Cancer					9	BRAF	Mut_Var(BRAF,D594A)	OnkoKB GL 2360
1	CDKN1B	RPPA_p2(CDKN1B)	Cisplatin,5-fluorouracil	CIViC 725	B	Head And Neck Squamous Cell Carcinoma					9	BRAF	Mut_Var(BRAF,D594E)	OnkoKB GL 2367
1	MET	CNV_Amp(MET)	Crizotinib	CIViC 726	C	Lung Squamous Cell Carcinoma					9	BRAF	Mut_Var(BRAF,D594G)	OnkoKB GL 2361
-1	AGR2	RPPA_p2(AGR2)	Tamoxifen	CIViC 727	B	Breast Cancer					9	BRAF	Mut_Var(BRAF,D594G)	ChangEtAl 0105
1	FGFR1	RPPA_p2(FGFR1)	BGJ398	CIViC 732	D	Colorectal Cancer					9	BRAF	Mut_Var(BRAF,D594H)	OnkoKB GL 2253
1	EGFR	Mut_Exon(EGFR,18)_and_RPPA_p2(EGFR)	Bevacizumab,Erlotinib	CIViC 734	B	Non-small Cell Lung Carcinoma					9	BRAF	Mut_Var(BRAF,D594N)	OnkoKB GL 2289
-1	ZEB1	RPPA_p2(ZEB1)	Doxorubicin,Cytarabine,Gemcitabine	CIViC 735	D	Mantle Cell Lymphoma					9	BRAF	Mut_Var(BRAF,D594N)	ChangEtAl 0106
1	ZEB1	RPPA_p2(ZEB1)	Salinomycin,Doxorubicin	CIViC 736	D	Mantle Cell Lymphoma					9	BRAF	Mut_Var(BRAF,D594V)	OnkoKB GL 2317
-1	TIMP1	RPPA_p2(TIMP1)	Fulvestrant	CIViC 737	D	Breast Cancer					9	BRAF	Mut_Var(BRAF,D594V)	ChangEtAl 0107
1	PTP4A3	RPPA_p2(PTP4A3)	Cetuximab	CIViC 738	D	Colorectal Cancer					9	BRAF	Mut_Var(BRAF,D594Y)	OnkoKB GL 2351
-1	TYMS	CNV_Amp(TYMS)	Pemetrexed	CIViC 739	B	Lung Adenocarcinoma					9	BRAF	Mut_Var(BRAF,E275K)	OnkoKB GL 2358
-1	IGF1R	RPPA_p2(IGF1R)	Gefitinib	CIViC 740	D	Non-small Cell Lung Carcinoma					9	BRAF	Mut_Var(BRAF,E586K)	OnkoKB GL 2364
-1	EPHB4	RPPA_p2(EPHB4)	Bevacizumab	CIViC 741	B	Colorectal Cancer					9	BRAF	Mut_Var(BRAF,F468C)	OnkoKB GL 2341
1	TP53	Wildtype(TP53)	Chemotherapy	CIViC 742	B	Esophageal Carcinoma					9	BRAF	Mut_Var(BRAF,F595L)	OnkoKB GL 2347
1	TYMS	RPPA_m2(TYMS)	Pemetrexed	CIViC 743	B	Non-small Cell Lung Carcinoma					9	BRAF	Mut_Var(BRAF,F595L)	ChangEtAl 0110
1	TYMS	RPPA_m2(TYMS)	Pemetrexed	CIViC 744	C	Prostate Cancer					9	BRAF	Mut_Var(BRAF,G464E)	OnkoKB GL 2319
1	TOP2A	RPPA_p2(TOP2A)	Doxorubicin	CIViC 745	B	Breast Cancer					9	BRAF	Mut_Var(BRAF,G464E)	ChangEtAl 0111
1	TOP1	RPPA_p2(TOP1)	Cyclophosphamide,Carboplatin,Topotecan	CIViC 746	B	Ovarian Cancer					9	BRAF	Mut_Var(BRAF,G464R)	OnkoKB GL 2260
1	EGFR	CNV_Amp(EGFR)	Cetuximab	CIViC 747	B	Colorectal Cancer					9	BRAF	Mut_Var(BRAF,G464V)	OnkoKB GL 2293
1	TOP1	RPPA_p2(TOP1)	Irinotecan	CIViC 748	B	Colorectal Cancer					9	BRAF	Mut_Var(BRAF,G464V)	ChangEtAl 0112
1	HSPA5	RPPA_p2(HSPA5)	5-fluorouracil	CIViC 750	B	Colorectal Cancer					9	BRAF	Mut_Var(BRAF,G466)	ChangEtAl 0113
-1	PIK3CA	Mut_Gain(PIK3CA)	(EGFR MONOCLONAL ANTIBODIES)	CIViC 751	B	Colorectal Cancer					9	BRAF	Mut_Var(BRAF,G466A)	OnkoKB GL 2325
1	KIT	Mut_Gain(KIT)	GDC-0941,Imatinib	CIViC 755	D	Gastrointestinal Stromal Tumor					9	BRAF	Mut_Var(BRAF,G466E)	OnkoKB GL 2284
-1	TUBB3	RPPA_p2(TUBB3)	Paclitaxel	CIViC 756	D	Cancer					9	BRAF	Mut_Var(BRAF,G466E)	ChangEtAl 0114
1	TUBB3	RPPA_p2(TUBB3)	Taxane	CIViC 757	B	Breast Cancer					9	BRAF	Mut_Var(BRAF,G466R)	OnkoKB GL 2336
-1	TYMS	RPPA_p2(TYMS)	Pemetrexed	CIViC 758	B	Non-small Cell Lung Carcinoma					9	BRAF	Mut_Var(BRAF,G466R)	ChangEtAl 0115
1	IGF1R	RPPA_p2(IGF1R)	IGF1R Monoclonal Antibody	CIViC 760	B	Sarcoma					9	BRAF	Mut_Var(BRAF,G466V)	OnkoKB GL 2278
-1	CFLAR	RPPA_p2(CFLAR)	Bicalutamide	CIViC 761	D	Prostate Cancer					9	BRAF	Mut_Var(BRAF,G466V)	ChangEtAl 0116
-1	PROM1	RPPA_p2(PROM1)	Sorafenib	CIViC 762	B	Hepatocellular Carcinoma					9	BRAF	Mut_Var(BRAF,G469)	ChangEtAl 0117
-1	TIMP1	RPPA_p2(TIMP1)	Paclitaxel	CIViC 763	B	Breast Cancer					9	BRAF	Mut_Var(BRAF,G469A)	OnkoKB GL 2314
1	FOXP3	RPPA_p2(FOXP3)	Epirubicin	CIViC 764	B	Breast Cancer					9	BRAF	Mut_Var(BRAF,G469A)	ChangEtAl 0118
-1	TYMS	RPPA_p2(TYMS)	Raltitrexed	CIViC 765	B	Gastric Adenocarcinoma					9	BRAF	Mut_Var(BRAF,G469E)	OnkoKB GL 2302
1	JAK1	RPPA_p2(JAK1)	Enzastaurin	CIViC 767	D	Non-small Cell Lung Carcinoma					9	BRAF	Mut_Var(BRAF,G469E)	ChangEtAl 0119
1	BRCA1	RPPA_p2(BRCA1)	Vinorelbine	CIViC 769	D	Malignant Mesothelioma					9	BRAF	Mut_Var(BRAF,G469L)	OnkoKB GL 2274
1	DUSP6	RPPA_p2(DUSP6)	Trametinib	CIViC 770	D	Cancer					9	BRAF	Mut_Var(BRAF,G469R)	OnkoKB GL 2290
1	KRAS	Mut_Gain(KRAS)	Trametinib	CIViC 771	D	Cancer					9	BRAF	Mut_Var(BRAF,G469R)	ChangEtAl 0120
1	BRAF	Mut_Gain(BRAF)	Trametinib	CIViC 772	D	Cancer					9	BRAF	Mut_Var(BRAF,G469V)	OnkoKB GL 2318
1	KRAS	Mut_Var(KRAS,G12D)	MK-2206	CIViC 773	C	Pancreatic Carcinoma					9	BRAF	Mut_Var(BRAF,G469V)	ChangEtAl 0121
1	PTEN	BAI(PTEN)	MK-2206	CIViC 774	C	Pancreatic Carcinoma					-9	BRAF	Mut_Var(BRAF,G478C)	OnkoKB GL 2291
1	HSPB1	RPPA_p2(HSPB1)	Gemcitabine	CIViC 775	D	Pancreatic Ductal Adenocarcinoma					9	BRAF	Mut_Var(BRAF,G596C)	OnkoKB GL 2258
-1	NQO1	RPPA_p2(NQO1)	Amrubicin	CIViC 776	D	Lung Cancer					9	BRAF	Mut_Var(BRAF,G596D)	OnkoKB GL 2332
1	NQO1	Mut_Var(NQO1,P187S)	Amrubicin	CIViC 777	D	Lung Cancer					9	BRAF	Mut_Var(BRAF,G596R)	OnkoKB GL 2292
1	BRCA1	RPPA_m2(BRCA1)	PLATINUM,Taxane	CIViC 778	B	Ovarian Cancer					9	BRAF	Mut_Var(BRAF,G596R)	ChangEtAl 0122
1	KRAS	Mut_Gain(KRAS)	IMO,EGFR Inhibitor	CIViC 779	D	Colorectal Cancer					9	BRAF	Mut_Var(BRAF,G596V)	OnkoKB GL 2309
-1	ABCB1	RPPA_p2(ABCB1)	Paclitaxel	CIViC 780	D	Non-small Cell Lung Carcinoma					9	BRAF	Mut_Var(BRAF,H574Q)	OnkoKB GL 2304
1	ALK	Fusion(ALK)	Pemetrexed	CIViC 781	B	Non-small Cell Lung Carcinoma					9	BRAF	Mut_Var(BRAF,K483E)	OnkoKB GL 2261
-1	DNMT1	RPPA_p2(DNMT1)	Cisplatin	CIViC 782	B	Gastric Adenocarcinoma					9	BRAF	Mut_Var(BRAF,K483M)	OnkoKB GL 2275
1	KRAS	Mut_Gain(KRAS)	Dasatinib,Cetuximab	CIViC 783	D	Colorectal Cancer					9	BRAF	Mut_Var(BRAF,K499E)	OnkoKB GL 2316
1	EGFR	CNV_Amp(EGFR)	EGFR Inhibitor	CIViC 784	B	Non-small Cell Lung Carcinoma					9	BRAF	Mut_Var(BRAF,K601)	ChangEtAl 0123
-1	CXCR4	RPPA_p2(CXCR4)	Docetaxel	CIViC 785	B	Gastric Adenocarcinoma					9	BRAF	Mut_Var(BRAF,K601E)	OnkoKB GL 2296
-1	MAGEH1	RPPA_p2(MAGEH1)	Gemcitabine	CIViC 786	D	Bile Duct Adenocarcinoma					9	BRAF	Mut_Var(BRAF,K601E)	ChangEtAl 0124
-1	ABCC3	CNV_Amp(ABCC3)	Paclitaxel,Monomethyl Auristatin E	CIViC 787	D	Breast Cancer					9	BRAF	Mut_Var(BRAF,K601N)	OnkoKB GL 2252
-1	ABCC10	RPPA_p2(ABCC10)	Paclitaxel	CIViC 788	D	Non-small Cell Lung Carcinoma					9	BRAF	Mut_Var(BRAF,K601N)	ChangEtAl 0125
-1	ASNS	CNV_Amp(ASNS)	L-asparaginase	CIViC 789	D	Ovarian Cancer					9	BRAF	Mut_Var(BRAF,K601Q)	OnkoKB GL 2279
1	EGFR	RPPA_p2(EGFR)	Gefitinib	CIViC 790	B	Non-small Cell Lung Carcinoma					9	BRAF	Mut_Var(BRAF,K601T)	OnkoKB GL 2333
1	PTEN	RPPA_p2(PTEN)	Trastuzumab	CIViC 791	B	Breast Cancer					9	BRAF	Mut_Var(BRAF,L485F)	OnkoKB GL 2345
-1	POU5F1	RPPA_p2(POU5F1)	Oxaliplatin	CIViC 794	D	Colon Cancer					9	BRAF	Mut_Var(BRAF,L505H)	OnkoKB GL 2337
1	ERBB2	Mut_Var(ERBB2,M774INSAYVM)	Afatinib,SIROLIMUS	CIViC 796	D	Non-small Cell Lung Carcinoma					9	BRAF	Mut_Var(BRAF,L597Q)	OnkoKB GL 2327
1	ERBB2	CNV_Amp(ERBB2)	Afatinib	CIViC 797	B	Her2-receptor Positive Breast Cancer					9	BRAF	Mut_Var(BRAF,L597Q)	ChangEtAl 0126
1	ERBB2	CNV_Amp(ERBB2)	Afatinib	CIViC 798	D	Pancreatic Adenocarcinoma					9	BRAF	Mut_Var(BRAF,L597R)	OnkoKB GL 2324
1	EGFR	Mut_Var(EGFR,T790M)	Osimertinib	CIViC 799	D	Non-small Cell Lung Carcinoma					9	BRAF	Mut_Var(BRAF,L597R)	ChangEtAl 0127
-1	EGFR	Mut_Var(EGFR,C797S)	Osimertinib	CIViC 800	B	Non-small Cell Lung Carcinoma					9	BRAF	Mut_Var(BRAF,L597S)	OnkoKB GL 2335
1	EGFR	Mut_Var(EGFR,T790M)	Osimertinib	CIViC 801	B	Non-small Cell Lung Carcinoma					9	BRAF	Mut_Var(BRAF,L597S)	ChangEtAl 0128
1	EGFR	Mut_Var(EGFR,T790M)	Osimertinib	CIViC 802	B	Non-small Cell Lung Carcinoma					9	BRAF	Mut_Var(BRAF,L597V)	OnkoKB GL 2306
1	EGFR	Mut_Var(EGFR,T790M)	Osimertinib,Rociletinib	CIViC 803	D	Non-small Cell Lung Carcinoma					9	BRAF	Mut_Var(BRAF,L597V)	ChangEtAl 0129
1	EGFR	Mut_Var(EGFR,L858R)	Afatinib	CIViC 804	D	Non-small Cell Lung Carcinoma					9	BRAF	Mut_Var(BRAF,N581)	ChangEtAl 0130
1	EGFR	Mut_ExonDel(EGFR,19)	Afatinib	CIViC 805	D	Non-small Cell Lung Carcinoma					9	BRAF	Mut_Var(BRAF,N581D)	OnkoKB GL 2352
1	EGFR	Mut_Exon(EGFR,8)	Rindopepimut	CIViC 807	B	Glioblastoma Multiforme					9	BRAF	Mut_Var(BRAF,N581I)	OnkoKB GL 2338
1	ERBB2	RPPA_p2(ERBB2)	Lapatinib	CIViC 808	B	Breast Cancer					9	BRAF	Mut_Var(BRAF,N581S)	OnkoKB GL 2323
1	NTRK1	Fusion(NTRK1)	ARRY-470	CIViC 814	D	Colorectal Cancer					9	BRAF	Mut_Var(BRAF,N581S)	ChangEtAl 0131
1	IDH1	Mut_Var(IDH1,R132H)	AGI-5198	CIViC 815	D	Anaplastic Oligodendroglioma					9	BRAF	Mut_Var(BRAF,N581Y)	OnkoKB GL 2348
1	EGFR	Mut_ExonDel(EGFR,19)	Afatinib	CIViC 817	B	Lung Adenocarcinoma					9	BRAF	Mut_Var(BRAF,P367R)	OnkoKB GL 2301
1	EGFR	Mut_Var(EGFR,L858R)	Afatinib	CIViC 818	B	Lung Adenocarcinoma					9	BRAF	Mut_Var(BRAF,Q257R)	OnkoKB GL 2331
1	EGFR	Mut_ExonDel(EGFR,19)	Afatinib	CIViC 819	B	Lung Adenocarcinoma					9	BRAF	Mut_Var(BRAF,R462E)	OnkoKB GL 2343
1	HLA-DRA	RPPA_p2(HLA-DRA)	Nivolumab,Pembrolizumab,Atezolizumab	CIViC 821	B	Skin Melanoma					9	BRAF	Mut_Var(BRAF,R506_K507insVLR)	OnkoKB GL 2330
1	MYD88	Mut_Var(MYD88,L265P)	Ibrutinib	CIViC 822	B	Waldenström's Macroglobulinemia					-9	BRAF	Mut_Var(BRAF,R509H)	OnkoKB GL 2273
1	KRAS	Mut_Gain(KRAS)	RAF265,Selumetinib (AZD6244)	CIViC 824	D	Colorectal Cancer					9	BRAF	Mut_Var(BRAF,R671Q)	OnkoKB GL 2281
1	KRAS	Mut_Gain(KRAS)	RAF265,Selumetinib (AZD6244)	CIViC 825	D	Non-small Cell Lung Carcinoma					9	BRAF	Mut_Var(BRAF,S151A)	OnkoKB GL 2270
1	KRAS	Mut_Gain(KRAS)	Trametinib,Afatinib	CIViC 827	D	Colorectal Cancer					9	BRAF	Mut_Var(BRAF,S467A)	OnkoKB GL 2283
1	KRAS	Mut_Gain(KRAS)	Trametinib,Afatinib	CIViC 828	D	Non-small Cell Lung Carcinoma					9	BRAF	Mut_Var(BRAF,S467L)	OnkoKB GL 2297
-1	KRAS	Mut_Exon(KRAS,2)	Cetuximab	CIViC 829	A	Colorectal Cancer					9	BRAF	Mut_Var(BRAF,T241P)	OnkoKB GL 2326
1	BRAF	Mut_Var(BRAF,V600)	RO4987655	CIViC 830	B	Melanoma					9	BRAF	Mut_Var(BRAF,T599_V600insEAT)	OnkoKB GL 2320
1	BRAF	Wildtype(BRAF)	RO4987655	CIViC 831	B	Melanoma					9	BRAF	Mut_Var(BRAF,T599_V600insETT)	OnkoKB GL 2313
1	NRAS	Mut_Gain(NRAS)	RO4987655	CIViC 832	B	Melanoma					9	BRAF	Mut_Var(BRAF,T599_V600insV)	OnkoKB GL 2257
1	KRAS	Mut_Gain(KRAS)	Selumetinib (AZD6244),Docetaxel	CIViC 835	B	Non-small Cell Lung Carcinoma					9	BRAF	Mut_Var(BRAF,T599dup)	OnkoKB GL 2363
-1	BRAF	Mut_Var(BRAF,V600)	BAY 86-9766	CIViC 836	C	Melanoma					9	BRAF	Mut_Var(BRAF,T599I)	OnkoKB GL 2282
1	NRAS	Mut_Var(NRAS,Q61K)	Everolimus,MEK162	CIViC 838	D	Neuroblastoma					9	BRAF	Mut_Var(BRAF,T599insTT)	OnkoKB GL 2310
1	KRAS	Mut_Gain(KRAS)	SCH772984,AZD8186	CIViC 839	D	Pancreatic Adenocarcinoma					9	BRAF	Mut_Var(BRAF,T599R)	OnkoKB GL 2300
1	KRAS	Mut_Gain(KRAS)	Selumetinib (AZD6244),R1507	CIViC 840	D	Colorectal Cancer					9	BRAF	Mut_Var(BRAF,V459L)	OnkoKB GL 2342
1	BRAF	Mut_Var(BRAF,V600E)	BEZ235,NVP-BEZ235, DACTOLISIB,Selumetinib (AZD6244)	CIViC 841	D	Melanoma					9	BRAF	Mut_Var(BRAF,V471F)	OnkoKB GL 2280
1	ERBB2	CNV_Amp(ERBB2)	Lapatinib,Trastuzumab	CIViC 842	D	Breast Cancer					9	BRAF	Mut_Var(BRAF,V600)	CIViC 26
1	ERBB2	CNV_Amp(ERBB2)	Lapatinib,Trastuzumab	CIViC 843	B	Her2-receptor Positive Breast Cancer					9	BRAF	Mut_Var(BRAF,V600)	ChangEtAl 0132
1	ERBB2	CNV_Amp(ERBB2)	Lapatinib,Trastuzumab	CIViC 845	B	Her2-receptor Positive Breast Cancer					9	BRAF	Mut_Var(BRAF,V600_K601)	ChangEtAl 0133
1	ERBB2	CNV_Amp(ERBB2)	Afatinib	CIViC 846	B	Her2-receptor Positive Breast Cancer					9	BRAF	Mut_Var(BRAF,V600A)	ChangEtAl 0134
1	ERBB2	CNV_Amp(ERBB2)	Afatinib	CIViC 847	B	Her2-receptor Positive Breast Cancer					9	BRAF	Mut_Var(BRAF,V600D)	OnkoKB GL 2271
1	ERBB2	CNV_Amp(ERBB2)	Trastuzumab,Afatinib	CIViC 849	B	Her2-receptor Positive Breast Cancer					9	BRAF	Mut_Var(BRAF,V600D)	ChangEtAl 0135
1	MRE11	Mut_Gain(MRE11)	Olaparib	CIViC 852	B	Prostate Cancer					9	BRAF	Mut_Var(BRAF,V600D_K601insFGLAT)	OnkoKB GL 2329
1	EGFR	Mut_Exon(EGFR,8)	Nimotuzumab	CIViC 853	D	Brain Glioma					9	BRAF	Mut_Var(BRAF,V600E)	CIViC 70
1	NTRK1	Fusion(NTRK1)	LESTAURTINIB,Crizotinib,ARRY-470	CIViC 855	D	Lung Adenocarcinoma					9	BRAF	Mut_Var(BRAF,V600E)	CIViC 71
1	AREG	RPPA_p2(AREG)	Panitumumab	CIViC 856	B	Colorectal Cancer					9	BRAF	Mut_Var(BRAF,V600E)	CIViC 957
1	EREG	RPPA_p2(EREG)	Panitumumab	CIViC 857	B	Colorectal Cancer					9	BRAF	Mut_Var(BRAF,V600E)	OnkoKB GL 2272
1	ERBB2	CNV_Amp(ERBB2)	Trastuzumab	CIViC 858	B	Gastric Adenocarcinoma					9	BRAF	Mut_Var(BRAF,V600E)	ChangEtAl 0136
1	ERBB2	CNV_Amp(ERBB2)	Lapatinib	CIViC 859	B	Gastric Adenocarcinoma					9	BRAF	Mut_Var(BRAF,V600G)	OnkoKB GL 2307
1	KIT	RPPA_p2(KIT)	Imatinib	CIViC 860	C	Endometrial Cancer					9	BRAF	Mut_Var(BRAF,V600G)	ChangEtAl 0137
1	KIT	RPPA_p2(KIT)	Imatinib	CIViC 861	C	Endometrial Cancer					9	BRAF	Mut_Var(BRAF,V600K)	OnkoKB GL 2294
1	ROS1	Fusion(ROS1)	Crizotinib	CIViC 865	B	Non-small Cell Lung Carcinoma					9	BRAF	Mut_Var(BRAF,V600K)	ChangEtAl 0138
1	VHL	BAI(VHL)	Temsirolimus	CIViC 870	D	Renal Carcinoma					9	BRAF	Mut_Var(BRAF,V600L)	ChangEtAl 0139
-1	FLT3	Mut_Var(FLT3,D835)	Ponatinib,Quizartinib (AC220)	CIViC 871	D	Acute Myeloid Leukemia					9	BRAF	Mut_Var(BRAF,V600M)	OnkoKB GL 2298
-1	FLT3	Mut_Var(FLT3,D835)	SU5614	CIViC 872	D	Acute Myeloid Leukemia					9	BRAF	Mut_Var(BRAF,V600M)	ChangEtAl 0140
-1	FLT3	Mut_Var(FLT3,D835)	Sorafenib,Quizartinib (AC220)	CIViC 873	B	Acute Myeloid Leukemia					9	BRAF	Mut_Var(BRAF,V600R)	OnkoKB GL 2264
-1	FLT3	Mut_Var(FLT3,D835)	Sorafenib	CIViC 874	B	Acute Myeloid Leukemia					9	BRAF	Mut_Var(BRAF,V600R)	ChangEtAl 0141
1	FLT3	Fusion(FLT3,ITD)	Sorafenib	CIViC 875	B	Acute Myeloid Leukemia					9	BRAF	Mut_Var(BRAF,Y472C)	OnkoKB GL 2295
1	ERBB2	CNV_Amp(ERBB2)	Trastuzumab,Irinotecan	CIViC 879	C	Lung Small Cell Carcinoma					9	BRAF	Mut_Var(BRAF,Y472S)	ChangEtAl 0142
1	ERBB2	Mut_Var(ERBB2,M774INSAYVM)	Afatinib	CIViC 880	C	Lung Adenocarcinoma					9	BRAF	Mut_VarDel(BRAF,G469)	OnkoKB GL 2356
1	ERBB2	Mut_Var(ERBB2,M774INSAYVM)	Afatinib	CIViC 881	D	Lung Carcinoma					9	BRAF	Mut_VarDel(BRAF,L485_P490)	OnkoKB GL 2315
1	ERBB2	Mut_Var(ERBB2,P780INS)	Dacomitinib	CIViC 882	C	Lung Adenocarcinoma					9	BRAF	Mut_VarDel(BRAF,L485_P490),Mut_Var(BRAF,L485_P490insF)	OnkoKB GL 2263
1	ERBB2	CNV_Amp(ERBB2)	Trastuzumab Emtansine	CIViC 883	D	Non-small Cell Lung Carcinoma					9	BRAF	Mut_VarDel(BRAF,L485_P490),Mut_Var(BRAF,L485_P490insY)	OnkoKB GL 2344
1	EGFR	Mut_Var(EGFR,G465R)	Sym004	CIViC 889	C	Colorectal Cancer					9	BRAF	Mut_VarDel(BRAF,L485_Q494)	OnkoKB GL 2286
-1	EGFR	Mut_Var(EGFR,G465R)	Panitumumab,Cetuximab	CIViC 890	C	Colorectal Cancer					9	BRAF	Mut_VarDel(BRAF,N486_P490)	OnkoKB GL 2321
1	ERBB2	CNV_Amp(ERBB2)	Docetaxel,Trastuzumab,Pertuzumab	CIViC 909	B	Her2-receptor Positive Breast Cancer					9	BRAF	Mut_VarDel(BRAF,P490_Q494)	OnkoKB GL 2366
1	EGFR	Mut_Var(EGFR,S492R)	Panitumumab	CIViC 910	C	Colorectal Cancer					9	BRAF	Mut_VarDel(BRAF,T488_P492)	OnkoKB GL 2287
1	EGFR	Mut_Var(EGFR,S492R)	Panitumumab,Sym004	CIViC 911	D	Colorectal Cancer					9	BRAF	Mut_VarDel(BRAF,V487_P492),Mut_Var(BRAF,V487_P492insA)	OnkoKB GL 2357
-1	EGFR	Mut_Var(EGFR,S492R)	Cetuximab	CIViC 912	D	Colorectal Cancer					9	BRAF	Mut_VarDel(BRAF,V600),Mut_Var(BRAF,V600insYM)	OnkoKB GL 2255
1	EGFR	Mut_Var(EGFR,R451C)	Cetuximab,Panitumumab,Sym004	CIViC 913	D	Colorectal Cancer					9	BRAF	Mut_VarDel(BRAF,V600_K601),Mut_Var(BRAF,V600_K601insE)	OnkoKB GL 2322
1	EGFR	Mut_Var(EGFR,K467T)	Panitumumab,Sym004	CIViC 914	D	Colorectal Cancer					9	BRAF	Mut_VarIns(BRAF,A598_T59)	ChangEtAl 0103
-1	EGFR	Mut_Var(EGFR,K467T)	Cetuximab	CIViC 915	D	Colorectal Cancer					-9	BRCA1	Mut_Del(BRCA1)	OnkoKB GL 1740
1	EGFR	Mut_Var(EGFR,P753S)	Cetuximab,SIROLIMUS	CIViC 921	C	Skin Squamous Cell Carcinoma					-9	BRCA1	Mut_Trunc(BRCA1)	OnkoKB GL 1759
1	PML	Fusion(PML-RARA)	Arsenic Trioxide,All-trans Retinoic Acid	CIViC 923	A	Acute Promyelocytic Leukemia					-9	BRCA1	Mut_Var(BRCA1,A1708E)	OnkoKB GL 1525
-1	PML	Fusion(PML-RARA)_and_Mut_Var(PML,A216V)	All-trans Retinoic Acid	CIViC 925	C	Acute Promyelocytic Leukemia					-9	BRCA1	Mut_Var(BRCA1,A1708V)	OnkoKB GL 1757
-1	PML	Fusion(PML-RARA)_and_Mut_Var(PML,L218P)	All-trans Retinoic Acid	CIViC 926	C	Acute Promyelocytic Leukemia					-9	BRCA1	Mut_Var(BRCA1,A1752P)	OnkoKB GL 1606
1	MET	Mut_Exon(MET,14)_and_CNV_Amp(MET)	Crizotinib	CIViC 927	C	Non-small Cell Lung Carcinoma					-9	BRCA1	Mut_Var(BRCA1,A1752V)	OnkoKB GL 1627
1	ERBB2	CNV_Amp(ERBB2)	Trastuzumab	CIViC 929	C	Uterine Corpus Serous Adenocarcinoma					-9	BRCA1	Mut_Var(BRCA1,A1789T)	OnkoKB GL 1623
1	SMO	Mut_Var(SMO,D473H)	Saridegib	CIViC 931	D	Brain Medulloblastoma					-9	BRCA1	Mut_Var(BRCA1,A1843P)	OnkoKB GL 1642
-1	ROS1	Fusion(CD74-ROS1)_and_Mut_Var(ROS1,G2032R)	Crizotinib	CIViC 932	C	Lung Adenocarcinoma					-9	BRCA1	Mut_Var(BRCA1,A1843T)	OnkoKB GL 1597
1	ROS1	Fusion(CD74-ROS1)_and_Mut_Var(ROS1,G2032R)	Cabozantinib	CIViC 933	D	Non-small Cell Lung Carcinoma					-9	BRCA1	Mut_Var(BRCA1,C1697R)	OnkoKB GL 1562
1	FGFR1	Fusion(ZNF198-FGFR1)	Midostaurin	CIViC 936	C	Chronic Myeloproliferative Disease					-9	BRCA1	Mut_Var(BRCA1,C24R)	OnkoKB GL 1669
-1	FGFR1	CNV_Amp(FGFR1)	HYDROXYTAMOXIFEN	CIViC 937	D	Breast Cancer					-9	BRCA1	Mut_Var(BRCA1,C24Y)	OnkoKB GL 1735
1	KDR	Mut_Var(KDR,A1065T)	Sunitinib,Sorafenib	CIViC 938	D	Angiosarcoma					-9	BRCA1	Mut_Var(BRCA1,C27A)	OnkoKB GL 1750
1	KDR	Mut_Var(KDR,D717V)	Sorafenib,Sunitinib	CIViC 939	D	Angiosarcoma					-9	BRCA1	Mut_Var(BRCA1,C39Y)	OnkoKB GL 1662
1	TSC2	Mut_Var(TSC2,Q1178*)	Everolimus	CIViC 940	C	Thyroid Carcinoma					-9	BRCA1	Mut_Var(BRCA1,C44F)	OnkoKB GL 1783
-1	MTOR	Mut_Var(MTOR,F2108L)	Everolimus	CIViC 942	C	Thyroid Carcinoma					-9	BRCA1	Mut_Var(BRCA1,C44Y)	OnkoKB GL 1659
-1	FLT3	Fusion(FLT3,ITD)	All-trans Retinoic Acid,Anthracycline	CIViC 944	B	Acute Promyelocytic Leukemia					-9	BRCA1	Mut_Var(BRCA1,C47G)	OnkoKB GL 1749
1	ERBB2	CNV_Amp(ERBB2)	Neratinib	CIViC 945	B	Her2-receptor Positive Breast Cancer					-9	BRCA1	Mut_Var(BRCA1,C61G)	OnkoKB GL 1678
1	ALDH1A2	RPPA_m2(ALDH1A2)	All-trans Retinoic Acid	CIViC 947	D	Head And Neck Squamous Cell Carcinoma					-9	BRCA1	Mut_Var(BRCA1,C64G)	OnkoKB GL 1787
1	KIAA1524	RPPA_m2(KIAA1524)	Gemcitabine	CIViC 950	D	Pancreatic Ductal Adenocarcinoma					-9	BRCA1	Mut_Var(BRCA1,D1692H)	OnkoKB GL 1809
-1	ALK	Fusion(EML4-ALK)	Erlotinib	CIViC 952	C	Lung Acinar Adenocarcinoma					-9	BRCA1	Mut_Var(BRCA1,D1692Y)	OnkoKB GL 1760
1	ERBB2	CNV_Amp(ERBB2)	Trastuzumab	CIViC 953	A	Her2-receptor Positive Breast Cancer					-9	BRCA1	Mut_Var(BRCA1,D1739E)	OnkoKB GL 1599
1	ERBB2	Mut_Var(ERBB2,M774INSAYVM)	Trastuzumab Emtansine	CIViC 956	C	Lung Adenocarcinoma					-9	BRCA1	Mut_Var(BRCA1,D1739G)	OnkoKB GL 1771
1	EGFR	Mut_Exon(EGFR,8)	Gefitinib,Erlotinib	CIViC 958	B	Glioblastoma Multiforme					-9	BRCA1	Mut_Var(BRCA1,D1739V)	OnkoKB GL 1810
1	PTEN	RPPA_p2(PTEN)	Gefitinib,Erlotinib	CIViC 959	B	Glioblastoma Multiforme					-9	BRCA1	Mut_Var(BRCA1,D1739Y)	OnkoKB GL 1738
-1	KRAS	Mut_Var(KRAS,Q22*)	Panitumumab	CIViC 960	C	Colon Mucinous Adenocarcinoma					-9	BRCA1	Mut_Var(BRCA1,E1660G)	OnkoKB GL 1529
1	ERBB2	CNV_Amp(ERBB2)	Lapatinib,Capecitabine	CIViC 961	B	Her2-receptor Positive Breast Cancer					-9	BRCA1	Mut_Var(BRCA1,E1836K)	OnkoKB GL 1725
1	ERBB2	CNV_Amp(ERBB2)	Capecitabine,Trastuzumab	CIViC 962	B	Her2-receptor Positive Breast Cancer					-9	BRCA1	Mut_Var(BRCA1,E23fs)	OnkoKB GL 1594
-1	DDX43	RPPA_p2(DDX43)	Trametinib,PD0325901,Selumetinib (AZD6244)	CIViC 963	D	Uveal Melanoma					-9	BRCA1	Mut_Var(BRCA1,E33A)	OnkoKB GL 1527
-1	FLT3	Fusion(FLT3,ITD)	Selumetinib (AZD6244)	CIViC 965	B	Acute Myeloid Leukemia					-9	BRCA1	Mut_Var(BRCA1,F1704S)	OnkoKB GL 1629
1	TBK1	RPPA_p2(TBK1)	AZ909,Selumetinib (AZD6244)	CIViC 966	D	Melanoma					-9	BRCA1	Mut_Var(BRCA1,F1734L)	OnkoKB GL 1808
-1	KRAS	Mut_Gain(KRAS)	Chemotherapy,Bevacizumab	CIViC 967	B	Colorectal Cancer					-9	BRCA1	Mut_Var(BRCA1,F1734S)	OnkoKB GL 1625
1	KRAS	Mut_Gain(KRAS)	G-573,GDC-0623	CIViC 968	D	Cancer					-9	BRCA1	Mut_Var(BRCA1,F1761I)	OnkoKB GL 1743
1	BRAF	Mut_Var(BRAF,V600E)	Cobimetinib	CIViC 969	D	Cancer					-9	BRCA1	Mut_Var(BRCA1,F1761S)	OnkoKB GL 1648
1	KRAS	Mut_Var(KRAS,G12C)	Selumetinib (AZD6244),Docetaxel	CIViC 970	B	Non-small Cell Lung Carcinoma					-9	BRCA1	Mut_Var(BRCA1,G1656D)	OnkoKB GL 1634
1	KRAS	Mut_Var(KRAS,G12V)	Selumetinib (AZD6244),Docetaxel	CIViC 971	B	Non-small Cell Lung Carcinoma					-9	BRCA1	Mut_Var(BRCA1,G1706E)	OnkoKB GL 1612
-1	STK11	BAI(STK11)	Docetaxel,Selumetinib (AZD6244)	CIViC 972	D	Non-small Cell Lung Carcinoma					-9	BRCA1	Mut_Var(BRCA1,G1738E)	OnkoKB GL 1543
1	TP53	BAI(TP53)	Selumetinib (AZD6244),Docetaxel	CIViC 973	D	Non-small Cell Lung Carcinoma					-9	BRCA1	Mut_Var(BRCA1,G1738R)	OnkoKB GL 1598
-1	TP53	BAI(TP53)	Docetaxel	CIViC 974	D	Non-small Cell Lung Carcinoma					-9	BRCA1	Mut_Var(BRCA1,G1743R)	OnkoKB GL 1607
1	TP53	Wildtype(TP53)	Adjuvant Chemotherapy	CIViC 977	B	Non-small Cell Lung Carcinoma					-9	BRCA1	Mut_Var(BRCA1,G1763V)	OnkoKB GL 1792
-1	HAVCR2	RPPA_p2(HAVCR2)	PD-1 Inhibitor	CIViC 978	C	Non-small Cell Lung Carcinoma					-9	BRCA1	Mut_Var(BRCA1,G1770V)	OnkoKB GL 1657
1	HAVCR2	RPPA_p2(HAVCR2)	TIM-3 Inhibitor,PD-1 Inhibitor	CIViC 979	D	Non-small Cell Lung Carcinoma					-9	BRCA1	Mut_Var(BRCA1,G1788D)	OnkoKB GL 1523
1	ERBB3	RPPA_p2(ERBB3)	Afatinib,Selumetinib (AZD6244)	CIViC 980	D	Cancer					-9	BRCA1	Mut_Var(BRCA1,G1788V)	OnkoKB GL 1614
-1	ERBB3	RPPA_p2(ERBB3)	Selumetinib (AZD6244),Gefitinib,CP-724714	CIViC 981	D	Cancer					-9	BRCA1	Mut_Var(BRCA1,G1803A)	OnkoKB GL 1811
-1	CDKN2A	RPPA_p2(CDKN2A)	Afatinib	CIViC 982	B	Head And Neck Squamous Cell Carcinoma					-9	BRCA1	Mut_Var(BRCA1,H1686Q)	OnkoKB GL 1673
1	MMP2	RPPA_p2(MMP2)	Bevacizumab	CIViC 983	B	Inflammatory Breast Carcinoma					-9	BRCA1	Mut_Var(BRCA1,H1686R)	OnkoKB GL 1793
-1	MMP9	RPPA_p2(MMP9)	Bevacizumab	CIViC 984	B	Inflammatory Breast Carcinoma					-9	BRCA1	Mut_Var(BRCA1,H1746N)	OnkoKB GL 1573
1	MMP2	RPPA_p2(MMP2)	Bevacizumab	CIViC 985	B	Brain Glioma					-9	BRCA1	Mut_Var(BRCA1,H41R)	OnkoKB GL 1724
1	ERBB2	CNV_Amp(ERBB2)	Trastuzumab Emtansine	CIViC 986	B	Her2-receptor Positive Breast Cancer					-9	BRCA1	Mut_Var(BRCA1,I1766S)	OnkoKB GL 1550
1	ERBB2	CNV_Amp(ERBB2)	Trastuzumab Emtansine	CIViC 987	B	Her2-receptor Positive Breast Cancer					-9	BRCA1	Mut_Var(BRCA1,I1807S)	OnkoKB GL 1564
1	HSPH1	RPPA_p2(HSPH1)	5-fluorouracil,Cisplatin	CIViC 990	D	Gastric Adenocarcinoma					-9	BRCA1	Mut_Var(BRCA1,K1487R)	OnkoKB GL 1697
1	HSPH1	Mut_DelVar(HSPH1,T17)	Oxaliplatin,5-fluorouracil	CIViC 991	B	Colorectal Cancer					-9	BRCA1	Mut_Var(BRCA1,K1702E)	OnkoKB GL 1788
1	CD274	RPPA_p2(CD274)	Nivolumab,Atezolizumab,Pembrolizumab,Avelumab	CIViC 994	B	Non-small Cell Lung Carcinoma					-9	BRCA1	Mut_Var(BRCA1,L1407P)	OnkoKB GL 1776
1	TP53	Mut_Del(TP53)	Pazopanib	CIViC 997	B	Sarcoma					-9	BRCA1	Mut_Var(BRCA1,L1657P)	OnkoKB GL 1643
-1	PIK3CA	Mut_Var(PIK3CA,E545K)	Gefitinib	CIViC 998	D	Lung Adenocarcinoma					-9	BRCA1	Mut_Var(BRCA1,L1705P)	OnkoKB GL 1778
1	CD274	RPPA_p2(CD274)	Atezolizumab	CIViC 999	B	Non-small Cell Lung Carcinoma					-9	BRCA1	Mut_Var(BRCA1,L1764P)	OnkoKB GL 1574
1	KRAS	Mut_Var(KRAS,G12C)	EGFR Inhibitor,ARS-853	CIViC 1000	D	Cancer					-9	BRCA1	Mut_Var(BRCA1,L1780P)	OnkoKB GL 1601
1	ERBB2	Mut_Var(ERBB2,V842I)	Neratinib,Lapatinib,Trastuzumab	CIViC 1001	D	Colon Cancer					-9	BRCA1	Mut_Var(BRCA1,L1854P)	OnkoKB GL 1552
1	ALK	Fusion(ALK)	Ceritinib	CIViC 1002	B	Non-small Cell Lung Carcinoma					-9	BRCA1	Mut_Var(BRCA1,M1628V)	OnkoKB GL 1608
1	ERBB2	Mut_Var(ERBB2,L755S)	Trastuzumab,Neratinib,Lapatinib	CIViC 1003	D	Colon Cancer					-9	BRCA1	Mut_Var(BRCA1,M1652K)	OnkoKB GL 1676
1	ERBB2	Mut_Var(ERBB2,V777L)	Lapatinib,Neratinib,Trastuzumab	CIViC 1004	D	Colon Cancer					-9	BRCA1	Mut_Var(BRCA1,M1689R)	OnkoKB GL 1765
1	ERBB2	Mut_Var(ERBB2,L866M)	Trastuzumab,Lapatinib,Neratinib	CIViC 1005	D	Colon Cancer					-9	BRCA1	Mut_Var(BRCA1,M1689T)	OnkoKB GL 1582
1	ERBB2	Mut_Var(ERBB2,S310F),Mut_Var(ERBB2,S310Y)	Trastuzumab,Neratinib,Lapatinib	CIViC 1006	D	Colon Cancer					-9	BRCA1	Mut_Var(BRCA1,M1775E)	OnkoKB GL 1609
-1	KRAS	Mut_Var(KRAS,G13D)	Cetuximab	CIViC 1007	B	Colorectal Cancer					-9	BRCA1	Mut_Var(BRCA1,M1775K)	OnkoKB GL 1533
-1	KRAS	Mut_Var(KRAS,G13D)	Cetuximab	CIViC 1008	B	Colorectal Cancer					-9	BRCA1	Mut_Var(BRCA1,M1775R)	OnkoKB GL 1532
-1	KRAS	Mut_Gain(KRAS)	Ixazomib	CIViC 1009	D	Colorectal Cancer					-9	BRCA1	Mut_Var(BRCA1,M18T)	OnkoKB GL 1563
1	KRAS	Mut_Gain(KRAS)	AZD5438	CIViC 1010	D	Cancer					-9	BRCA1	Mut_Var(BRCA1,M1R)	OnkoKB GL 1797
1	MET	Mut_ExonTrunc(MET,14)	Crizotinib	CIViC 1012	C	Lung Adenocarcinoma					-9	BRCA1	Mut_Var(BRCA1,P1749R)	OnkoKB GL 1667
1	MET	Mut_ExonTrunc(MET,14)	Capmatinib	CIViC 1013	C	Lung Adenocarcinoma					-9	BRCA1	Mut_Var(BRCA1,P1812A)	OnkoKB GL 1589
1	ALK	Fusion(ALK)	Crizotinib	CIViC 1014	A	Non-small Cell Lung Carcinoma					-9	BRCA1	Mut_Var(BRCA1,P968FS)	CIViC 954
1	ALK	Fusion(EML4-ALK)	WHI-P154	CIViC 1015	D	Non-small Cell Lung Carcinoma					-9	BRCA1	Mut_Var(BRCA1,P968FS)	CIViC 955
1	ALK	Fusion(EML4-ALK)_and_Mut_Exon(ALK,20)	Crizotinib	CIViC 1016	C	Non-small Cell Lung Carcinoma					-9	BRCA1	Mut_Var(BRCA1,Q1756C)	OnkoKB GL 1660
1	ALK	Fusion(EML4-ALK)_and_Mut_Exon(ALK,2)	Crizotinib	CIViC 1017	E	Non-small Cell Lung Carcinoma					-9	BRCA1	Mut_Var(BRCA1,Q1756fs)	OnkoKB GL 1530
1	KDR	Mut_Var(KDR,R961W)	Regorafenib	CIViC 1018	C	Colorectal Adenocarcinoma					-9	BRCA1	Mut_Var(BRCA1,Q1811R)	OnkoKB GL 1731
1	ALK	Fusion(EML4-ALK)_and_Mut_Exon(ALK,6)	24-pyrimidinediamine	CIViC 1019	D	Non-small Cell Lung Carcinoma					-9	BRCA1	Mut_Var(BRCA1,R1699L)	OnkoKB GL 1734
1	ALK	Fusion(EML4-ALK)_and_Mut_Exon(ALK,6)	Crizotinib	CIViC 1020	C	Non-small Cell Lung Carcinoma					-9	BRCA1	Mut_Var(BRCA1,R1699Q)	OnkoKB GL 1680
1	ALK	Fusion(EML4-ALK)_and_Mut_Exon(ALK,6)	TAE684	CIViC 1021	D	Non-small Cell Lung Carcinoma					-9	BRCA1	Mut_Var(BRCA1,R1699W)	OnkoKB GL 1733
1	ALK	Fusion(EML4-ALK)_and_Mut_Exon(ALK,20)	Crizotinib	CIViC 1023	D	Non-small Cell Lung Carcinoma					-9	BRCA1	Mut_Var(BRCA1,R1751P)	OnkoKB GL 1537
1	ALK	Fusion(ALK)	Crizotinib	CIViC 1025	A	Non-small Cell Lung Carcinoma					-9	BRCA1	Mut_Var(BRCA1,R1753T)	OnkoKB GL 1568
1	ALK	Fusion(ALK)	Crizotinib	CIViC 1026	A	Non-small Cell Lung Carcinoma					-9	BRCA1	Mut_Var(BRCA1,R1835P)	OnkoKB GL 1585
1	ALK	Fusion(ALK)	Crizotinib	CIViC 1027	B	Non-small Cell Lung Carcinoma					-9	BRCA1	Mut_Var(BRCA1,S1164I)	OnkoKB GL 1624
1	ALK	Fusion(ALK)	Crizotinib	CIViC 1028	B	Non-small Cell Lung Carcinoma					-9	BRCA1	Mut_Var(BRCA1,S1655F)	OnkoKB GL 1553
1	ALK	Fusion(ALK)	IPI-504	CIViC 1029	C	Non-small Cell Lung Carcinoma					-9	BRCA1	Mut_Var(BRCA1,S1715C)	OnkoKB GL 1803
1	ALK	Fusion(EML4-ALK)	Crizotinib,IPI-504	CIViC 1030	D	Non-small Cell Lung Carcinoma					-9	BRCA1	Mut_Var(BRCA1,S1715N)	OnkoKB GL 1675
1	ALK	Fusion(EML4-ALK)_and_Mut_Exon(ALK,20)	Crizotinib,ALVESPIMYCIN	CIViC 1031	D	Non-small Cell Lung Carcinoma					-9	BRCA1	Mut_Var(BRCA1,S1715R)	OnkoKB GL 1577
1	ALK	Fusion(EML4-ALK)	Crizotinib,ALVESPIMYCIN	CIViC 1033	D	Non-small Cell Lung Carcinoma					-9	BRCA1	Mut_Var(BRCA1,S1722F)	OnkoKB GL 1653
1	ALK	Fusion(EML4-ALK)	Crizotinib	CIViC 1034	C	Non-small Cell Lung Carcinoma					-9	BRCA1	Mut_Var(BRCA1,S1841A)	OnkoKB GL 1560
-1	KRAS	Mut_Exon(KRAS,2)	EGFR Inhibitor	CIViC 1035	B	Colorectal Cancer					-9	BRCA1	Mut_Var(BRCA1,S1841N)	OnkoKB GL 1812
-1	TP53	Mut_Var(TP53,P47S)	Cisplatin	CIViC 1036	E	Cancer					-9	BRCA1	Mut_Var(BRCA1,S1841R)	OnkoKB GL 1579
1	GNAQ	Mut_Gain(GNAQ)	JQ1	CIViC 1037	D	Uveal Melanoma					-9	BRCA1	Mut_Var(BRCA1,T1685A)	OnkoKB GL 1621
1	GNA11	Mut_Gain(GNA11)	JQ1	CIViC 1038	D	Uveal Melanoma					-9	BRCA1	Mut_Var(BRCA1,T1685I)	OnkoKB GL 1770
1	PMS2	Mut_Var(PMS2,K706FS*19)	Nivolumab	CIViC 1041	C	Glioblastoma Multiforme					-9	BRCA1	Mut_Var(BRCA1,T1691I)	OnkoKB GL 1664
-1	KRAS	Mut_Var(KRAS,G12C)	Gefitinib,Erlotinib	CIViC 1043	B	Colorectal Cancer					-9	BRCA1	Mut_Var(BRCA1,T1691K)	OnkoKB GL 1541
-1	KRAS	Mut_Exon(KRAS,2)	Erlotinib,Gemcitabine	CIViC 1046	B	Pancreatic Cancer					-9	BRCA1	Mut_Var(BRCA1,T1700A)	OnkoKB GL 1739
1	KRAS	Mut_Gain(KRAS)	Trametinib	CIViC 1047	B	Non-small Cell Lung Carcinoma					-9	BRCA1	Mut_Var(BRCA1,T1773I)	OnkoKB GL 1615
1	KIT	Mut_Exon(KIT,9)	Imatinib	CIViC 1048	B	Gastrointestinal Stromal Tumor					-9	BRCA1	Mut_Var(BRCA1,T37R)	OnkoKB GL 1520
1	KIT	Mut_Gain(KIT)	Imatinib	CIViC 1049	B	Melanoma					-9	BRCA1	Mut_Var(BRCA1,V1653M)	OnkoKB GL 1782
1	KIT	Mut_Exon(KIT,9)	Sunitinib	CIViC 1050	B	Gastrointestinal Stromal Tumor					-9	BRCA1	Mut_Var(BRCA1,V1696L)	OnkoKB GL 1671
1	KIT	Mut_Exon(KIT,11)	Sunitinib	CIViC 1051	C	Melanoma					-9	BRCA1	Mut_Var(BRCA1,V1713A)	OnkoKB GL 1575
1	NRAS	Mut_Gain(NRAS)	Trametinib,Docetaxel	CIViC 1052	B	Skin Melanoma					-9	BRCA1	Mut_Var(BRCA1,V1714G)	OnkoKB GL 1561
1	NRAS	Mut_Var(NRAS,Q61)	MEK162	CIViC 1053	B	Skin Melanoma					-9	BRCA1	Mut_Var(BRCA1,V1736A)	OnkoKB GL 1710
1	GNA11	Mut_Gain(GNA11)	Trametinib	CIViC 1055	C	Uveal Melanoma					-9	BRCA1	Mut_Var(BRCA1,V1736G)	OnkoKB GL 1630
1	GNAQ	Mut_Gain(GNAQ)	Trametinib	CIViC 1056	B	Uveal Melanoma					-9	BRCA1	Mut_Var(BRCA1,V1741G)	OnkoKB GL 1688
1	NRAS	Mut_Gain(NRAS)	Metformin,Trametinib	CIViC 1057	D	Cancer					-9	BRCA1	Mut_Var(BRCA1,V1809F)	OnkoKB GL 1528
1	PTEN	Mut_Del(PTEN)	Everolimus	CIViC 1058	B	Prostate Cancer					-9	BRCA1	Mut_Var(BRCA1,V1810G)	OnkoKB GL 1645
1	GNAQ	Mut_Var(GNAQ,Q209)	BAY 86-9766	CIViC 1060	C	Uveal Melanoma					-9	BRCA1	Mut_Var(BRCA1,V1833E)	OnkoKB GL 1548
1	BAP1	BAI(BAP1)	TRICHOSTATIN A,PANOBINOSTAT,Valproic Acid,VORINOSTAT	CIViC 1061	D	Uveal Melanoma					-9	BRCA1	Mut_Var(BRCA1,V1833M)	OnkoKB GL 1602
1	BAP1	BAI(BAP1)	VORINOSTAT,Mocetinostat,MC1568	CIViC 1062	E	Malignant Mesothelioma					-9	BRCA1	Mut_Var(BRCA1,V1838E)	OnkoKB GL 1610
1	FGFR2	Mut_Gain(FGFR2)	Ponatinib	CIViC 1063	D	Endometrial Cancer					-9	BRCA1	Mut_Var(BRCA1,W1718C)	OnkoKB GL 1784
1	ALK	Mut_Gain(ALK)	Ceritinib	CIViC 1064	B	Non-small Cell Lung Carcinoma					-9	BRCA1	Mut_Var(BRCA1,W1718L)	OnkoKB GL 1704
1	ALK	Fusion(NPM-ALK)	Crizotinib	CIViC 1066	D	Anaplastic Large Cell Lymphoma					-9	BRCA1	Mut_Var(BRCA1,W1718S)	OnkoKB GL 1691
1	ALK	Fusion(ALK)	Crizotinib	CIViC 1067	C	Anaplastic Large Cell Lymphoma					-9	BRCA1	Mut_Var(BRCA1,W1837C)	OnkoKB GL 1578
1	ALK	Fusion(NPM-ALK)	Crizotinib	CIViC 1068	B	Anaplastic Large Cell Lymphoma					-9	BRCA1	Mut_Var(BRCA1,W1837G)	OnkoKB GL 1723
1	ALK	Fusion(ALK)	Crizotinib	CIViC 1069	B	Inflammatory Myofibroblastic Tumor					-9	BRCA1	Mut_Var(BRCA1,W1837R)	OnkoKB GL 1521
1	ALK	Fusion(RANBP2-ALK)	Crizotinib	CIViC 1070	C	Inflammatory Myofibroblastic Tumor					-9	BRCA1	Mut_Var(BRCA1,Y1703H)	OnkoKB GL 1717
1	ALK	Fusion(EML4-ALK)_and_Mut_Var(ALK,E20;A20)	Crizotinib	CIViC 1071	C	Cancer					-9	BRCA1	Mut_Var(BRCA1,Y1703S)	OnkoKB GL 1604
1	FGFR1	Mut_Var(FGFR1,N546K)	Ponatinib	CIViC 1072	E	Bone Ewing's Sarcoma					-9	BRCA1	Mut_Var(BRCA1,Y1853*)	OnkoKB GL 1716
1	FGFR1	CNV_Amp(FGFR1)	Ponatinib	CIViC 1073	D	Bone Ewing's Sarcoma					-9	BRCA1	Mut_Var(BRCA1,Y1853C)	OnkoKB GL 1636
1	ROS1	Fusion(ROS1)	Ceritinib	CIViC 1074	C	Lung Adenocarcinoma					-9	BRCA1	Mut_VarDel(BRCA1,V1688)	OnkoKB GL 1768
1	ROS1	Fusion(CD74-ROS1)_and_Mut_Var(ROS1,G2032R)	Cabozantinib,Foretinib	CIViC 1075	D	Non-small Cell Lung Carcinoma					-9	BRCA2	Mut_Del(BRCA2)	OnkoKB GL 620
-1	ROS1	Fusion(CD74-ROS1)_and_Mut_Var(ROS1,G2032R)	Crizotinib,Brigatinib,Ceritinib,AZD3463	CIViC 1076	D	Non-small Cell Lung Carcinoma					-9	BRCA2	Mut_Trunc(BRCA2)	OnkoKB GL 524
1	ROS1	Fusion(CD74-ROS1)_and_Mut_Var(ROS1,G2032R)	Lorlatinib	CIViC 1077	D	Non-small Cell Lung Carcinoma					-9	BRCA2	Mut_Var(BRCA2,D191G)	OnkoKB GL 647
-1	ROS1	Fusion(CD74-ROS1)_and_Mut_Var(ROS1,L2026M)	Crizotinib	CIViC 1078	D	Non-small Cell Lung Carcinoma					-9	BRCA2	Mut_Var(BRCA2,D2723A)	OnkoKB GL 540
1	ROS1	Fusion(CD74-ROS1)_and_Mut_Var(ROS1,L2026M)	Lorlatinib	CIViC 1079	D	Non-small Cell Lung Carcinoma					-9	BRCA2	Mut_Var(BRCA2,D2723G)	OnkoKB GL 641
-1	ROS1	Fusion(CD74-ROS1)_and_Mut_Var(ROS1,G2032R)	Crizotinib	CIViC 1080	C	Non-small Cell Lung Carcinoma					-9	BRCA2	Mut_Var(BRCA2,D2723H)	OnkoKB GL 579
1	ROS1	Fusion(CD74-ROS1)_and_Mut_Var(ROS1,G2032R)	Foretinib	CIViC 1081	D	Non-small Cell Lung Carcinoma					-9	BRCA2	Mut_Var(BRCA2,D3095E)	CIViC 1495
-1	ROS1	Fusion(CD74-ROS1)_and_Mut_Var(ROS1,L2155S)	Crizotinib,Foretinib,TAE684	CIViC 1082	D	Non-small Cell Lung Carcinoma					-9	BRCA2	Mut_Var(BRCA2,D3095E)	OnkoKB GL 654
-1	ROS1	Fusion(CD74-ROS1)_and_Mut_Var(ROS1,L2026M)	Crizotinib	CIViC 1083	D	Non-small Cell Lung Carcinoma					-9	BRCA2	Mut_Var(BRCA2,E2663V)	OnkoKB GL 629
1	ROS1	Fusion(CD74-ROS1)_and_Mut_Var(ROS1,L2026M)	Foretinib	CIViC 1084	D	Non-small Cell Lung Carcinoma					-9	BRCA2	Mut_Var(BRCA2,E3002K)	OnkoKB GL 637
-1	ROS1	Fusion(CD74-ROS1)_and_Mut_Var(ROS1,G2101A)	Crizotinib	CIViC 1085	D	Non-small Cell Lung Carcinoma					-9	BRCA2	Mut_Var(BRCA2,G173C)	OnkoKB GL 569
1	ROS1	Fusion(CD74-ROS1)_and_Mut_Var(ROS1,G2101A)	Foretinib	CIViC 1086	D	Non-small Cell Lung Carcinoma					-9	BRCA2	Mut_Var(BRCA2,G2748D)	OnkoKB GL 624
1	ALK	Fusion(CLTC-ALK)	TAE684	CIViC 1087	D	Diffuse Large B-cell Lymphoma					-9	BRCA2	Mut_Var(BRCA2,I2627F)	OnkoKB GL 536
1	ALK	Fusion(ALK)	Crizotinib	CIViC 1090	C	Diffuse Large B-cell Lymphoma					-9	BRCA2	Mut_Var(BRCA2,I2675V)	OnkoKB GL 648
1	ALK	Fusion(CLTC-ALK)	Crizotinib	CIViC 1091	C	Diffuse Large B-cell Lymphoma					-9	BRCA2	Mut_Var(BRCA2,L2647P)	OnkoKB GL 586
1	ALK	Fusion(EML4-ALK)_and_Mut_Var(ALK,E2;A20)		CIViC 1092	E	Renal Cell Carcinoma					-9	BRCA2	Mut_Var(BRCA2,L2653P)	OnkoKB GL 520
1	BRAF	Fusion(DEL)_and_Mut_Var(BRAF,485-490)	LY3009120	CIViC 1093	D	Cancer					-9	BRCA2	Mut_Var(BRCA2,N2829R)	OnkoKB GL 658
1	ALK	Mut_Var(ALK,R1275Q)	Crizotinib	CIViC 1094	C	Neuroblastoma					-9	BRCA2	Mut_Var(BRCA2,R174C)	OnkoKB GL 588
1	ALK	Mut_Var(ALK,R1275Q)	Crizotinib	CIViC 1095	C	Neuroblastoma					-9	BRCA2	Mut_Var(BRCA2,R2336H)	OnkoKB GL 628
1	ALK	Fusion(ALK)	Alectinib (CH5424802)	CIViC 1097	B	Non-small Cell Lung Carcinoma					-9	BRCA2	Mut_Var(BRCA2,R2336P)	OnkoKB GL 603
1	ALK	Fusion(ALK)	CH5424802	CIViC 1098	C	Non-small Cell Lung Carcinoma					-9	BRCA2	Mut_Var(BRCA2,R2602T)	OnkoKB GL 541
1	ALK	Fusion(ALK)	Alectinib (CH5424802)	CIViC 1104	B	Non-small Cell Lung Carcinoma					-9	BRCA2	Mut_Var(BRCA2,R2659K)	OnkoKB GL 566
-1	BCL2L11	Mut_Del(BCL2L11)	Imatinib	CIViC 1105	B	Chronic Myeloid Leukemia					-9	BRCA2	Mut_Var(BRCA2,R2659T)	OnkoKB GL 606
-1	BCL2L11	Mut_Del(BCL2L11)	EGFR Inhibitor	CIViC 1106	B	Non-small Cell Lung Carcinoma					-9	BRCA2	Mut_Var(BRCA2,R2784W)	OnkoKB GL 571
1	ALK	Fusion(ALK)	Alectinib (CH5424802)	CIViC 1107	A	Non-small Cell Lung Carcinoma					-9	BRCA2	Mut_Var(BRCA2,R2842C)	OnkoKB GL 607
-1	ALK	Fusion(ALK)_and_Mut_Var(ALK,I1171)	Alectinib (CH5424802)	CIViC 1108	C	Non-small Cell Lung Carcinoma					-9	BRCA2	Mut_Var(BRCA2,R3052W)	OnkoKB GL 515
1	ALK	Fusion(ALK)_and_Mut_Var(ALK,I1171)	Ceritinib	CIViC 1109	C	Non-small Cell Lung Carcinoma					-9	BRCA2	Mut_Var(BRCA2,S142I)	OnkoKB GL 616
1	ALK	Fusion(ALK)_and_Mut_Var(ALK,I1171)	TAE684	CIViC 1110	D	Non-small Cell Lung Carcinoma					-9	BRCA2	Mut_Var(BRCA2,S196N)	OnkoKB GL 544
-1	ALK	Fusion(EML4-ALK)_and_Mut_Var(ALK,)	Alectinib (CH5424802)	CIViC 1111	D	Non-small Cell Lung Carcinoma					-9	BRCA2	Mut_Var(BRCA2,S206C)	OnkoKB GL 553
-1	ALK	Fusion(ALK)_and_Mut_Var(ALK,I1171)	Crizotinib	CIViC 1112	D	Non-small Cell Lung Carcinoma					-9	BRCA2	Mut_Var(BRCA2,V211I)	OnkoKB GL 636
-1	ALK	Fusion(EML4-ALK)_and_Mut_Var(ALK,)	Crizotinib	CIViC 1113	D	Non-small Cell Lung Carcinoma					9	BRD4	CNV_Amp(BRD4)	OnkoKB GL 3636
1	ALK	Fusion(EML4-ALK)_and_Mut_Var(ALK,)	Ceritinib	CIViC 1114	D	Non-small Cell Lung Carcinoma					9	BRD4	Fusion(BRD4)	OnkoKB GL 3637
1	ALK	Fusion(EML4-ALK)_and_Mut_Var(ALK,)	TAE684	CIViC 1115	D	Non-small Cell Lung Carcinoma					9	BRD4	Fusion(BRD4-NUT)	OnkoKB GL 3635
1	ALK	Fusion(EML4-ALK)_and_Mut_Var(ALK,V1180L)	Brigatinib	CIViC 1116	D	Non-small Cell Lung Carcinoma					-9	BRIP1	Mut_Del(BRIP1)	OnkoKB GL 3646
-1	SIRT1	RPPA_p2(SIRT1)	Nicotinamide	CIViC 1119	D	Pancreatic Cancer					-9	BRIP1	Mut_Trunc(BRIP1)	OnkoKB GL 3647
1	PIK3CA	Mut_Gain(PIK3CA)	Everolimus	CIViC 1121	B	Her2-receptor Positive Breast Cancer					-9	BRIP1	Mut_Var(BRIP1,A349P)	OnkoKB GL 3644
1	PTEN	BAI(PTEN)	Everolimus	CIViC 1122	B	Her2-receptor Positive Breast Cancer					-9	BRIP1	Mut_Var(BRIP1,K52R)	OnkoKB GL 3643
1	ROS1	Fusion(ROS1)	Crizotinib	CIViC 1125	E	Colorectal Adenocarcinoma					-9	BRIP1	Mut_Var(BRIP1,P47A)	OnkoKB GL 3641
1	PALB2	BAI(PALB2)	Mitomycin C	CIViC 1129	C	Pancreatic Cancer					-9	BRIP1	Mut_Var(BRIP1,R173C)	OnkoKB GL 3645
1	FANCC	BAI(FANCC)	Mitomycin C,Cisplatin,Chlorambucil,Melphalan,Gemcitabine	CIViC 1131	D	Pancreatic Cancer					-9	BRIP1	Mut_Var(BRIP1,R798*)	OnkoKB GL 3642
1	BRCA2	BAI(BRCA2)	Mitomycin C	CIViC 1132	D	Pancreatic Cancer					9	BTK	Mut_Var(BTK,C481S)	OnkoKB GL 2882
1	PDGFRA	Mut_VarDel(PDGFRA,I843)	Imatinib	CIViC 1133	D	Gastrointestinal Stromal Tumor					9	BTK	Mut_Var(BTK,R544S)	OnkoKB GL 2881
1	PDGFRB	Fusion(EBF1-PDGFRB)	Imatinib	CIViC 1134	C	Acute Lymphocytic Leukemia					-9	BTK	Mut_Var(BTK,Y551F)	OnkoKB GL 2880
1	MTOR	Mut_Var(MTOR,S2215Y)	SIROLIMUS	CIViC 1142	D	Endometrial Adenocarcinoma					-9	CALR	Mut_Trunc(CALR)	OnkoKB GL 242
1	MTOR	Mut_Var(MTOR,C1483Y)	SIROLIMUS	CIViC 1143	D	T-cell Acute Lymphoblastic Leukemia					9	CARD11	CNV_Amp(CARD11)	OnkoKB GL 3305
1	MTOR	Mut_Var(MTOR,E1799K)	SIROLIMUS	CIViC 1144	D	Clear Cell Renal Cell Carcinoma					9	CARD11	Mut_Var(CARD11,C49Y)	OnkoKB GL 3299
1	FGFR2	Mut_Var(FGFR2,N550K)	PD173074	CIViC 1145	D	Endometrial Cancer					9	CARD11	Mut_Var(CARD11,D230N)	OnkoKB GL 3304
-1	RB1	RPPA_p2(RB1)	5-fluorouracil,Doxorubicin,Mitomycin C,Gemcitabine	CIViC 1146	D	Pancreatic Adenocarcinoma					9	CARD11	Mut_Var(CARD11,D357E)	OnkoKB GL 3309
1	KRAS	Mut_Exon(KRAS,2)	Irinotecan,Selumetinib (AZD6244)	CIViC 1148	B	Colorectal Cancer					9	CARD11	Mut_Var(CARD11,D387V)	OnkoKB GL 3307
1	ALK	Mut_Var(ALK,F1174L)	AZD3463	CIViC 1149	D	Neuroblastoma					9	CARD11	Mut_Var(CARD11,D401N)	OnkoKB GL 3310
1	ALK	Mut_Var(ALK,F1174L)	Lorlatinib	CIViC 1151	D	Neuroblastoma					9	CARD11	Mut_Var(CARD11,E127G)	OnkoKB GL 3306
1	ALK	Mut_Var(ALK,F1245C)	Lorlatinib	CIViC 1152	D	Neuroblastoma					9	CARD11	Mut_Var(CARD11,E626K)	OnkoKB GL 3303
1	ALK	Mut_Var(ALK,R1275Q)	Lorlatinib	CIViC 1153	D	Neuroblastoma					9	CARD11	Mut_Var(CARD11,E93D)	OnkoKB GL 3308
1	ALK	Fusion(EML4-ALK)	Lorlatinib	CIViC 1154	D	Non-small Cell Lung Carcinoma					9	CARD11	Mut_Var(CARD11,F123I)	OnkoKB GL 3311
-1	ALK	Mut_Var(ALK,F1245C)	Crizotinib	CIViC 1155	C	Neuroblastoma					9	CARD11	Mut_Var(CARD11,G116S)	OnkoKB GL 3297
1	ALK	Fusion(ALK)	Crizotinib	CIViC 1156	E	Colorectal Adenocarcinoma					9	CARD11	Mut_Var(CARD11,G123S)	OnkoKB GL 3302
1	ALK	Fusion(ALK)	Crizotinib	CIViC 1157	E	Breast Cancer					9	CARD11	Mut_Var(CARD11,L225LI)	OnkoKB GL 3298
1	ALK	Mut_VarDel(ALK,4-11)	Brigatinib	CIViC 1158	D	Neuroblastoma					9	CARD11	Mut_Var(CARD11,L251P)	OnkoKB GL 3312
-1	ALK	Fusion(ALK)_and_Mut_Var(ALK,F1245C)	Crizotinib	CIViC 1159	D	Cancer					9	CARD11	Mut_Var(CARD11,R170)	ChangEtAl 0143
1	ALK	Fusion(ALK)_and_Mut_Var(ALK,F1245C)	Ceritinib	CIViC 1160	C	Non-small Cell Lung Carcinoma					9	CARD11	Mut_Var(CARD11,S250P)	OnkoKB GL 3301
-1	ALK	Fusion(ALK)_and_Mut_Var(ALK,F1245C)	Crizotinib	CIViC 1161	C	Non-small Cell Lung Carcinoma					9	CARD11	Mut_Var(CARD11,Y361C)	OnkoKB GL 3300
1	ALK	Fusion(EML4-ALK)_and_Mut_Exon(ALK,6)	Ceritinib	CIViC 1162	D	Non-small Cell Lung Carcinoma					-9	CARM1	Mut_Var(CARM1,S217A)	OnkoKB GL 332
1	ALK	Fusion(EML4-ALK)_and_Mut_Var(ALK,L1196M)	Ceritinib	CIViC 1163	D	Non-small Cell Lung Carcinoma					-9	CARM1	Mut_Var(CARM1,S217C)	OnkoKB GL 334
1	ALK	Fusion(ALK)_and_Mut_Var(ALK,G1269A)	Ceritinib	CIViC 1164	D	Non-small Cell Lung Carcinoma					-9	CARM1	Mut_Var(CARM1,S217E)	OnkoKB GL 335
1	ALK	Fusion(EML4-ALK)_and_Mut_Var(ALK,S1206Y)	Ceritinib	CIViC 1165	D	Cancer					-9	CARM1	Mut_Var(CARM1,S217T)	OnkoKB GL 333
1	ALK	Fusion(ALK)_and_Mut_Var(ALK,I1171)	Ceritinib	CIViC 1166	D	Non-small Cell Lung Carcinoma					-9	CASP8	Mut_Del(CASP8)	OnkoKB GL 2512
-1	ALK	Fusion(ALK)_and_Mut_Var(ALK,G1202R)	Ceritinib	CIViC 1167	D	Non-small Cell Lung Carcinoma					-9	CASP8	Mut_Trunc(CASP8)	OnkoKB GL 2510
-1	ALK	Fusion(EML4-ALK)_and_Mut_Var(ALK,C1156Y)	Crizotinib	CIViC 1168	D	Non-small Cell Lung Carcinoma					9	CASP8	Mut_Var(CASP8,G325A)	OnkoKB GL 2513
-1	ALK	Fusion(EML4-ALK)_and_Mut_Var(ALK,T1151INST)	Alectinib (CH5424802)	CIViC 1169	D	Non-small Cell Lung Carcinoma					-9	CBL	Mut_Del(CBL)	OnkoKB GL 676
-1	ALK	Fusion(EML4-ALK)_and_Mut_Var(ALK,T1151INST)	TAE684	CIViC 1170	D	Non-small Cell Lung Carcinoma					-9	CBL	Mut_Trunc(CBL)	OnkoKB GL 679
1	ALK	Fusion(EML4-ALK)_and_Mut_Var(ALK,T1151INST)	17-AAG	CIViC 1171	D	Non-small Cell Lung Carcinoma					-9	CBL	Mut_Var(CBL,C381A)	OnkoKB GL 666
-1	ALK	Fusion(ALK)_and_Mut_Var(ALK,G1202R)	Alectinib (CH5424802)	CIViC 1172	D	Cancer					-9	CBL	Mut_Var(CBL,C384R)	OnkoKB GL 661
-1	ALK	Fusion(ALK)_and_Mut_Var(ALK,G1202R)	Brigatinib	CIViC 1173	D	Cancer					-9	CBL	Mut_Var(CBL,C384R)	ChangEtAl 0144
1	ALK	Fusion(ALK)_and_Mut_Var(ALK,G1202R)	17-AAG	CIViC 1174	D	Non-small Cell Lung Carcinoma					-9	CBL	Mut_Var(CBL,C396R)	OnkoKB GL 677
1	ALK	Fusion(ALK)_and_Mut_Var(ALK,G1269A)	Brigatinib	CIViC 1175	D	Cancer					-9	CBL	Mut_Var(CBL,C404Y)	ChangEtAl 0145
-1	ALK	Fusion(ALK)_and_Mut_Var(ALK,G1269A)	Alectinib (CH5424802)	CIViC 1176	D	Cancer					-9	CBL	Mut_Var(CBL,D390Y)	OnkoKB GL 670
1	ALK	Fusion(ALK)_and_Mut_Var(ALK,G1269A)	Ceritinib	CIViC 1177	D	Cancer					-9	CBL	Mut_Var(CBL,G375P)	OnkoKB GL 662
1	ALK	Fusion(NPM-ALK)	Crizotinib	CIViC 1178	D	Cancer					-9	CBL	Mut_Var(CBL,H398Q)	OnkoKB GL 665
-1	ALK	Fusion(ALK)_and_Mut_Var(ALK,G1202R)	Crizotinib	CIViC 1179	C	Lung Adenocarcinoma					-9	CBL	Mut_Var(CBL,H398Y)	OnkoKB GL 685
1	PIK3CA	Mut_Gain(PIK3CA)	BEZ235,NVP-BEZ235, DACTOLISIB	CIViC 1182	D	Head And Neck Cancer					-9	CBL	Mut_Var(CBL,K382E)	OnkoKB GL 678
1	PIK3CA	Mut_Var(PIK3CA,H1047R)	BEZ235,NVP-BEZ235, DACTOLISIB	CIViC 1183	D	Head And Neck Cancer					-9	CBL	Mut_Var(CBL,L380P)	ChangEtAl 0146
1	PIK3CA	Mut_Var(PIK3CA,H1047R)	BEZ235,NVP-BEZ235, DACTOLISIB	CIViC 1184	D	Head And Neck Cancer					-9	CBL	Mut_Var(CBL,L399V)	OnkoKB GL 674
1	PIK3CA	Mut_Var(PIK3CA,H1047R)	BEZ235,NVP-BEZ235, DACTOLISIB,Cetuximab	CIViC 1185	D	Head And Neck Cancer					-9	CBL	Mut_Var(CBL,P395A)	OnkoKB GL 659
1	RET	Mut_Var(RET,M918T)	Sorafenib	CIViC 1187	B	Thyroid Medullary Carcinoma					-9	CBL	Mut_Var(CBL,P417A)	OnkoKB GL 681
1	CDK4	CNV_Amp(CDK4)	PD0332991	CIViC 1188	B	Liposarcoma					9	CBL	Mut_Var(CBL,Q249E)	OnkoKB GL 663
-1	ALK	Fusion(ALK)_and_Mut_Var(ALK,I1171)	Alectinib (CH5424802)	CIViC 1189	C	Non-small Cell Lung Carcinoma					-9	CBL	Mut_Var(CBL,Q367P)	OnkoKB GL 675
1	ALK	Fusion(ALK)_and_Mut_Var(ALK,I1171)	Ceritinib	CIViC 1190	C	Non-small Cell Lung Carcinoma					-9	CBL	Mut_Var(CBL,R420Q)	OnkoKB GL 669
1	BRCA1	BAI(BRCA1)	Olaparib	CIViC 1192	A	Cancer					-9	CBL	Mut_Var(CBL,R420Q)	ChangEtAl 0147
1	BRCA2	BAI(BRCA2)	Olaparib	CIViC 1193	A	Cancer					-9	CBL	Mut_Var(CBL,S376F)	OnkoKB GL 668
1	CDKN2A	BAI(CDKN2A)	Flavopiridol	CIViC 1194	D	Skin Melanoma					-9	CBL	Mut_Var(CBL,V391I)	OnkoKB GL 660
1	CDKN2A	BAI(CDKN2A)	Palbociclib	CIViC 1195	D	Renal Cell Carcinoma					9	CBL	Mut_Var(CBL,W802*)	OnkoKB GL 671
1	CDKN2B	BAI(CDKN2B)	Palbociclib	CIViC 1196	D	Renal Cell Carcinoma					-9	CBL	Mut_Var(CBL,Y371H)	OnkoKB GL 673
1	CDKN2A	BAI(CDKN2A)	Palbociclib	CIViC 1197	D	Skin Melanoma					-9	CBL	Mut_Var(CBL,Y371H)	ChangEtAl 0148
1	CDK4	Mut_Var(CDK4,R24C)	Palbociclib	CIViC 1198	D	Skin Melanoma					-9	CBL	Mut_Var(CBL,Y371S)	OnkoKB GL 667
1	CDKN2A	BAI(CDKN2A)	Palbociclib	CIViC 1199	D	Ovarian Cancer					9	CCND1	CNV_Amp(CCND1)	OnkoKB GL 3276
1	ERBB2	CNV_Amp(ERBB2)	GDC-0941	CIViC 1202	D	Her2-receptor Positive Breast Cancer					9	CCND1	Fusion(CCND1-IGH)	OnkoKB GL 3287
1	ERBB2	CNV_Amp(ERBB2)	A66	CIViC 1203	D	Her2-receptor Positive Breast Cancer					9	CCND1	Mut_Trunc(CCND1)	OnkoKB GL 3284
-1	PTEN	BAI(PTEN)	Trastuzumab	CIViC 1205	D	Her2-receptor Positive Breast Cancer					9	CCND1	Mut_Var(CCND1,C47S)	OnkoKB GL 3275
-1	PIK3CA	Mut_Gain(PIK3CA)	Trastuzumab	CIViC 1206	B	Her2-receptor Positive Breast Cancer					9	CCND1	Mut_Var(CCND1,P287A)	OnkoKB GL 3283
-1	PTEN	BAI(PTEN)	Trastuzumab	CIViC 1207	B	Her2-receptor Positive Breast Cancer					9	CCND1	Mut_Var(CCND1,P287S)	OnkoKB GL 3274
1	ABL1	Fusion(BCR-ABL1)_and_Mut_Var(ABL1,T334I)	Ponatinib	CIViC 1212	B	Chronic Myeloid Leukemia					9	CCND1	Mut_Var(CCND1,P287T)	OnkoKB GL 3280
-1	EGFR	Mut_Var(EGFR,T790M)	Gefitinib,Erlotinib	CIViC 1213	B	Lung Adenocarcinoma					9	CCND1	Mut_Var(CCND1,T286A)	OnkoKB GL 3286
-1	MET	CNV_Amp(MET)	Gefitinib,Erlotinib	CIViC 1214	C	Lung Adenocarcinoma					9	CCND1	Mut_Var(CCND1,T286I)	OnkoKB GL 3279
-1	ERBB2	CNV_Amp(ERBB2)	Gefitinib,Erlotinib	CIViC 1215	C	Lung Adenocarcinoma					9	CCND1	Mut_Var(CCND1,Y44D)	OnkoKB GL 3281
1	EGFR	Mut_Var(EGFR,S768I)	Erlotinib	CIViC 1216	C	Lung Adenocarcinoma					9	CCND1	Mut_VarDel(CCND1,D289)	OnkoKB GL 3278
1	EGFR	Mut_Var(EGFR,S768I)	Gefitinib	CIViC 1217	C	Lung Adenocarcinoma					9	CCND1	Mut_VarDel(CCND1,D289_D292)	OnkoKB GL 3285
-1	EGFR	Mut_Var(EGFR,C797S)	Osimertinib	CIViC 1218	C	Lung Adenocarcinoma					9	CCND1	Mut_VarDel(CCND1,L283_D294)	OnkoKB GL 3282
1	EGFR	Mut_Var(EGFR,T790M)	Osimertinib	CIViC 1219	C	Lung Adenocarcinoma					9	CCND1	Mut_VarTrunc(CCND1,256_286)	OnkoKB GL 3277
1	BRAF	Mut_Var(BRAF,V600E)	Vemurafenib	CIViC 1220	B	Melanoma					9	CCND1	RPPA_p2(CCND1)	CIViC 194
1	BRAF	Mut_Var(BRAF,V600K)	Vemurafenib	CIViC 1221	B	Melanoma					9	CCND2	CNV_Amp(CCND2)	OnkoKB GL 3066
1	BRAF	Mut_Var(BRAF,V600K)	Vemurafenib	CIViC 1222	C	Melanoma					9	CCND3	CNV_Amp(CCND3)	OnkoKB GL 2950
1	PIK3CA	Mut_Var(PIK3CA,H1047R)	BYL719	CIViC 1223	D	Head And Neck Cancer					9	CCND3	Mut_Var(CCND3,I290A)	OnkoKB GL 2946
1	PIK3CA	Mut_Gain(PIK3CA)	BYL719	CIViC 1224	D	Cancer					9	CCND3	Mut_Var(CCND3,I290R)	OnkoKB GL 2949
1	PIK3CA	CNV_Amp(PIK3CA)	BYL719	CIViC 1225	D	Stomach Carcinoma					9	CCND3	Mut_Var(CCND3,P284L)	OnkoKB GL 2945
1	BRAF	Mut_Var(BRAF,V600)	Dabrafenib	CIViC 1229	B	Melanoma					9	CCND3	Mut_Var(CCND3,Q276*)	OnkoKB GL 2944
1	BRAF	Mut_Var(BRAF,V600E)	Vemurafenib,Gefitinib,Cetuximab	CIViC 1230	D	Colorectal Cancer					9	CCND3	Mut_Var(CCND3,T283A)	OnkoKB GL 2947
1	BRAF	Mut_Var(BRAF,V600E)	Vemurafenib	CIViC 1231	A	Skin Melanoma					9	CCND3	Mut_Var(CCND3,T286A)	OnkoKB GL 2943
1	BRAF	Mut_Var(BRAF,V600E)	Vemurafenib	CIViC 1232	B	Skin Melanoma					9	CCND3	Mut_VarTrunc(CCND3,D286_L292)	OnkoKB GL 2948
1	BRAF	Mut_Var(BRAF,V600E)	Trametinib,Dabrafenib	CIViC 1233	A	Skin Melanoma					9	CCNE1	CNV_Amp(CCNE1)	OnkoKB GL 2884
1	BRAF	Mut_Var(BRAF,V600E)	Vemurafenib	CIViC 1236	C	Papillary Thyroid Carcinoma					9	CCNE1	RPPA_p2(CCNE1)	OnkoKB GL 2883
1	BRAF	Mut_Var(BRAF,V600)	Dabrafenib,Trametinib	CIViC 1237	B	Colorectal Cancer					-9	CDC73	Mut_Del(CDC73)	OnkoKB GL 1286
-1	BRAF	Fusion(TRIM24-BRAF)	Vemurafenib	CIViC 1238	D	Skin Melanoma					-9	CDH1	Mut_Del(CDH1)	OnkoKB GL 2591
1	SF3B1	Mut_Var(SF3B1,K700E)	Spliceostatin A	CIViC 1239	D	Breast Cancer					-9	CDH1	Mut_Trunc(CDH1)	OnkoKB GL 2589
1	SF3B1	Mut_Var(SF3B1,K666N)	Spliceostatin A	CIViC 1240	D	Breast Cancer					-9	CDH1	Mut_Var(CDH1,A298T)	OnkoKB GL 2588
1	ALK	Fusion(ALK)	Crizotinib	CIViC 1241	B	Non-small Cell Lung Carcinoma					-9	CDH1	Mut_Var(CDH1,A617T)	OnkoKB GL 2590
1	BRAF	Mut_Var(BRAF,V600E)	Vemurafenib,Cobimetinib	CIViC 1243	B	Melanoma					-9	CDH1	Mut_Var(CDH1,A634V)	OnkoKB GL 2593
1	BRAF	Mut_Var(BRAF,V600K)	Vemurafenib,Cobimetinib	CIViC 1244	B	Melanoma					-9	CDH1	Mut_Var(CDH1,D254N)	OnkoKB GL 2594
1	KIT	Mut_Var(KIT,M541L)	Imatinib	CIViC 1245	C	Chronic Leukemia					-9	CDH1	Mut_Var(CDH1,D257N)	OnkoKB GL 2596
1	KIT	Mut_Exon(KIT,9)	Sunitinib	CIViC 1246	B	Gastrointestinal Stromal Tumor					-9	CDH1	Mut_Var(CDH1,R732Q)	OnkoKB GL 2597
1	BRAF	Mut_Var(BRAF,V600E)	BEZ235,NVP-BEZ235, DACTOLISIB,GDC-0879	CIViC 1250	D	Colorectal Cancer					-9	CDH1	Mut_Var(CDH1,T263fs*3)	ChangEtAl 0149
1	NRAS	Mut_Gain(NRAS)	Trametinib,GSK2126458	CIViC 1251	D	Melanoma					-9	CDH1	Mut_Var(CDH1,T340A)	OnkoKB GL 2592
1	BRAF	Mut_Var(BRAF,V600E)	Dabrafenib,Trametinib,Vemurafenib	CIViC 1252	C	Gastrointestinal Neuroendocrine Tumor					-9	CDK12	Mut_Del(CDK12)	OnkoKB GL 1092
1	ERBB2	CNV_Amp(ERBB2)	Trastuzumab Emtansine	CIViC 1253	B	Her2-receptor Positive Breast Cancer					-9	CDK12	Mut_Trunc(CDK12)	OnkoKB GL 1093
1	ERBB2	CNV_Amp(ERBB2)	Pertuzumab,Trastuzumab,Docetaxel	CIViC 1258	B	Her2-receptor Positive Breast Cancer					-9	CDK12	Mut_Var(CDK12,D887N)	OnkoKB GL 1094
1	MTOR	Mut_Var(MTOR,E2014K),Mut_Var(MTOR,E2419K)	Pazopanib,Everolimus	CIViC 1259	C	Urothelial Carcinoma					-9	CDK12	Mut_Var(CDK12,G909R)	OnkoKB GL 1102
1	ERBB2	CNV_Amp(ERBB2)	Lapatinib,Trastuzumab	CIViC 1260	B	Her2-receptor Positive Breast Cancer					-9	CDK12	Mut_Var(CDK12,K765R)	OnkoKB GL 1101
1	RICTOR	CNV_Amp(RICTOR)	Cc-223,MLN0128	CIViC 1261	C	Lung Adenocarcinoma					-9	CDK12	Mut_Var(CDK12,L996F)	OnkoKB GL 1100
1	PDGFRA	Fusion(FIP1L1-PDGFRA)	Imatinib	CIViC 1262	B	Myeloid And Lymphoid Neoplasms With Eosinophilia And Abnormalities Of PDGFRA, PDGFRB, And FGFR1					-9	CDK12	Mut_Var(CDK12,R882L)	OnkoKB GL 1099
1	ROS1	Fusion(ROS1)	Crizotinib	CIViC 1263	C	Bronchiolo-alveolar Adenocarcinoma					-9	CDK12	Mut_Var(CDK12,W719*)	OnkoKB GL 1096
1	ROS1	Fusion(TFG-ROS1)	Crizotinib	CIViC 1264	C	Inflammatory Myofibroblastic Tumor					-9	CDK12	Mut_Var(CDK12,Y901C)	OnkoKB GL 1098
1	PDGFRA	Fusion(FIP1L1-PDGFRA)	Imatinib	CIViC 1265	A	Myeloid And Lymphoid Neoplasms With Eosinophilia And Abnormalities Of PDGFRA, PDGFRB, And FGFR1					9	CDK4	CNV_Amp(CDK4)	OnkoKB GL 687
-1	PDGFRA	Fusion(FIP1L1-PDGFRA)_and_Mut_Var(PDGFRA,T674I)	Imatinib	CIViC 1266	C	Myeloid And Lymphoid Neoplasms With Eosinophilia And Abnormalities Of PDGFRA, PDGFRB, And FGFR1					9	CDK4	Mut_Var(CDK4,K22A)	OnkoKB GL 686
1	PIK3CA	Mut_Var(PIK3CA,H1047R)	BEZ235,NVP-BEZ235, DACTOLISIB	CIViC 1267	D	Lung Adenocarcinoma					9	CDK4	Mut_Var(CDK4,R24)	ChangEtAl 0150
1	ERBB2	CNV_Amp(ERBB2)	Trastuzumab,XL147	CIViC 1268	D	Her2-receptor Positive Breast Cancer					9	CDK4	Mut_Var(CDK4,R24C)	OnkoKB GL 688
-1	BIRC5	RPPA_p2(BIRC5)	Trastuzumab	CIViC 1269	B	Her2-receptor Positive Breast Cancer					9	CDK4	Mut_Var(CDK4,R24C)	ChangEtAl 0151
-1	PIK3CA	Mut_Var(PIK3CA,E545K)	Trastuzumab	CIViC 1273	D	Her2-receptor Positive Breast Cancer					9	CDK4	Mut_Var(CDK4,R24L)	ChangEtAl 0152
1	BRAF	Mut_Var(BRAF,D594A)	Sorafenib,MEK Inhibitor	CIViC 1274	E	Skin Melanoma					9	CDK6	CNV_Amp(CDK6)	OnkoKB GL 1107
1	PTEN	BAI(PTEN)	Trastuzumab,LY294002	CIViC 1275	D	Her2-receptor Positive Breast Cancer					-9	CDK6	Mut_Var(CDK6,A197T)	OnkoKB GL 1106
1	BRAF	Mut_Var(BRAF,D594V)	Sorafenib,Trametinib	CIViC 1276	E	Skin Melanoma					9	CDK8	CNV_Amp(CDK8)	OnkoKB GL 1823
1	BRAF	Mut_Var(BRAF,K483M)	Sorafenib,MEK Inhibitor	CIViC 1277	E	Skin Melanoma					-9	CDKN1A	Mut_Del(CDKN1A)	OnkoKB GL 505
1	BRAF	Mut_Var(BRAF,L597R)	Trametinib,Vemurafenib	CIViC 1278	D	Skin Melanoma					-9	CDKN1A	Mut_Trunc(CDKN1A)	OnkoKB GL 507
1	BRAF	Mut_Var(BRAF,L597S)	Trametinib,Vemurafenib	CIViC 1279	D	Skin Melanoma					-9	CDKN1B	Mut_Del(CDKN1B)	OnkoKB GL 1203
1	BRAF	Mut_Var(BRAF,L597S)	TAK-733	CIViC 1280	C	Skin Melanoma					-9	CDKN1B	Mut_Trunc(CDKN1B)	OnkoKB GL 1200
1	BRAF	Mut_Var(BRAF,L597Q)	Trametinib,Vemurafenib	CIViC 1281	D	Skin Melanoma					-9	CDKN1B	Mut_Var(CDKN1B,G9R)	OnkoKB GL 1204
1	BRAF	Mut_Var(BRAF,K601E)	Trametinib,Vemurafenib	CIViC 1282	D	Skin Melanoma					-9	CDKN1B	Mut_Var(CDKN1B,P133T)	OnkoKB GL 1201
1	BRAF	Mut_Var(BRAF,L597V)	Trametinib	CIViC 1283	C	Skin Melanoma					-9	CDKN2A	Mut_Del(CDKN2A)	OnkoKB GL 1385
1	PIK3CA	CNV_Amp(PIK3CA)	TASELISIB	CIViC 1284	D	Head And Neck Squamous Cell Carcinoma					-9	CDKN2A	Mut_Trunc(CDKN2A)	OnkoKB GL 1373
1	PIK3CA	Mut_Var(PIK3CA,H1047R)	TASELISIB	CIViC 1285	D	Head And Neck Squamous Cell Carcinoma					-9	CDKN2A	Mut_Var(CDKN2A,A36P)	OnkoKB GL 1382
-1	KIT	CNV_Amp(KIT)	Imatinib	CIViC 1286	B	Mucosal Melanoma					-9	CDKN2A	Mut_Var(CDKN2A,A57V)	OnkoKB GL 1360
-1	PTEN	BAI(PTEN)	TASELISIB	CIViC 1287	D	Head And Neck Squamous Cell Carcinoma					-9	CDKN2A	Mut_Var(CDKN2A,A57V)	ChangEtAl 0153
-1	NF1	BAI(NF1)	Vemurafenib	CIViC 1288	D	Skin Melanoma					-9	CDKN2A	Mut_Var(CDKN2A,A60R)	OnkoKB GL 1374
1	NF1	BAI(NF1)	PD0325901,SIROLIMUS	CIViC 1289	D	Skin Melanoma					-9	CDKN2A	Mut_Var(CDKN2A,A60V)	OnkoKB GL 1392
-1	NF1	BAI(NF1)	Vemurafenib	CIViC 1290	C	Skin Melanoma					-9	CDKN2A	Mut_Var(CDKN2A,A68T)	OnkoKB GL 1399
1	NF1	BAI(NF1)	VTX-11e,AZ628	CIViC 1291	D	Skin Melanoma					-9	CDKN2A	Mut_Var(CDKN2A,A68T)	ChangEtAl 0154
1	NRAS	Mut_Gain(NRAS)	MEK162	CIViC 1292	B	Skin Melanoma					-9	CDKN2A	Mut_Var(CDKN2A,D108)	ChangEtAl 0155
1	NRAS	Mut_Var(NRAS,Q61)	Selumetinib (AZD6244)	CIViC 1293	C	Skin Melanoma					-9	CDKN2A	Mut_Var(CDKN2A,D108H)	OnkoKB GL 1364
-1	NRAS	Mut_Var(NRAS,Q61K)	Vemurafenib	CIViC 1294	D	Skin Melanoma					-9	CDKN2A	Mut_Var(CDKN2A,D108H)	ChangEtAl 0156
1	NRAS	Mut_Var(NRAS,Q61K)	Selumetinib (AZD6244)	CIViC 1295	D	Skin Melanoma					-9	CDKN2A	Mut_Var(CDKN2A,D108N)	OnkoKB GL 1379
1	NRAS	Mut_Gain(NRAS)	Amuvatinib	CIViC 1296	D	Skin Melanoma					-9	CDKN2A	Mut_Var(CDKN2A,D108N)	ChangEtAl 0157
-1	SMO	Mut_Gain(SMO)	LDE225,Vismodegib	CIViC 1297	B	Basal Cell Carcinoma					-9	CDKN2A	Mut_Var(CDKN2A,D108Y)	ChangEtAl 0158
1	TP53	BAI(TP53)	Alemtuzumab	CIViC 1301	B	Chronic Lymphocytic Leukemia					-9	CDKN2A	Mut_Var(CDKN2A,D74)	ChangEtAl 0159
1	CALR	Mut_Exon(CALR,9)	Pegylated IFN-alpha-2a	CIViC 1302	B	Chronic Myeloproliferative Disease					-9	CDKN2A	Mut_Var(CDKN2A,D74N)	OnkoKB GL 1403
-1	ALK	Fusion(HIP1-ALK)_and_Mut_Var(ALK,I1171N)	Crizotinib,Alectinib (CH5424802)	CIViC 1303	C	Non-small Cell Lung Carcinoma					-9	CDKN2A	Mut_Var(CDKN2A,D74Y)	OnkoKB GL 1367
-1	ALK	Fusion(EML4-ALK)_and_Mut_Var(ALK,I1171S)	Crizotinib,Alectinib (CH5424802)	CIViC 1304	C	Non-small Cell Lung Carcinoma					-9	CDKN2A	Mut_Var(CDKN2A,D74Y)	ChangEtAl 0160
1	PIK3CA	Mut_Gain(PIK3CA)	TASELISIB,Radiation	CIViC 1310	D	Head And Neck Squamous Cell Carcinoma					-9	CDKN2A	Mut_Var(CDKN2A,D84)	ChangEtAl 0161
1	PTEN	BAI(PTEN)	GDC-0068	CIViC 1311	D	Cancer					-9	CDKN2A	Mut_Var(CDKN2A,D84G)	OnkoKB GL 1387
-1	PTEN	BAI(PTEN)	Cisplatin	CIViC 1312	D	Ovarian Cancer					-9	CDKN2A	Mut_Var(CDKN2A,D84H)	OnkoKB GL 1380
-1	PTEN	BAI(PTEN)	Chemotherapy	CIViC 1313	B	Stomach Carcinoma					-9	CDKN2A	Mut_Var(CDKN2A,D84N)	OnkoKB GL 1352
1	EZH2	Mut_Var(EZH2,Y646)	GSK126	CIViC 1314	D	Skin Melanoma					-9	CDKN2A	Mut_Var(CDKN2A,D84N)	ChangEtAl 0162
1	CCND1	CNV_Amp(CCND1)	Carboplatin,Paclitaxel,Sorafenib	CIViC 1315	B	Skin Melanoma					-9	CDKN2A	Mut_Var(CDKN2A,D84V)	OnkoKB GL 1381
1	RAF1	CNV_Amp(RAF1)	Carboplatin,Paclitaxel,Sorafenib	CIViC 1316	B	Skin Melanoma					-9	CDKN2A	Mut_Var(CDKN2A,D84V)	ChangEtAl 0163
1	KRAS	CNV_Amp(KRAS)	Sorafenib,Carboplatin,Docetaxel	CIViC 1317	B	Skin Melanoma					-9	CDKN2A	Mut_Var(CDKN2A,D84Y)	OnkoKB GL 1357
1	PDGFRB	Fusion(PDGFRB)	Imatinib	CIViC 1318	A	Chronic Myeloproliferative Disease					-9	CDKN2A	Mut_Var(CDKN2A,D84Y)	ChangEtAl 0164
1	ERBB2	CNV_Amp(ERBB2)	Trastuzumab	CIViC 1319	A	Gastric Adenocarcinoma					-9	CDKN2A	Mut_Var(CDKN2A,E69G)	OnkoKB GL 1377
1	PTEN	BAI(PTEN)	AZD5363,Docetaxel	CIViC 1320	D	Stomach Cancer					-9	CDKN2A	Mut_Var(CDKN2A,E88K)	OnkoKB GL 1369
1	PIK3CA	Mut_Gain(PIK3CA)	AZD5363	CIViC 1321	D	Stomach Cancer					-9	CDKN2A	Mut_Var(CDKN2A,G101W)	OnkoKB GL 1363
1	PTEN	BAI(PTEN)	AZD5363	CIViC 1322	D	Cancer					-9	CDKN2A	Mut_Var(CDKN2A,G23D)	OnkoKB GL 1350
1	PIK3CA	Mut_Gain(PIK3CA)	AZD5363	CIViC 1323	D	Cancer					-9	CDKN2A	Mut_Var(CDKN2A,G35A)	OnkoKB GL 1353
1	PIK3CA	Mut_Gain(PIK3CA)	AZD5363	CIViC 1324	D	Her2-receptor Positive Breast Cancer					-9	CDKN2A	Mut_Var(CDKN2A,G35R)	OnkoKB GL 1358
1	PIK3CA	Mut_Var(PIK3CA,H1047R)	AZD5363,Trastuzumab	CIViC 1325	D	Her2-receptor Positive Breast Cancer					-9	CDKN2A	Mut_Var(CDKN2A,G35V)	OnkoKB GL 1355
1	PIK3CA	Mut_Var(PIK3CA,H1047R)	AZD5363,Lapatinib	CIViC 1326	D	Her2-receptor Positive Breast Cancer					-9	CDKN2A	Mut_Var(CDKN2A,G67R)	OnkoKB GL 1390
1	NRAS	Mut_Gain(NRAS)	MEK162	CIViC 1329	D	Melanoma					-9	CDKN2A	Mut_Var(CDKN2A,G67S)	OnkoKB GL 1348
1	CD274	RPPA_p2(CD274)	Nivolumab	CIViC 1336	B	Cancer					-9	CDKN2A	Mut_Var(CDKN2A,G93W)	OnkoKB GL 1359
1	RET	RPPA_p2(RET)	Sunitinib	CIViC 1337	C	Papillary Adenocarcinoma					-9	CDKN2A	Mut_Var(CDKN2A,H83)	ChangEtAl 0165
1	PML	Fusion(PML-RARA)	All-trans Retinoic Acid	CIViC 1338	C	Acute Promyelocytic Leukemia					-9	CDKN2A	Mut_Var(CDKN2A,H83N)	OnkoKB GL 1346
1	CTLA4	Fusion(CTLA4-CD28)	Ipilimumab	CIViC 1339	C	Sezary's Disease					-9	CDKN2A	Mut_Var(CDKN2A,H83Y)	OnkoKB GL 1395
-1	AR	BAI(AR)	Bicalutamide,Flutamide,Cyproterone Acetate,Nilutamide	CIViC 1340	B	Prostate Cancer					-9	CDKN2A	Mut_Var(CDKN2A,H83Y)	ChangEtAl 0166
1	PTEN	BAI(PTEN)	Enzalutamide,AZD8186,BYL719	CIViC 1341	D	Prostate Cancer					-9	CDKN2A	Mut_Var(CDKN2A,I49S)	OnkoKB GL 1351
1	NOTCH1	BAI(NOTCH1)	LGK974	CIViC 1344	D	Head And Neck Squamous Cell Carcinoma					-9	CDKN2A	Mut_Var(CDKN2A,L16P)	OnkoKB GL 1386
-1	CDK6	RPPA_p2(CDK6)	Fulvestrant	CIViC 1345	B	Estrogen-receptor Positive Breast Cancer					-9	CDKN2A	Mut_Var(CDKN2A,L32P)	OnkoKB GL 1402
1	CDK6	RPPA_p2(CDK6)	Palbociclib,Fulvestrant	CIViC 1346	D	Estrogen-receptor Positive Breast Cancer					-9	CDKN2A	Mut_Var(CDKN2A,L78fs*41)	ChangEtAl 0167
1	FLT3	RPPA_p2(FLT3)	Sunitinib	CIViC 1347	C	Adult B-Lymphoblastic Leukemia					-9	CDKN2A	Mut_Var(CDKN2A,L97R)	OnkoKB GL 1401
1	BRCA1	BAI(BRCA1)	PLATINUM	CIViC 1348	B	Ovarian Carcinoma					-9	CDKN2A	Mut_Var(CDKN2A,L97R)	ChangEtAl 0168
1	BRCA2	BAI(BRCA2)	PLATINUM	CIViC 1349	B	Ovarian Carcinoma					-9	CDKN2A	Mut_Var(CDKN2A,M53I)	OnkoKB GL 1378
1	BRCA1	BAI(BRCA1)	PLATINUM	CIViC 1350	B	Ovarian Carcinoma					-9	CDKN2A	Mut_Var(CDKN2A,N71I)	OnkoKB GL 1393
1	BRCA2	BAI(BRCA2)	PLATINUM	CIViC 1351	B	Ovarian Carcinoma					-9	CDKN2A	Mut_Var(CDKN2A,N71K)	OnkoKB GL 1356
-1	GNAQ	Mut_Var(GNAQ,Q209P)	Vemurafenib	CIViC 1352	C	Skin Melanoma					-9	CDKN2A	Mut_Var(CDKN2A,N71S)	OnkoKB GL 1361
1	PTEN	Mut_Var(PTEN,V317FS)	MK-2206,PD184352	CIViC 1353	D	Skin Melanoma					-9	CDKN2A	Mut_Var(CDKN2A,P114)	ChangEtAl 0169
-1	RB1	BAI(RB1)	Palbociclib	CIViC 1354	D	Breast Cancer					-9	CDKN2A	Mut_Var(CDKN2A,P114L)	OnkoKB GL 1370
-1	GNAQ	Mut_Var(GNAQ,Q209P)	PLX4720	CIViC 1356	D	Skin Melanoma					-9	CDKN2A	Mut_Var(CDKN2A,P114L)	ChangEtAl 0170
1	ESR1	RPPA_p2(ESR1)	Palbociclib,Letrozole	CIViC 1360	B	Breast Cancer					-9	CDKN2A	Mut_Var(CDKN2A,P114S)	OnkoKB GL 1347
-1	MTOR	Mut_Var(MTOR,F2108L)	SIROLIMUS	CIViC 1362	D	Breast Cancer					-9	CDKN2A	Mut_Var(CDKN2A,P48)	ChangEtAl 0171
-1	MTOR	Mut_Var(MTOR,M2327I)	AZD8055	CIViC 1363	D	Breast Cancer					-9	CDKN2A	Mut_Var(CDKN2A,P48L)	OnkoKB GL 1396
-1	MTOR	Mut_Var(MTOR,A2034V)	SIROLIMUS	CIViC 1365	D	Breast Cancer					-9	CDKN2A	Mut_Var(CDKN2A,P48L)	ChangEtAl 0172
1	PIK3CA	Mut_Var(PIK3CA,E542K)	GDC-0980	CIViC 1367	C	Head And Neck Squamous Cell Carcinoma					-9	CDKN2A	Mut_Var(CDKN2A,P73L)	OnkoKB GL 1383
1	PIK3CA	Mut_Var(PIK3CA,E545K)	GDC-0980	CIViC 1368	C	Cancer					-9	CDKN2A	Mut_Var(CDKN2A,P81L)	OnkoKB GL 1384
1	FLT3	Fusion(FLT3,ITD)	Sorafenib	CIViC 1373	C	Acute Myeloid Leukemia					-9	CDKN2A	Mut_Var(CDKN2A,P81L)	ChangEtAl 0173
-1	FLT3	Mut_Var(FLT3,D835H)	Sorafenib	CIViC 1374	C	Acute Myeloid Leukemia					-9	CDKN2A	Mut_Var(CDKN2A,P81T)	OnkoKB GL 1389
-1	FLT3	Mut_Var(FLT3,D835H),Mut_Var(FLT3,D835Y)	Sorafenib	CIViC 1375	D	Acute Myeloid Leukemia					-9	CDKN2A	Mut_Var(CDKN2A,Q50*)	OnkoKB GL 1349
1	ERBB2	CNV_Amp(ERBB2)	Trastuzumab,Palbociclib	CIViC 1378	D	Her2-receptor Positive Breast Cancer					-9	CDKN2A	Mut_Var(CDKN2A,Q50P)	OnkoKB GL 1394
1	CCND1	CNV_Amp(CCND1)	Palbociclib	CIViC 1379	D	Breast Cancer					-9	CDKN2A	Mut_Var(CDKN2A,R112G)	OnkoKB GL 1391
1	CCND1	RPPA_p2(CCND1)	Palbociclib	CIViC 1380	D	Mantle Cell Lymphoma					-9	CDKN2A	Mut_Var(CDKN2A,R24P)	OnkoKB GL 1362
1	MET	CNV_Amp(MET)	Crizotinib	CIViC 1382	C	Glioblastoma Multiforme					-9	CDKN2A	Mut_Var(CDKN2A,R79P)	OnkoKB GL 1376
1	MET	CNV_Amp(MET)	Crizotinib	CIViC 1383	D	Non-small Cell Lung Carcinoma					-9	CDKN2A	Mut_Var(CDKN2A,R80L)	OnkoKB GL 1354
-1	JAK1	Mut_Var(JAK1,Q503*)	Pembrolizumab	CIViC 1384	C	Skin Melanoma					-9	CDKN2A	Mut_Var(CDKN2A,R80P)	OnkoKB GL 1398
-1	JAK2	Mut_ExonType(JAK2,12,splice)	Pembrolizumab	CIViC 1385	C	Skin Melanoma					-9	CDKN2A	Mut_Var(CDKN2A,R87L)	OnkoKB GL 1366
-1	B2M	Mut_Var(B2M,S14FS)	Pembrolizumab	CIViC 1386	C	Skin Melanoma					-9	CDKN2A	Mut_Var(CDKN2A,R87P)	OnkoKB GL 1371
1	BRAF	Fusion(PPFIBP2-BRAF)	Trametinib	CIViC 1387	C	Skin Melanoma					-9	CDKN2A	Mut_Var(CDKN2A,R87W)	OnkoKB GL 1375
1	BRAF	Fusion(KIAA1549-BRAF)	Trametinib	CIViC 1388	C	Skin Melanoma					-9	CDKN2A	Mut_Var(CDKN2A,R99P)	OnkoKB GL 1388
1	EGFR	RPPA_p2(EGFR)	Cetuximab	CIViC 1389	B	Colorectal Cancer					-9	CDKN2A	Mut_Var(CDKN2A,S43I)	ChangEtAl 0174
1	PTGS2	RPPA_p2(PTGS2)	Aspirin	CIViC 1390	B	Colorectal Cancer					-9	CDKN2A	Mut_Var(CDKN2A,S56I)	OnkoKB GL 1397
1	BRAF	Mut_Var(BRAF,V600)	Vemurafenib	CIViC 1391	B	Non-small Cell Lung Carcinoma					-9	CDKN2A	Mut_Var(CDKN2A,T77P)	OnkoKB GL 1368
1	BRAF	Mut_Var(BRAF,V600)	Vemurafenib	CIViC 1392	B	Langerhans-Cell Histiocytosis					-9	CDKN2A	Mut_Var(CDKN2A,V118D)	OnkoKB GL 1400
-1	BRAF	Mut_Var(BRAF,V600)	Vemurafenib	CIViC 1393	B	Colorectal Cancer					-9	CDKN2A	Mut_Var(CDKN2A,V126D)	OnkoKB GL 1372
1	ALK	Fusion(ALK)	Crizotinib	CIViC 1394	B	Non-small Cell Lung Carcinoma					-9	CDKN2B	Mut_Del(CDKN2B)	OnkoKB GL 2052
1	BRAF	Mut_Var(BRAF,V600E)	Vemurafenib	CIViC 1396	B	Hairy Cell Leukemia					-9	CDKN2B	Mut_Trunc(CDKN2B)	OnkoKB GL 2051
-1	KRAS	Mut_Var(KRAS,G12D)	Vemurafenib	CIViC 1397	C	Hairy Cell Leukemia					-9	CDKN2B	Mut_Var(CDKN2B,A23E)	OnkoKB GL 2053
-1	MET	RPPA_p2(MET)	Vemurafenib	CIViC 1398	B	Skin Melanoma					-9	CDKN2B	Mut_Var(CDKN2B,D86N)	OnkoKB GL 2055
1	MET	RPPA_p2(MET)	Crizotinib	CIViC 1399	D	Uveal Melanoma					-9	CDKN2B	Mut_Var(CDKN2B,E35*)	OnkoKB GL 2054
1	DNMT3A	BAI(DNMT3A)	Decitabine	CIViC 1403	B	Acute Myeloid Leukemia					-9	CDKN2B	Mut_Var(CDKN2B,P40T)	OnkoKB GL 2049
1	MET	CNV_Amp(MET)	Crizotinib,Vemurafenib	CIViC 1404	C	Colorectal Cancer					-9	CDKN2C	Mut_Del(CDKN2C)	OnkoKB GL 1968
1	BRAF	Mut_Var(BRAF,V600E)	Vemurafenib,Panitumumab	CIViC 1405	C	Colorectal Cancer					-9	CDKN2C	Mut_Trunc(CDKN2C)	OnkoKB GL 1969
1	BRAF	Mut_Var(BRAF,V600E)	Vemurafenib	CIViC 1407	B	Papillary Thyroid Carcinoma					-9	CEBPA	Mut_Trunc(CEBPA)	OnkoKB GL 3115
1	EGFR	Mut_Var(EGFR,T790M)	Osimertinib	CIViC 1408	A	Non-small Cell Lung Carcinoma					9	CEBPA	Mut_Var(CEBPA,H24fs*84)	ChangEtAl 0178
-1	RB1	BAI(RB1)	Palbociclib	CIViC 1411	D	Glioblastoma Multiforme					9	CEBPA	Mut_Var(CEBPA,P23fs*137)	ChangEtAl 0183
1	RAD23B	RPPA_p2(RAD23B)	VORINOSTAT	CIViC 1413	D	Sarcoma					9	CEBPA	Mut_Var(CEBPA,Q83fs*77)	ChangEtAl 0185
1	PIK3CA	Mut_Gain(PIK3CA)	(PI3K),Ribociclib	CIViC 1416	D	Breast Cancer					9	CEBPA	Mut_VarDel(CEBPA,K313)	ChangEtAl 0182
1	RET	Fusion(CCDC6-RET)	Nintedanib	CIViC 1417	C	Non-small Cell Lung Carcinoma					9	CEBPA	Mut_VarIns(CEBPA,E309_T310)	ChangEtAl 0175
-1	MAP2K1	Mut_Var(MAP2K1,C121S)	Vemurafenib	CIViC 1418	C	Melanoma					9	CEBPA	Mut_VarIns(CEBPA,E316_L317)	ChangEtAl 0176
1	FGFR3	Mut_Var(FGFR3,S249C)	Pazopanib	CIViC 1419	C	Urothelial Carcinoma					9	CEBPA	Mut_VarIns(CEBPA,E316_L317)	ChangEtAl 0177
1	FGFR1	CNV_Amp(FGFR1)	Dovitinib	CIViC 1420	B	Breast Cancer					9	CEBPA	Mut_VarIns(CEBPA,K304_Q305)	ChangEtAl 0179
1	FGFR2	CNV_Amp(FGFR2)	Dovitinib	CIViC 1421	B	Breast Cancer					9	CEBPA	Mut_VarIns(CEBPA,K313_V314)	ChangEtAl 0180
1	FGF3	CNV_Amp(FGF3)	Dovitinib	CIViC 1422	B	Breast Cancer					9	CEBPA	Mut_VarIns(CEBPA,K313_V314)	ChangEtAl 0181
1	PIK3CA	Mut_Gain(PIK3CA)	Palbociclib,(PI3K)	CIViC 1423	D	Breast Cancer					9	CEBPA	Mut_VarIns(CEBPA,Q312_K313)	ChangEtAl 0184
1	VHL	Mut_Var(VHL,R200W)	Ruxolitinib	CIViC 1424	C	Chuvash Polycythemia					-9	CHEK2	BAI(CHEK2)	CIViC 468
1	PIK3CA	Mut_Gain(PIK3CA)	Everolimus,PP242	CIViC 1426	D	Breast Cancer					-9	CHEK2	Mut_Var(CHEK2,E321K)	OnkoKB GL 2104
1	PIK3R1	BAI(PIK3R1)	PP242	CIViC 1428	D	Breast Cancer					-9	CHEK2	Mut_Var(CHEK2,H371Y)	OnkoKB GL 2098
1	ERBB2	CNV_Amp(ERBB2)	PP242	CIViC 1429	D	Breast Cancer					-9	CHEK2	Mut_Var(CHEK2,K373)	ChangEtAl 0186
1	PTEN	BAI(PTEN)	Temsirolimus	CIViC 1430	D	Endometrial Cancer					-9	CHEK2	Mut_Var(CHEK2,K373E)	OnkoKB GL 2099
1	PIK3CA	Mut_Gain(PIK3CA)	GDC-0941	CIViC 1432	D	Endometrial Cancer					-9	CHEK2	Mut_Var(CHEK2,K373E)	ChangEtAl 0187
1	STK11	Mut_Var(STK11,D194E)	Everolimus	CIViC 1433	C	Pancreatic Cancer					-9	CHEK2	Mut_Var(CHEK2,R117G)	OnkoKB GL 2105
1	STK11	BAI(STK11)	SIROLIMUS	CIViC 1434	D	Peutz-Jeghers Syndrome					-9	CHEK2	Mut_Var(CHEK2,S428F)	OnkoKB GL 2102
1	STK11	BAI(STK11)	SIROLIMUS	CIViC 1435	D	Peutz-Jeghers Syndrome					-9	CHEK2	Mut_VarDel(CHEK2,1100)	CIViC 1654
1	AKT2	CNV_Amp(AKT2)	Vandetanib,Everolimus	CIViC 1437	C	Lung Adenocarcinoma					-9	CHEK2	Mut_VarDel(CHEK2,E161)	OnkoKB GL 2103
1	RET	Fusion(KIF5B-RET)	Vandetanib,Everolimus	CIViC 1438	C	Lung Adenocarcinoma					-9	CIC	Fusion(CIC)	OnkoKB GL 43
1	PIK3CA	Mut_Var(PIK3CA,H1047R)	Everolimus,Fulvestrant	CIViC 1439	C	Her2-receptor Positive Breast Cancer					-9	CIC	Mut_Trunc(CIC)	OnkoKB GL 46
-1	PTEN	RPPA_p2(PTEN)	Everolimus,Fulvestrant	CIViC 1440	C	Her2-receptor Positive Breast Cancer					-9	CIC	Mut_Var(CIC,R1515H)	OnkoKB GL 44
1	PIK3CA	Mut_Var(PIK3CA,H1047R)	Perifosine,Temsirolimus	CIViC 1441	D	Thyroid Cancer					-9	CIC	Mut_Var(CIC,R1515L)	OnkoKB GL 42
1	PIK3CA	Mut_Var(PIK3CA,E542K)	Perifosine,Temsirolimus	CIViC 1442	D	Thyroid Cancer					-9	CIC	Mut_Var(CIC,R201W)	OnkoKB GL 48
1	PTEN	Mut_Var(PTEN,R130*)	Perifosine,Temsirolimus	CIViC 1443	D	Thyroid Cancer					-9	CIC	Mut_Var(CIC,R215)	ChangEtAl 0188
1	FBXW7	BAI(FBXW7)	Everolimus	CIViC 1444	E	Renal Cell Carcinoma					-9	CIC	Mut_Var(CIC,R215W)	OnkoKB GL 45
-1	CCNE1	CNV_Amp(CCNE1)	Palbociclib	CIViC 1445	D	Estrogen-receptor Positive Breast Cancer					-9	CREBBP	Mut_Del(CREBBP)	OnkoKB GL 150
-1	RB1	Mut_Var(RB1,M695FS*26)	Palbociclib	CIViC 1446	D	Estrogen-receptor Positive Breast Cancer					-9	CREBBP	Mut_Trunc(CREBBP)	OnkoKB GL 147
1	FBXW7	BAI(FBXW7)	(MTOR)	CIViC 1447	B	Cancer					-9	CREBBP	Mut_Var(CREBBP,D1435E)	OnkoKB GL 151
1	FBXW7	BAI(FBXW7)	SIROLIMUS	CIViC 1448	D	Cancer					-9	CREBBP	Mut_Var(CREBBP,D1435H)	OnkoKB GL 149
1	JUN	RPPA_p2(JUN)	Irbesartan	CIViC 1449	C	Colorectal Adenocarcinoma					-9	CREBBP	Mut_Var(CREBBP,H1487Y)	OnkoKB GL 159
1	FOS	RPPA_p2(FOS)	Irbesartan	CIViC 1450	C	Colon Adenocarcinoma					-9	CREBBP	Mut_Var(CREBBP,R1446)	ChangEtAl 0189
1	MYD88	Mut_Var(MYD88,L265P)	IMG-2005-5,IRAK-1/4 Inhibitor	CIViC 1457	D	Waldenström's Macroglobulinemia					-9	CREBBP	Mut_Var(CREBBP,R1446C)	OnkoKB GL 157
1	KRAS	Mut_Gain(KRAS)	Refametinib,Sorafenib	CIViC 1458	B	Hepatocellular Carcinoma					-9	CREBBP	Mut_Var(CREBBP,R1446C)	ChangEtAl 0190
-1	SMAD4	Mut_Del(SMAD4)	5-fluorouracil	CIViC 1460	B	Colorectal Cancer					-9	CREBBP	Mut_Var(CREBBP,R1446G)	OnkoKB GL 145
-1	AURKA	RPPA_p2(AURKA)	PLATINUM	CIViC 1466	B	Ovarian Serous Carcinoma					-9	CREBBP	Mut_Var(CREBBP,R1446H)	OnkoKB GL 155
1	MET	Mut_ExonTrunc(MET,14)	Crizotinib	CIViC 1467	C	Lung Adenocarcinoma					-9	CREBBP	Mut_Var(CREBBP,S1436N)	OnkoKB GL 148
-1	MET	Mut_Var(MET,D1228N)	Crizotinib	CIViC 1468	C	Non-small Cell Lung Carcinoma					-9	CREBBP	Mut_Var(CREBBP,W1502A)	OnkoKB GL 143
1	AURKA	RPPA_p2(AURKA)	Cisplatin,5-fluorouracil	CIViC 1469	B	Esophagus Squamous Cell Carcinoma					-9	CREBBP	Mut_Var(CREBBP,W1502C)	OnkoKB GL 160
-1	GAS6	RPPA_p2(GAS6)	Docetaxel	CIViC 1472	D	Prostate Cancer					-9	CREBBP	Mut_Var(CREBBP,Y1450C)	OnkoKB GL 142
-1	STAG2	RPPA_m2(STAG2)	Vemurafenib	CIViC 1475	D	Melanoma					-9	CREBBP	Mut_Var(CREBBP,Y1482H)	OnkoKB GL 144
-1	STAG3	RPPA_m2(STAG3)	Vemurafenib	CIViC 1476	D	Melanoma					-9	CREBBP	Mut_Var(CREBBP,Y1503D)	OnkoKB GL 161
1	MAP2K1	Mut_VarDel(MAP2K1,Q56_V60)	Selumetinib (AZD6244)	CIViC 1477	C	Ovarian Serous Carcinoma					-9	CREBBP	Mut_Var(CREBBP,Y1503F)	OnkoKB GL 153
1	BRAF	Fusion(BRAF-CUL1)	MEK Inhibitor	CIViC 1478	C	Ovarian Serous Carcinoma					-9	CREBBP	Mut_Var(CREBBP,Y1503S)	OnkoKB GL 146
1	BRAF	Fusion(ZKSCAN1-BRAF)	Trametinib	CIViC 1479	C	Melanoma					-9	CREBBP	Mut_VarDel(CREBBP,S1680)	OnkoKB GL 158
1	BRAF	Fusion(KIAA1549-BRAF)	Sorafenib,Bevacizumab,Temsirolimus	CIViC 1480	C	Sarcoma					-9	CREBBP	Mut_VarDel(CREBBP,S1680)	ChangEtAl 0191
1	EGFR	Mut_Var(EGFR,L858R)	Gefitinib	CIViC 1481	B	Non-small Cell Lung Carcinoma					9	CRLF2	Mut_Var(CRLF2,F232C)	ChangEtAl 0192
1	EGFR	Mut_ExonDel(EGFR,19)	Gefitinib	CIViC 1482	B	Non-small Cell Lung Carcinoma					9	CSF1R	Mut_Var(CSF1R,Y969C)	ChangEtAl 0193
-1	EGFR	Mut_Var(EGFR,T790M)	Afatinib,Gefitinib,Erlotinib	CIViC 1483	B	Non-small Cell Lung Carcinoma					9	CSF3R	Mut_Gain(CSF3R)	CIViC 1210
-1	BRAF	Mut_Var(BRAF,L505H)	Vemurafenib	CIViC 1484	D	Melanoma					9	CSF3R	Mut_Gain(CSF3R)	CIViC 1211
-1	BRAF	Mut_Var(BRAF,L505H)	Vemurafenib	CIViC 1485	B	Melanoma					-9	CTCF	Mut_Del(CTCF)	OnkoKB GL 3672
-1	PIK3CA	Mut_Var(PIK3CA,E545K)	Gefitinib,Erlotinib,Afatinib	CIViC 1486	B	Lung Adenocarcinoma					-9	CTCF	Mut_Trunc(CTCF)	OnkoKB GL 3670
1	BRCA1	BAI(BRCA1)	Olaparib,Cediranib	CIViC 1493	B	Ovarian Cancer					-9	CTCF	Mut_Var(CTCF,H284N)	OnkoKB GL 3675
1	BRCA2	BAI(BRCA2)	Olaparib,Cediranib	CIViC 1494	B	Ovarian Cancer					-9	CTCF	Mut_Var(CTCF,H284P)	OnkoKB GL 3671
1	BRCA1	BAI(BRCA1)	Cisplatin,Carboplatin	CIViC 1500	B	Triple-receptor Negative Breast Cancer					-9	CTCF	Mut_Var(CTCF,H284Y)	OnkoKB GL 3674
1	BRCA2	BAI(BRCA2)	Cisplatin,Carboplatin	CIViC 1501	B	Triple-receptor Negative Breast Cancer					-9	CTCF	Mut_Var(CTCF,P378L)	OnkoKB GL 3676
-1	ERBB2	CNV_Amp(ERBB2)	Cetuximab	CIViC 1502	B	Colorectal Cancer					9	CTCF	Mut_Var(CTCF,R377)	ChangEtAl 0194
-1	ERBB2	CNV_Amp(ERBB2)	Cetuximab	CIViC 1503	B	Colorectal Cancer					-9	CTCF	Mut_Var(CTCF,R377H)	OnkoKB GL 3677
-1	ERBB2	CNV_Amp(ERBB2)	Cetuximab,Panitumumab	CIViC 1504	B	Colorectal Cancer					-9	CTLA4	Mut_Var(CTLA4,T17A)	OnkoKB GL 3667
1	ERBB2	CNV_Amp(ERBB2)	Trastuzumab,Lapatinib	CIViC 1505	B	Colorectal Cancer					9	CTNNB1	Mut_Var(CTNNB1,A43V)	ChangEtAl 0195
1	ROS1	Fusion(ROS1)	Crizotinib	CIViC 1506	C	Lung Adenocarcinoma					9	CTNNB1	Mut_Var(CTNNB1,C619)	ChangEtAl 0196
1	ALK	Fusion(ALK)	Crizotinib	CIViC 1507	C	Lung Adenocarcinoma					9	CTNNB1	Mut_Var(CTNNB1,D32)	ChangEtAl 0197
1	MET	CNV_Amp(MET)	Crizotinib	CIViC 1508	C	Lung Adenocarcinoma					9	CTNNB1	Mut_Var(CTNNB1,D32A)	OnkoKB GL 173
1	ERBB2	CNV_Amp(ERBB2)	Trastuzumab	CIViC 1509	C	Scrotum Paget's Disease					9	CTNNB1	Mut_Var(CTNNB1,D32A)	ChangEtAl 0198
1	ERBB2	Mut_Gain(ERBB2)	PLATINUM	CIViC 1510	C	Bladder Carcinoma					9	CTNNB1	Mut_Var(CTNNB1,D32G)	OnkoKB GL 169
1	BRAF	Mut_Var(BRAF,V600E)	Vemurafenib	CIViC 1514	C	Multiple Myeloma					9	CTNNB1	Mut_Var(CTNNB1,D32G)	ChangEtAl 0199
1	BRAF	Mut_Var(BRAF,V600E)	Vemurafenib	CIViC 1515	C	Multiple Myeloma					9	CTNNB1	Mut_Var(CTNNB1,D32H)	ChangEtAl 0200
-1	KRAS	Mut_Gain(KRAS)	Cetuximab	CIViC 1518	D	Colorectal Cancer					9	CTNNB1	Mut_Var(CTNNB1,D32N)	OnkoKB GL 177
-1	NRAS	Mut_Gain(NRAS)	Cetuximab	CIViC 1519	D	Colorectal Cancer					9	CTNNB1	Mut_Var(CTNNB1,D32N)	ChangEtAl 0201
-1	BRAF	Mut_Gain(BRAF)	Cetuximab	CIViC 1520	D	Colorectal Cancer					9	CTNNB1	Mut_Var(CTNNB1,D32V)	ChangEtAl 0202
-1	PIK3CA	Mut_Gain(PIK3CA)	Cetuximab	CIViC 1521	D	Colorectal Cancer					9	CTNNB1	Mut_Var(CTNNB1,D32Y)	OnkoKB GL 180
1	MYCL	RPPA_p2(MYCL)	I-BET151,JQ1	CIViC 1522	D	Multiple Myeloma					9	CTNNB1	Mut_Var(CTNNB1,D32Y)	ChangEtAl 0203
1	HGF	RPPA_p2(HGF)	SGX523	CIViC 1523	D	Glioblastoma Multiforme					9	CTNNB1	Mut_Var(CTNNB1,E53K)	ChangEtAl 0204
1	EGFR	RPPA_p2(EGFR)	Panitumumab	CIViC 1524	B	Colorectal Cancer					9	CTNNB1	Mut_Var(CTNNB1,G34)	ChangEtAl 0205
1	EGFR	RPPA_p2(EGFR)	Cetuximab	CIViC 1525	B	Colorectal Cancer					9	CTNNB1	Mut_Var(CTNNB1,G34A)	OnkoKB GL 192
-1	SOX10	BAI(SOX10)	Vemurafenib	CIViC 1526	D	Melanoma					9	CTNNB1	Mut_Var(CTNNB1,G34E)	OnkoKB GL 185
-1	FGF2	RPPA_p2(FGF2)	Quizartinib (AC220)	CIViC 1527	D	Acute Myeloid Leukemia					9	CTNNB1	Mut_Var(CTNNB1,G34E)	ChangEtAl 0206
1	MET	CNV_Amp(MET)	Crizotinib	CIViC 1529	C	Non-small Cell Lung Carcinoma					9	CTNNB1	Mut_Var(CTNNB1,G34R)	ChangEtAl 0207
1	MET	CNV_Amp(MET)	Crizotinib	CIViC 1530	C	Cancer					9	CTNNB1	Mut_Var(CTNNB1,G34V)	OnkoKB GL 179
1	ERRFI1	Mut_Var(ERRFI1,E384*)	Erlotinib	CIViC 1534	C	Cholangiocarcinoma					9	CTNNB1	Mut_Var(CTNNB1,G34V)	ChangEtAl 0208
1	KIT	Mut_Var(KIT,D816V)	Midostaurin	CIViC 1535	B	Systemic Mastocytosis					9	CTNNB1	Mut_Var(CTNNB1,G48D)	ChangEtAl 0209
-1	ESR1	Mut_Var(ESR1,S463P)	Aromatase Inhibitor	CIViC 1537	D	Estrogen-receptor Positive Breast Cancer					9	CTNNB1	Mut_Var(CTNNB1,H36P)	OnkoKB GL 191
1	EGFR	Mut_Gain(EGFR)	Afatinib	CIViC 1538	B	Non-small Cell Lung Carcinoma					9	CTNNB1	Mut_Var(CTNNB1,H36P)	ChangEtAl 0210
-1	SGK1	RPPA_p2(SGK1)	BYL719 (NVP-BYL719)	CIViC 1539	D	Breast Cancer					9	CTNNB1	Mut_Var(CTNNB1,H36Y)	ChangEtAl 0211
-1	SGK1	RPPA_p2(SGK1)	BYL719 (NVP-BYL719)	CIViC 1540	B	Breast Cancer					9	CTNNB1	Mut_Var(CTNNB1,I35S)	OnkoKB GL 167
1	SGK1	RPPA_p2(SGK1)	BYL719,SGK1-Inh	CIViC 1541	D	Breast Cancer					9	CTNNB1	Mut_Var(CTNNB1,I35S)	ChangEtAl 0212
1	CD274	RPPA_p2(CD274)	Pembrolizumab	CIViC 1543	B	Non-small Cell Lung Carcinoma					9	CTNNB1	Mut_Var(CTNNB1,I35T)	ChangEtAl 0213
1	CCNE1	RPPA_p2(CCNE1)	SNS-032	CIViC 1544	D	Ovarian Cancer					9	CTNNB1	Mut_Var(CTNNB1,K335I)	OnkoKB GL 183
1	CCNE1	CNV_Amp(CCNE1)	Dinaciclib,MK-2206	CIViC 1545	D	Ovarian Serous Cystadenocarcinoma					9	CTNNB1	Mut_Var(CTNNB1,K335I)	ChangEtAl 0214
1	EGFR	Mut_Var(EGFR,G719S)	Gefitinib,Erlotinib	CIViC 1546	B	Non-small Cell Lung Carcinoma					9	CTNNB1	Mut_Var(CTNNB1,K49R)	ChangEtAl 0215
1	BRAF	Mut_Var(BRAF,G596C)	Dabrafenib,Trametinib	CIViC 1548	D	Non-small Cell Lung Carcinoma					9	CTNNB1	Mut_Var(CTNNB1,N387K)	OnkoKB GL 184
1	SMARCB1	RPPA_m2(SMARCB1)	EPZ-6438	CIViC 1549	D	Synovial Sarcoma					9	CTNNB1	Mut_Var(CTNNB1,P44A)	OnkoKB GL 186
1	SMARCB1	Mut_Del(SMARCB1)	EPZ-6438	CIViC 1550	D	Rhabdoid Cancer					9	CTNNB1	Mut_Var(CTNNB1,P44A)	ChangEtAl 0216
1	NF2	BAI(NF2)	Selumetinib (AZD6244)	CIViC 1552	D	Thyroid Carcinoma					9	CTNNB1	Mut_Var(CTNNB1,S23R)	OnkoKB GL 165
1	NF1	BAI(NF1)	JQ1	CIViC 1553	D	Malignant Peripheral Nerve Sheath Tumor					9	CTNNB1	Mut_Var(CTNNB1,S33)	ChangEtAl 0217
1	ERBB3	Mut_Var(ERBB3,V104M)	Afatinib	CIViC 1556	B	Urothelial Carcinoma					9	CTNNB1	Mut_Var(CTNNB1,S33A)	OnkoKB GL 171
1	ERBB3	Mut_Var(ERBB3,R103G)	Afatinib	CIViC 1557	B	Urothelial Carcinoma					9	CTNNB1	Mut_Var(CTNNB1,S33A)	ChangEtAl 0218
1	ERBB3	Mut_Var(ERBB3,G284R)	Afatinib	CIViC 1558	B	Urothelial Carcinoma					9	CTNNB1	Mut_Var(CTNNB1,S33C)	OnkoKB GL 181
1	BRAF	Mut_Var(BRAF,V600E)	Vemurafenib	CIViC 1559	B	Melanoma					9	CTNNB1	Mut_Var(CTNNB1,S33C)	ChangEtAl 0219
1	BRAF	Mut_Var(BRAF,V600)	Trametinib	CIViC 1560	B	Melanoma					9	CTNNB1	Mut_Var(CTNNB1,S33F)	OnkoKB GL 182
1	MTHFR	Mut_Var(MTHFR,A222V)	5-fluorouracil	CIViC 1566	B	Rectum Cancer					9	CTNNB1	Mut_Var(CTNNB1,S33F)	ChangEtAl 0220
-1	EGFR	Mut_Var(EGFR,D761Y)	Gefitinib,Erlotinib	CIViC 1572	C	Non-small Cell Lung Carcinoma					9	CTNNB1	Mut_Var(CTNNB1,S33P)	ChangEtAl 0221
1	ERBB2	CNV_Amp(ERBB2)	Trastuzumab Emtansine	CIViC 1573	B	Her2-receptor Positive Breast Cancer					9	CTNNB1	Mut_Var(CTNNB1,S33Y)	OnkoKB GL 176
1	CDKN2A	BAI(CDKN2A)	Palbociclib,Letrozole	CIViC 1574	C	Her2-receptor Negative Breast Cancer					9	CTNNB1	Mut_Var(CTNNB1,S33Y)	ChangEtAl 0222
-1	CRBN	Mut_Gain(CRBN)	Pomalidomide,Lenalidomide	CIViC 1575	C	Multiple Myeloma					9	CTNNB1	Mut_Var(CTNNB1,S37)	ChangEtAl 0223
1	FGFR1	CNV_Amp(FGFR1)	Ponatinib	CIViC 1576	D	Estrogen-receptor Positive Breast Cancer					9	CTNNB1	Mut_Var(CTNNB1,S37A)	OnkoKB GL 166
-1	BTK	Mut_Var(BTK,C481S)	Ibrutinib	CIViC 1579	B	Chronic Lymphocytic Leukemia					9	CTNNB1	Mut_Var(CTNNB1,S37A)	ChangEtAl 0224
1	PDGFRA	CNV_Amp(PDGFRA)	Sunitinib	CIViC 1580	D	Non-small Cell Lung Carcinoma					9	CTNNB1	Mut_Var(CTNNB1,S37C)	OnkoKB GL 168
1	BRCA1	BAI(BRCA1)	Olaparib	CIViC 1581	B	Ovarian Cancer					9	CTNNB1	Mut_Var(CTNNB1,S37C)	ChangEtAl 0225
1	BRCA2	BAI(BRCA2)	Olaparib	CIViC 1582	B	Ovarian Cancer					9	CTNNB1	Mut_Var(CTNNB1,S37F)	OnkoKB GL 172
1	PDGFRA	Fusion(FIP1L1-PDGFRA)	Imatinib	CIViC 1583	C	Myeloid And Lymphoid Neoplasms With Eosinophilia And Abnormalities Of PDGFRA, PDGFRB, And FGFR1					9	CTNNB1	Mut_Var(CTNNB1,S37F)	ChangEtAl 0226
-1	BRCA1	BAI(BRCA1)	Olaparib	CIViC 1584	B	Triple-receptor Negative Breast Cancer					9	CTNNB1	Mut_Var(CTNNB1,S37P)	ChangEtAl 0227
-1	BRCA2	BAI(BRCA2)	Olaparib	CIViC 1585	B	Triple-receptor Negative Breast Cancer					9	CTNNB1	Mut_Var(CTNNB1,S37T)	ChangEtAl 0228
1	PDGFRA	Fusion(FIP1L1-PDGFRA)	Ponatinib	CIViC 1586	D	Myeloid And Lymphoid Neoplasms With Eosinophilia And Abnormalities Of PDGFRA, PDGFRB, And FGFR1					9	CTNNB1	Mut_Var(CTNNB1,S37Y)	OnkoKB GL 189
1	PDGFRA	Fusion(FIP1L1-PDGFRA)_and_Mut_Var(PDGFRA,T674I)	Ponatinib	CIViC 1588	D	Myeloid And Lymphoid Neoplasms With Eosinophilia And Abnormalities Of PDGFRA, PDGFRB, And FGFR1					9	CTNNB1	Mut_Var(CTNNB1,S37Y)	ChangEtAl 0229
1	EGFR	Mut_Var(EGFR,G719)	Erlotinib	CIViC 1589	B	Lung Adenocarcinoma					9	CTNNB1	Mut_Var(CTNNB1,S45)	ChangEtAl 0230
1	BRD4	Fusion(BRD4-NUTM1)	JQ1	CIViC 1590	D	NUT Midline Carcinoma					9	CTNNB1	Mut_Var(CTNNB1,S45A)	OnkoKB GL 178
-1	EGFR	Mut_Var(EGFR,S720)	Erlotinib	CIViC 1591	C	Lung Adenocarcinoma					9	CTNNB1	Mut_Var(CTNNB1,S45A)	ChangEtAl 0231
1	EGFR	Mut_Var(EGFR,K757R)	Erlotinib	CIViC 1595	C	Lung Adenocarcinoma					9	CTNNB1	Mut_Var(CTNNB1,S45C)	ChangEtAl 0232
1	EGFR	Mut_Var(EGFR,E746G)	Erlotinib	CIViC 1596	C	Lung Adenocarcinoma					9	CTNNB1	Mut_Var(CTNNB1,S45F)	CIViC 1952
1	EGFR	Mut_Var(EGFR,V769_770insASV)	Erlotinib	CIViC 1606	C	Lung Adenocarcinoma					9	CTNNB1	Mut_Var(CTNNB1,S45F)	CIViC 2231
-1	EGFR	Mut_ExonIns(EGFR,20)	Afatinib	CIViC 1616	B	Lung Adenocarcinoma					9	CTNNB1	Mut_Var(CTNNB1,S45F)	OnkoKB GL 187
1	PDGFRA	Fusion(TNKS2-PDGFRA)	Imatinib	CIViC 1643	C	Myeloid And Lymphoid Neoplasms With Eosinophilia And Abnormalities Of PDGFRA, PDGFRB, And FGFR1					9	CTNNB1	Mut_Var(CTNNB1,S45F)	ChangEtAl 0234
1	ERBB3	Mut_Var(ERBB3,V855A)	Afatinib,Pertuzumab	CIViC 1650	D	Non-small Cell Lung Carcinoma					9	CTNNB1	Mut_Var(CTNNB1,S45P)	CIViC 1953
1	FGFR2	Fusion(FGFR2-BICC1)	BGJ398,PD173074	CIViC 1655	D	Cholangiocarcinoma					9	CTNNB1	Mut_Var(CTNNB1,S45P)	CIViC 2232
1	FGFR2	Fusion(FGFR2-AHCYL1)	PD173074,BGJ398	CIViC 1657	D	Cholangiocarcinoma					9	CTNNB1	Mut_Var(CTNNB1,S45P)	OnkoKB GL 174
1	PTPRD	Mut_Var(PTPRD,V253I)	Cixutumumab,R1507	CIViC 1659	C	Bone Ewing's Sarcoma					9	CTNNB1	Mut_Var(CTNNB1,S45P)	ChangEtAl 0235
-1	RRM1	RPPA_p2(RRM1)	Gemcitabine	CIViC 1662	D	Pancreatic Cancer					9	CTNNB1	Mut_Var(CTNNB1,S45T)	ChangEtAl 0236
-1	RRM2	RPPA_p2(RRM2)	Gemcitabine	CIViC 1663	D	Pancreatic Cancer					9	CTNNB1	Mut_Var(CTNNB1,S45Y)	OnkoKB GL 190
1	POLE	Mut_Gain(POLE)	Pembrolizumab	CIViC 1664	C	Glioblastoma Multiforme					9	CTNNB1	Mut_Var(CTNNB1,S45Y)	ChangEtAl 0237
1	POLE	Mut_Gain(POLE)	Pembrolizumab	CIViC 1665	C	Endometrial Cancer					9	CTNNB1	Mut_Var(CTNNB1,T40I)	ChangEtAl 0238
-1	EGFR	Mut_Var(EGFR,T790M)	Afatinib	CIViC 1666	B	Non-small Cell Lung Carcinoma					9	CTNNB1	Mut_Var(CTNNB1,T41)	ChangEtAl 0239
1	MET	Mut_Var(MET,D1228V)	Cabozantinib	CIViC 1667	C	Non-small Cell Lung Carcinoma					9	CTNNB1	Mut_Var(CTNNB1,T41A)	CIViC 1951
-1	MET	Mut_Var(MET,D1228V)	Savolitinib	CIViC 1668	C	Non-small Cell Lung Carcinoma					9	CTNNB1	Mut_Var(CTNNB1,T41A)	CIViC 2230
1	RB1	BAI(RB1)	Chemotherapy	CIViC 1669	B	Lung Small Cell Carcinoma					9	CTNNB1	Mut_Var(CTNNB1,T41A)	OnkoKB GL 188
1	EGFR	Mut_Var(EGFR,T790M)	Osimertinib	CIViC 1670	A	Non-small Cell Lung Carcinoma					9	CTNNB1	Mut_Var(CTNNB1,T41A)	ChangEtAl 0240
1	NTRK1	Fusion(SQSTM1-NTRK1)	Entrectinib	CIViC 1671	C	Non-small Cell Lung Carcinoma					9	CTNNB1	Mut_Var(CTNNB1,T41I)	ChangEtAl 0241
1	NTRK3	Fusion(ETV6-NTRK3)	Entrectinib	CIViC 1672	C	Salivary Gland Carcinoma					9	CTNNB1	Mut_Var(CTNNB1,T41N)	ChangEtAl 0242
-1	NTRK3	Fusion(ETV6-NTRK3)_and_Mut_Var(NTRK3,G623R)	Entrectinib	CIViC 1677	C	Breast Cancer					9	CTNNB1	Mut_Var(CTNNB1,T41P)	ChangEtAl 0243
1	MSH2	BAI(MSH2)	Durvalumab,MEDI0680	CIViC 1680	C	Urothelial Carcinoma					9	CTNNB1	Mut_Var(CTNNB1,T41S)	ChangEtAl 0244
1	MSH6	BAI(MSH6)	MEDI0680,Durvalumab	CIViC 1681	C	Urothelial Carcinoma					9	CTNNB1	Mut_Var(CTNNB1,T42R)	ChangEtAl 0245
1	CDKN2A	BAI(CDKN2A)	Palbociclib,Linsitinib	CIViC 1682	D	Ewing Sarcoma					9	CTNNB1	Mut_Var(CTNNB1,W383R)	OnkoKB GL 170
1	CDKN2B	BAI(CDKN2B)	Palbociclib,Linsitinib	CIViC 1683	D	Ewing Sarcoma					9	CTNNB1	Mut_VarDel(CTNNB1,S45)	OnkoKB GL 175
1	CDKN2A	BAI(CDKN2A)	Palbociclib	CIViC 1684	D	Dermatofibrosarcoma Protuberans					9	CTNNB1	Mut_VarDel(CTNNB1,S45)	ChangEtAl 0233
1	ERBB2	Mut_Var(ERBB2,M774INSAYVM)	Afatinib	CIViC 1687	C	Lung Adenocarcinoma					9	CYSLTR2	Mut_Var(CYSLTR2,L129Q)	OnkoKB GL 41
1	ERBB2	Mut_Var(ERBB2,G776L)	Afatinib	CIViC 1688	C	Lung Adenocarcinoma					9	DDIT3	Fusion(EWSR1-DDIT3)	CIViC 1587
1	ERBB2	Mut_Var(ERBB2,G778_P780DUP)	Afatinib	CIViC 1689	C	Lung Adenocarcinoma					9	DDIT3	Fusion(FUS-DDIT3)	CIViC 1594
1	ERBB2	Mut_Var(ERBB2,G778_P780DUP)	Dacomitinib	CIViC 1691	C	Non-small Cell Lung Carcinoma					9	DDR2	CNV_Amp(DDR2)	OnkoKB GL 3045
1	ERBB2	Mut_VarDel(ERBB2,M774),Mut_Var(ERBB2,M774insWLV)	Dacomitinib	CIViC 1693	C	Non-small Cell Lung Carcinoma					9	DDR2	Mut_Var(DDR2,G253C)	OnkoKB GL 3048
1	PTPRB	BAI(PTPRB)	Sunitinib	CIViC 1694	D	Angiosarcoma					9	DDR2	Mut_Var(DDR2,G505S)	OnkoKB GL 3051
1	BRCA1	BAI(BRCA1)	Rucaparib	CIViC 1696	B	Ovarian Cancer					9	DDR2	Mut_Var(DDR2,G774V)	OnkoKB GL 3050
1	KRAS	Mut_Var(KRAS,G12D)	Adoptive T-cell Transfer	CIViC 1697	C	Colorectal Cancer					9	DDR2	Mut_Var(DDR2,L239R)	OnkoKB GL 3043
-1	HLA-C	BAI(HLA-C)	Adoptive T-cell Transfer	CIViC 1698	C	Colorectal Cancer					9	DDR2	Mut_Var(DDR2,L63V)	OnkoKB GL 3049
1	JAK1	Mut_Var(JAK1,S703I)	Ruxolitinib	CIViC 1699	D	Hepatocellular Carcinoma					9	DDR2	Mut_Var(DDR2,S768R)	OnkoKB GL 3052
1	BRAF	Mut_Var(BRAF,V600E)	Vemurafenib,Irinotecan,Cetuximab	CIViC 1701	B	Colorectal Cancer					9	DDX41	Mut_Var(DDX41,R164W)	CIViC 1686
-1	ARAF	Mut_Var(ARAF,S490T)	Irinotecan,Vemurafenib,Cetuximab	CIViC 1702	C	Colorectal Cancer					-9	DICER1	Mut_Del(DICER1)	OnkoKB GL 2518
-1	GNAS	Mut_Var(GNAS,R201C)	Vemurafenib,Cetuximab,Irinotecan	CIViC 1703	C	Colorectal Cancer					-9	DICER1	Mut_Trunc(DICER1)	OnkoKB GL 2524
1	ATM	BAI(ATM)	Olaparib	CIViC 1704	D	Mantle Cell Lymphoma					-9	DICER1	Mut_Var(DICER1,D1709A)	OnkoKB GL 2519
1	FGFR1	CNV_Amp(FGFR1)	BGJ398	CIViC 1705	B	Lung Squamous Cell Carcinoma					-9	DICER1	Mut_Var(DICER1,D1709E)	OnkoKB GL 2517
1	FGFR3	Mut_Gain(FGFR3)	BGJ-398	CIViC 1707	B	Bladder Carcinoma					-9	DICER1	Mut_Var(DICER1,D1709N)	OnkoKB GL 2520
1	FGFR2	Mut_Gain(FGFR2)	BGJ-398	CIViC 1709	C	Cholangiocarcinoma					-9	DICER1	Mut_Var(DICER1,D1810A)	OnkoKB GL 2525
1	FGFR2	Fusion(FGFR2)	BGJ-398	CIViC 1710	C	Cholangiocarcinoma					-9	DICER1	Mut_Var(DICER1,E1705A)	OnkoKB GL 2522
1	FGFR2	Fusion(FGFR2-BICC1)	JNJ-42756493	CIViC 1712	C	Urothelial Carcinoma					-9	DICER1	Mut_Var(DICER1,E1705K)	CIViC 2413
1	FGFR2	Fusion(FGFR2)	JNJ-42756493	CIViC 1713	B	Cancer					-9	DICER1	Mut_Var(DICER1,E1705K)	OnkoKB GL 2526
1	FGFR3	Fusion(FGFR3-TACC3)	JNJ-42756493	CIViC 1714	B	Cancer					-9	DICER1	Mut_Var(DICER1,E1813)	ChangEtAl 0246
1	FGFR2	Fusion(FGFR2-BICC1)	JNJ-42756493	CIViC 1715	C	Endometrial Cancer					-9	DICER1	Mut_Var(DICER1,E1813A)	OnkoKB GL 2521
-1	AKT3	RPPA_p2(AKT3)	MK-2206	CIViC 1717	D	Breast Cancer					-9	DICER1	Mut_Var(DICER1,G1809K)	OnkoKB GL 2523
1	AKT3	RPPA_p2(AKT3)	AKT3 Inhibitor	CIViC 1718	E	Triple-receptor Negative Breast Cancer					-9	DICER1	Mut_Var(DICER1,G1809R)	OnkoKB GL 2527
1	BRCA1	BAI(BRCA1)	CX-5461,CX-3543	CIViC 1719	D	Breast Cancer					9	DIS3	Mut_Var(DIS3,D488)	ChangEtAl 0247
1	EGFR	Mut_Gain(EGFR)	Gefitinib	CIViC 1725	B	Non-small Cell Lung Carcinoma					9	DIS3	Mut_Var(DIS3,R382)	ChangEtAl 0248
1	GNA11	Mut_Gain(GNA11)	AEB071,PD0325901	CIViC 1737	D	Uveal Melanoma					-9	DIS3	Mut_Var(DIS3,R780K)	OnkoKB GL 2515
1	GNAQ	Mut_Gain(GNAQ)	PD0325901,AEB071	CIViC 1738	D	Uveal Melanoma					9	DNAJB1	Fusion(DNAJB1-PRKACA)	OnkoKB GL 2097
1	NF1	BAI(NF1)	Selumetinib (AZD6244)	CIViC 1739	B	Plexiform Neurofibroma					9	DNMT1	Mut_Var(DNMT1,E432)	ChangEtAl 0249
1	ATM	BAI(ATM)	Olaparib	CIViC 1740	C	Prostate Cancer					-9	DNMT3A	Mut_Del(DNMT3A)	OnkoKB GL 2573
1	PALB2	BAI(PALB2)	Olaparib	CIViC 1741	C	Prostate Cancer					-9	DNMT3A	Mut_Trunc(DNMT3A)	OnkoKB GL 2571
-1	MET	CNV_Amp(MET)	(EGFR MONOCLONAL ANTIBODIES)	CIViC 1742	D	Colorectal Cancer					-9	DNMT3A	Mut_Var(DNMT3A,G543C)	ChangEtAl 0251
1	PDGFRA	Mut_Var(PDGFRA,P577S)	Crenolanib,Imatinib	CIViC 1744	D	Melanoma					-9	DNMT3A	Mut_Var(DNMT3A,R635W)	ChangEtAl 0252
1	PDGFRA	Mut_Var(PDGFRA,R841K)	Crenolanib,Imatinib	CIViC 1745	D	Melanoma					-9	DNMT3A	Mut_Var(DNMT3A,R882)	CIViC 100
1	PDGFRA	Mut_Var(PDGFRA,H845Y)	Crenolanib,Imatinib	CIViC 1746	D	Melanoma					-9	DNMT3A	Mut_Var(DNMT3A,R882)	CIViC 101
1	PDGFRA	Mut_Var(PDGFRA,G853D)	Imatinib,Crenolanib	CIViC 1747	D	Melanoma					-9	DNMT3A	Mut_Var(DNMT3A,R882)	CIViC 27
1	MET	CNV_Amp(MET)	Crizotinib,Cetuximab	CIViC 1748	D	Colorectal Cancer					-9	DNMT3A	Mut_Var(DNMT3A,R882)	CIViC 3
1	MTAP	Mut_Del(MTAP)	5-Fluoropyrimidine	CIViC 1749	D	Breast Cancer					-9	DNMT3A	Mut_Var(DNMT3A,R882)	CIViC 4
1	EGFR	RPPA_p2(EGFR)	Lapatinib	CIViC 1750	B	Chordoma					-9	DNMT3A	Mut_Var(DNMT3A,R882)	CIViC 98
-1	BTK	Mut_Var(BTK,T316A)	Ibrutinib	CIViC 1751	C	Chronic Lymphocytic Leukemia					-9	DNMT3A	Mut_Var(DNMT3A,R882)	CIViC 99
1	ERBB2	Mut_Var(ERBB2,T862A)	Lapatinib	CIViC 1752	D	Stomach Carcinoma					-9	DNMT3A	Mut_Var(DNMT3A,R882)	ChangEtAl 0253
1	ERBB2	Mut_Var(ERBB2,V773A)	Lapatinib	CIViC 1753	D	Head And Neck Squamous Cell Carcinoma					-9	DNMT3A	Mut_Var(DNMT3A,R882C)	ChangEtAl 0254
1	ERBB2	Mut_Var(ERBB2,N857S)	Lapatinib	CIViC 1754	D	Ovarian Cancer					9	DNMT3A	Mut_Var(DNMT3A,R882C)	OnkoKB GL 2574
1	ERBB2	Mut_Var(ERBB2,H878Y)	Lapatinib	CIViC 1755	D	Hepatocellular Carcinoma					-9	DNMT3A	Mut_Var(DNMT3A,R882H)	ChangEtAl 0255
1	FGFR2	CNV_Amp(FGFR2)	AZD4547	CIViC 1756	B	Stomach Carcinoma					9	DNMT3A	Mut_Var(DNMT3A,R882H)	OnkoKB GL 2572
1	FGFR1	CNV_Amp(FGFR1)	AZD4547	CIViC 1757	C	Breast Cancer					-9	DNMT3A	Mut_Var(DNMT3A,R882P)	ChangEtAl 0256
1	ERBB2	RPPA_p2(ERBB2)	Lapatinib	CIViC 1758	C	Head And Neck Squamous Cell Carcinoma					-9	DNMT3A	Mut_Var(DNMT3A,R882S)	ChangEtAl 0257
-1	ERBB2	CNV_Amp(ERBB2)	Cetuximab	CIViC 1759	B	Colorectal Cancer					-9	DNMT3A	Mut_Var(DNMT3A,S714C)	ChangEtAl 0258
-1	GNAS	Mut_Var(GNAS,T393C)	Erlotinib,Gefitinib	CIViC 1761	B	Non-small Cell Lung Carcinoma					-9	DNMT3A	Mut_VarDel(DNMT3A,F731)	ChangEtAl 0250
1	KRAS	Mut_Var(KRAS,G12V)	Selumetinib (AZD6244),BEZ235	CIViC 1764	D	Colorectal Cancer					9	DNMT3B	CNV_Amp(DNMT3B)	OnkoKB GL 3175
-1	KRAS	Mut_Var(KRAS,G12A)	Panitumumab	CIViC 1765	C	Colorectal Cancer					9	DOT1L	Mut_Var(DOT1L,G1386)	ChangEtAl 0259
-1	KRAS	Mut_Var(KRAS,G12A)	Gefitinib	CIViC 1766	B	Lung Cancer					9	DUX4	Fusion(DUX4)	CIViC 1101
-1	KRAS	Mut_Var(KRAS,G12A)	Melphalan	CIViC 1767	B	Multiple Myeloma					-9	EED	Mut_Del(EED)	OnkoKB GL 88
-1	KRAS	Mut_Var(KRAS,G12A)	Melphalan	CIViC 1768	D	Multiple Myeloma					-9	EED	Mut_Trunc(EED)	OnkoKB GL 87
-1	KRAS	Mut_Var(KRAS,G12A)	Melphalan	CIViC 1769	D	Multiple Myeloma					9	EGFR	CNV_Amp(EGFR)	OnkoKB GL 2469
-1	KRAS	Mut_Var(KRAS,G12A)	Melphalan	CIViC 1770	D	Multiple Myeloma					9	EGFR	Fusion(EGFR)	OnkoKB GL 2466
1	IDH1	Mut_Var(IDH1,R132L)	Bevacizumab	CIViC 1771	B	Malignant Glioma					9	EGFR	Fusion(EGFR-CTD)	OnkoKB GL 2376
1	PIK3CA	Mut_Var(PIK3CA,E545K)	GDC-0941	CIViC 1772	D	Breast Cancer					9	EGFR	Fusion(EGFR-KDD)	OnkoKB GL 2370
-1	PIK3CA	Mut_Var(PIK3CA,E545K)	Trastuzumab	CIViC 1773	C	Breast Cancer					9	EGFR	Fusion(EGFR-RAD51)	OnkoKB GL 2491
1	PIK3CA	Mut_Var(PIK3CA,E545K)	Ado-trastuzumab Emtansine	CIViC 1774	B	Breast Cancer					9	EGFR	Mut_Exon(EGFR,18)	ChangEtAl 0279
-1	PIK3CA	Mut_Var(PIK3CA,E545K)	Panitumumab	CIViC 1775	B	Colorectal Cancer					9	EGFR	Mut_Exon(EGFR,19)	ChangEtAl 0280
1	PIK3CA	Mut_Var(PIK3CA,E545K)	Aspirin	CIViC 1776	B	Colorectal Cancer					9	EGFR	Mut_Exon(EGFR,2)	OnkoKB GL 2379
1	PIK3CA	Mut_Var(PIK3CA,E545K)	PI103	CIViC 1777	D	Non-small Cell Lung Carcinoma					9	EGFR	Mut_Exon(EGFR,20)	ChangEtAl 0282
-1	PIK3CA	Mut_Var(PIK3CA,H1047R)	Trastuzumab	CIViC 1778	C	Breast Cancer					9	EGFR	Mut_Exon(EGFR,21)	ChangEtAl 0284
-1	PIK3CA	Mut_Var(PIK3CA,H1047R)	Trastuzumab	CIViC 1779	B	Breast Cancer					9	EGFR	Mut_Exon(EGFR,3)	OnkoKB GL 2454
-1	PIK3CA	Mut_Var(PIK3CA,H1047R)	Trastuzumab	CIViC 1780	D	Breast Cancer					9	EGFR	Mut_Exon(EGFR,5)	OnkoKB GL 2504
1	PIK3CA	Mut_Var(PIK3CA,H1047R)	Ado-trastuzumab Emtansine	CIViC 1781	B	Breast Cancer					9	EGFR	Mut_ExonDel(EGFR,19)	OnkoKB GL 2442
-1	PIK3CA	Mut_Var(PIK3CA,H1047R)	Panitumumab	CIViC 1782	B	Colorectal Cancer					9	EGFR	Mut_ExonDelIns(EGFR,20)	ChangEtAl 0283
-1	PIK3CA	Mut_Var(PIK3CA,H1047R)	Panitumumab	CIViC 1783	B	Colorectal Cancer					9	EGFR	Mut_ExonIns(EGFR,19)	OnkoKB GL 2424
1	PIK3CA	Mut_Var(PIK3CA,H1047R)	PI103	CIViC 1784	D	Non-small Cell Lung Carcinoma					9	EGFR	Mut_ExonIns(EGFR,19),Mut_ExonDel(EGFR,19)	OnkoKB GL 2375
-1	BRAF	Mut_Var(BRAF,V600E)	Panitumumab,Cetuximab	CIViC 1785	B	Colorectal Cancer					9	EGFR	Mut_ExonIns(EGFR,20)	OnkoKB GL 2409
1	EGFR	Mut_Gain(EGFR)	Gefitinib	CIViC 1786	C	Non-small Cell Lung Carcinoma					9	EGFR	Mut_ExonInsDel(EGFR,19)	ChangEtAl 0281
1	EGFR	Mut_Gain(EGFR)	Afatinib	CIViC 1787	C	Non-small Cell Lung Carcinoma					9	EGFR	Mut_Var(EGFR,A289)	ChangEtAl 0260
1	EGFR	Mut_VarExonDel(EGFR,L858R,19)	Gefitinib	CIViC 1788	C	Non-small Cell Lung Carcinoma					9	EGFR	Mut_Var(EGFR,A289D)	OnkoKB GL 2392
1	EGFR	Mut_Var(EGFR,T790M)	Osimertinib	CIViC 1789	C	Lung Adenocarcinoma					9	EGFR	Mut_Var(EGFR,A289V)	OnkoKB GL 2402
-1	EGFR	Mut_Var(EGFR,T790M)	Gefitinib	CIViC 1790	C	Non-small Cell Lung Carcinoma					9	EGFR	Mut_Var(EGFR,A289V)	ChangEtAl 0261
-1	EGFR	Mut_Var(EGFR,T790M)	Gefitinib	CIViC 1791	C	Non-small Cell Lung Carcinoma					9	EGFR	Mut_Var(EGFR,A750P)	OnkoKB GL 2449
-1	EGFR	Mut_Var(EGFR,T790M)	Lapatinib	CIViC 1792	D	Non-small Cell Lung Carcinoma					9	EGFR	Mut_Var(EGFR,A763_Y764insFQEA)	OnkoKB GL 2478
1	EGFR	Mut_Var(EGFR,T790M)	PF 00299804	CIViC 1793	D	Non-small Cell Lung Carcinoma					9	EGFR	Mut_Var(EGFR,A767_V769dup)	OnkoKB GL 2385
1	EGFR	Mut_Var(EGFR,T790M)	Neratinib	CIViC 1794	D	Non-small Cell Lung Carcinoma					9	EGFR	Mut_Var(EGFR,A864T)	OnkoKB GL 2420
1	EGFR	Mut_Var(EGFR,T790M)	Afatinib	CIViC 1795	D	Non-small Cell Lung Carcinoma					9	EGFR	Mut_Var(EGFR,C620Y)	OnkoKB GL 2482
1	EGFR	Mut_Var(EGFR,T790M)	Afatinib	CIViC 1796	D	Non-small Cell Lung Carcinoma					9	EGFR	Mut_Var(EGFR,C797Y)	OnkoKB GL 2374
1	EGFR	Mut_Var(EGFR,T790M)	Canertinib	CIViC 1797	D	Non-small Cell Lung Carcinoma					9	EGFR	Mut_Var(EGFR,D587H)	OnkoKB GL 2496
-1	ABL1	Fusion(BCR-ABL1)_and_Mut_Var(ABL1,F359V)	Imatinib	CIViC 1798	D	Chronic Myeloid Leukemia					9	EGFR	Mut_Var(EGFR,D761N)	OnkoKB GL 2408
-1	ABL1	Fusion(BCR-ABL1)_and_Mut_Var(ABL1,F359V)	Imatinib	CIViC 1799	C	Chronic Myeloid Leukemia					9	EGFR	Mut_Var(EGFR,D761N)	ChangEtAl 0262
-1	ABL1	Fusion(BCR-ABL1)_and_Mut_Var(ABL1,F359V)	Nilotinib	CIViC 1800	D	Chronic Myeloid Leukemia					9	EGFR	Mut_Var(EGFR,D761Y)	OnkoKB GL 2407
1	KRAS	Mut_Var(KRAS,G13D)	BEZ235,Selumetinib (AZD6244)	CIViC 1801	D	Colorectal Cancer					9	EGFR	Mut_Var(EGFR,D761Y)	ChangEtAl 0263
1	NRAS	Mut_Var(NRAS,Q61K)	Selumetinib (AZD6244),BEZ235	CIViC 1802	D	Colorectal Cancer					9	EGFR	Mut_Var(EGFR,D770_N771insD)	OnkoKB GL 2440
1	KRAS	Mut_Var(KRAS,A146T)	Selumetinib (AZD6244),BEZ235	CIViC 1803	D	Colorectal Cancer					9	EGFR	Mut_Var(EGFR,D770_N771insNPG)	OnkoKB GL 2473
1	KRAS	Mut_Var(KRAS,A146V)	Selumetinib (AZD6244),BEZ235,NVP-BEZ235, DACTOLISIB	CIViC 1804	D	Colorectal Cancer					9	EGFR	Mut_Var(EGFR,D770_N771insSVD)	OnkoKB GL 2426
1	KRAS	Mut_Var(KRAS,G12C)	Selumetinib (AZD6244),BEZ235	CIViC 1805	D	Colorectal Cancer					9	EGFR	Mut_Var(EGFR,D770_N771insVDSVDNP)	OnkoKB GL 2498
1	KRAS	Mut_Var(KRAS,G12D)	BEZ235,Selumetinib (AZD6244)	CIViC 1806	D	Colorectal Cancer					9	EGFR	Mut_Var(EGFR,D770_P772dup)	OnkoKB GL 2446
-1	KRAS	Mut_Var(KRAS,A146P)	Cetuximab	CIViC 1807	B	Colorectal Cancer					9	EGFR	Mut_Var(EGFR,E330K)	OnkoKB GL 2398
-1	KRAS	Mut_Var(KRAS,G13D)	Panitumumab	CIViC 1808	C	Colorectal Cancer					9	EGFR	Mut_Var(EGFR,E709A)	OnkoKB GL 2410
-1	KRAS	Mut_Var(KRAS,G12V)	Panitumumab	CIViC 1809	C	Colorectal Cancer					9	EGFR	Mut_Var(EGFR,E709A)	ChangEtAl 0266
-1	KRAS	Mut_Var(KRAS,G12D)	Panitumumab	CIViC 1810	C	Colorectal Cancer					9	EGFR	Mut_Var(EGFR,E709G)	ChangEtAl 0267
-1	KRAS	Mut_Var(KRAS,G12D)	Gefitinib	CIViC 1811	B	Lung Cancer					9	EGFR	Mut_Var(EGFR,E709H)	ChangEtAl 0268
-1	KRAS	Mut_Var(KRAS,G12D)	Melphalan	CIViC 1812	B	Multiple Myeloma					9	EGFR	Mut_Var(EGFR,E709K)	OnkoKB GL 2438
-1	KRAS	Mut_Var(KRAS,G12D)	Melphalan	CIViC 1813	D	Multiple Myeloma					9	EGFR	Mut_Var(EGFR,E709K)	ChangEtAl 0269
-1	KRAS	Mut_Var(KRAS,G12D)	Melphalan	CIViC 1814	D	Multiple Myeloma					9	EGFR	Mut_Var(EGFR,E709V)	ChangEtAl 0270
-1	KRAS	Mut_Var(KRAS,G12D)	Melphalan	CIViC 1815	D	Multiple Myeloma					9	EGFR	Mut_Var(EGFR,E734Q)	OnkoKB GL 2458
-1	KRAS	Mut_Var(KRAS,G12C)	Panitumumab	CIViC 1816	C	Colorectal Cancer					9	EGFR	Mut_Var(EGFR,E746_S752)	ChangEtAl 0273
-1	KRAS	Mut_Var(KRAS,G12C)	Gefitinib	CIViC 1817	B	Lung Cancer					9	EGFR	Mut_Var(EGFR,E746_S752)	ChangEtAl 0274
-1	KRAS	Mut_Var(KRAS,G12C)	Melphalan	CIViC 1818	B	Multiple Myeloma					9	EGFR	Mut_Var(EGFR,E746_S752)	ChangEtAl 0275
-1	KRAS	Mut_Var(KRAS,G12C)	Melphalan	CIViC 1819	D	Multiple Myeloma					9	EGFR	Mut_Var(EGFR,E746_T751)	ChangEtAl 0276
-1	KRAS	Mut_Var(KRAS,G12C)	Melphalan	CIViC 1820	D	Multiple Myeloma					9	EGFR	Mut_Var(EGFR,E746_T751)	ChangEtAl 0277
-1	KRAS	Mut_Var(KRAS,G12C)	Melphalan	CIViC 1821	D	Multiple Myeloma					9	EGFR	Mut_Var(EGFR,E746_T751insIP)	OnkoKB GL 2427
-1	KRAS	Mut_Var(KRAS,G12R)	Panitumumab	CIViC 1822	C	Colorectal Cancer					9	EGFR	Mut_Var(EGFR,E804G)	OnkoKB GL 2412
-1	KRAS	Mut_Var(KRAS,G12V)	Gefitinib	CIViC 1823	C	Lung Cancer					9	EGFR	Mut_Var(EGFR,E865K)	OnkoKB GL 2415
-1	KRAS	Mut_Var(KRAS,G12S)	Panitumumab	CIViC 1824	C	Colorectal Cancer					-9	EGFR	Mut_Var(EGFR,E866K)	OnkoKB GL 2461
-1	KRAS	Mut_Var(KRAS,G12S)	Gefitinib	CIViC 1825	B	Lung Cancer					9	EGFR	Mut_Var(EGFR,E868G)	OnkoKB GL 2423
-1	KRAS	Mut_Var(KRAS,G12S)	Melphalan	CIViC 1826	B	Multiple Myeloma					9	EGFR	Mut_Var(EGFR,E884K)	OnkoKB GL 2386
-1	KRAS	Mut_Var(KRAS,G12S)	Melphalan	CIViC 1827	D	Multiple Myeloma					9	EGFR	Mut_Var(EGFR,E931G)	OnkoKB GL 2430
-1	KRAS	Mut_Var(KRAS,G12S)	Melphalan	CIViC 1828	D	Multiple Myeloma					-9	EGFR	Mut_Var(EGFR,G428D)	OnkoKB GL 2436
-1	KRAS	Mut_Var(KRAS,G12S)	Melphalan	CIViC 1829	D	Multiple Myeloma					9	EGFR	Mut_Var(EGFR,G598)	ChangEtAl 0285
-1	TP53	Mut_Var(TP53,R273L)	Cisplatin,Carboplatin	CIViC 1830	C	Ovarian Cancer					9	EGFR	Mut_Var(EGFR,G598V)	OnkoKB GL 2413
1	TP53	Mut_Var(TP53,R273C)	EAP Protocol	CIViC 1831	C	Stomach Carcinoma					9	EGFR	Mut_Var(EGFR,G598V)	ChangEtAl 0286
1	TP53	Mut_Var(TP53,Y220C)	EAP Protocol	CIViC 1832	C	Stomach Carcinoma					9	EGFR	Mut_Var(EGFR,G719)	ChangEtAl 0287
1	TP53	Mut_Var(TP53,R175H)	EAP Protocol	CIViC 1833	C	Stomach Carcinoma					9	EGFR	Mut_Var(EGFR,G719A)	OnkoKB GL 2391
1	IDH1	Mut_Var(IDH1,R132C)	Temozolomide	CIViC 1834	B	Brain Glioma					9	EGFR	Mut_Var(EGFR,G719A)	ChangEtAl 0288
1	IDH1	Mut_Var(IDH1,R132C)	AGI-5198	CIViC 1835	D	Malignant Glioma					9	EGFR	Mut_Var(EGFR,G719C)	OnkoKB GL 2428
1	IDH1	Mut_Var(IDH1,R132C)	Bevacizumab	CIViC 1836	B	Malignant Glioma					9	EGFR	Mut_Var(EGFR,G719C)	ChangEtAl 0289
1	IDH1	Mut_Var(IDH1,R132C)	AG-120	CIViC 1837	B	Acute Myeloid Leukemia					9	EGFR	Mut_Var(EGFR,G719D)	ChangEtAl 0290
1	IDH1	Mut_Var(IDH1,R132C)	Bis-2-[5-(phenylacetamide)-1,3,4-thiadiazol-2-yl]ethyl Sulfide	CIViC 1838	D	Acute Myeloid Leukemia					9	EGFR	Mut_Var(EGFR,G719S)	OnkoKB GL 2448
1	IDH1	Mut_Var(IDH1,R132S)	Bevacizumab	CIViC 1839	B	Malignant Glioma					9	EGFR	Mut_Var(EGFR,G719S)	ChangEtAl 0291
1	EGFR	Mut_Var(EGFR,G719A)	Gefitinib	CIViC 1840	C	Non-small Cell Lung Carcinoma					9	EGFR	Mut_Var(EGFR,G724S)	OnkoKB GL 2490
1	EGFR	Wildtype(EGFR)	Gefitinib	CIViC 1841	C	Non-small Cell Lung Carcinoma					9	EGFR	Mut_Var(EGFR,G735S)	OnkoKB GL 2476
1	EGFR	Mut_ExonDel(EGFR,19)	Gefitinib	CIViC 1842	B	Lung Adenocarcinoma					9	EGFR	Mut_Var(EGFR,G796S)	OnkoKB GL 2479
1	EGFR	Mut_Gain(EGFR)	Gefitinib	CIViC 1843	B	Non-small Cell Lung Carcinoma					9	EGFR	Mut_Var(EGFR,G810S)	OnkoKB GL 2445
1	EGFR	Mut_Var(EGFR,L858R)	Gefitinib	CIViC 1844	B	Non-small Cell Lung Carcinoma					9	EGFR	Mut_Var(EGFR,G857E)	OnkoKB GL 2405
1	EGFR	Mut_Var(EGFR,L858R)	Gefitinib	CIViC 1845	C	Lung Adenocarcinoma					9	EGFR	Mut_Var(EGFR,G863D)	OnkoKB GL 2387
1	EGFR	Mut_Var(EGFR,L858R)	Gefitinib	CIViC 1846	D	Non-small Cell Lung Carcinoma					9	EGFR	Mut_Var(EGFR,G863D)	ChangEtAl 0292
1	EGFR	Mut_Var(EGFR,L858R)	Lapatinib	CIViC 1847	D	Non-small Cell Lung Carcinoma					9	EGFR	Mut_Var(EGFR,H773_V774insH)	OnkoKB GL 2414
1	EGFR	Mut_Var(EGFR,L858R)	PF 00299804	CIViC 1848	D	Non-small Cell Lung Carcinoma					9	EGFR	Mut_Var(EGFR,H773dup)	OnkoKB GL 2406
1	EGFR	Mut_Var(EGFR,L858R)	Neratinib	CIViC 1849	D	Non-small Cell Lung Carcinoma					9	EGFR	Mut_Var(EGFR,H773insLGNP)	OnkoKB GL 2484
1	EGFR	Mut_Var(EGFR,L858R)	Afatinib	CIViC 1850	D	Non-small Cell Lung Carcinoma					9	EGFR	Mut_Var(EGFR,H773L)	OnkoKB GL 2372
1	EGFR	Mut_Var(EGFR,L858R)	Canertinib	CIViC 1851	D	Non-small Cell Lung Carcinoma					9	EGFR	Mut_Var(EGFR,H773R)	OnkoKB GL 2460
1	EGFR	Mut_Var(EGFR,L858R)	Erlotinib	CIViC 1852	C	Non-small Cell Lung Carcinoma					9	EGFR	Mut_Var(EGFR,H773Y)	OnkoKB GL 2384
1	EGFR	Mut_Var(EGFR,L858R)	Gefitinib	CIViC 1854	B	Lung Adenocarcinoma					9	EGFR	Mut_Var(EGFR,H835L)	ChangEtAl 0294
1	ABL1	Mut_Var(ABL1,M244V)	Imatinib	CIViC 1855	C	Chronic Myeloid Leukemia					-9	EGFR	Mut_Var(EGFR,I853T)	OnkoKB GL 2390
-1	ABL1	Mut_Var(ABL1,L248V)	Imatinib	CIViC 1856	D	Chronic Myeloid Leukemia					-9	EGFR	Mut_Var(EGFR,I941R)	OnkoKB GL 2495
-1	ABL1	Mut_Var(ABL1,L248V)	Nilotinib	CIViC 1857	D	Chronic Myeloid Leukemia					-9	EGFR	Mut_Var(EGFR,K745M)	OnkoKB GL 2452
-1	ABL1	Mut_Var(ABL1,G250E)	Imatinib	CIViC 1858	D	Chronic Myeloid Leukemia					-9	EGFR	Mut_Var(EGFR,L688P)	OnkoKB GL 2399
-1	ABL1	Mut_Var(ABL1,G250E)	Imatinib	CIViC 1859	C	Chronic Myeloid Leukemia					-9	EGFR	Mut_Var(EGFR,L704N)	OnkoKB GL 2493
-1	ABL1	Mut_Var(ABL1,G250E)	Nilotinib	CIViC 1860	D	Chronic Myeloid Leukemia					9	EGFR	Mut_Var(EGFR,L747_A750)	ChangEtAl 0297
1	ABL1	Mut_Var(ABL1,Q252H)	Imatinib	CIViC 1861	D	Chronic Myeloid Leukemia					9	EGFR	Mut_Var(EGFR,L747_P753)	ChangEtAl 0299
-1	ABL1	Mut_Var(ABL1,Y253H)	Nilotinib	CIViC 1862	D	Chronic Myeloid Leukemia					9	EGFR	Mut_Var(EGFR,L747_P753)	ChangEtAl 0300
-1	ABL1	Mut_Var(ABL1,Y253F)	Imatinib	CIViC 1863	D	Chronic Myeloid Leukemia					9	EGFR	Mut_Var(EGFR,L747_T751)	ChangEtAl 0302
-1	ABL1	Mut_Var(ABL1,Y253F)	Imatinib	CIViC 1864	C	Chronic Myeloid Leukemia					9	EGFR	Mut_Var(EGFR,L747_T751)	ChangEtAl 0303
-1	ABL1	Fusion(BCR-ABL1)_and_Mut_Var(ABL1,E255K)	Imatinib	CIViC 1865	D	Chronic Myeloid Leukemia					9	EGFR	Mut_Var(EGFR,L747P)	OnkoKB GL 2381
-1	ABL1	Fusion(BCR-ABL1)_and_Mut_Var(ABL1,E255K)	Imatinib	CIViC 1866	D	Chronic Myeloid Leukemia					9	EGFR	Mut_Var(EGFR,L747S)	OnkoKB GL 2371
-1	ABL1	Fusion(BCR-ABL1)_and_Mut_Var(ABL1,E255K)	Nilotinib	CIViC 1867	D	Chronic Myeloid Leukemia					9	EGFR	Mut_Var(EGFR,L747S)	ChangEtAl 0305
-1	ABL1	Fusion(BCR-ABL1)_and_Mut_Var(ABL1,D276G)	Imatinib	CIViC 1868	D	Chronic Myeloid Leukemia					9	EGFR	Mut_Var(EGFR,L833V)	OnkoKB GL 2444
1	ABL1	Fusion(BCR-ABL1)_and_Mut_Var(ABL1,D276G)	Nilotinib	CIViC 1869	D	Chronic Myeloid Leukemia					9	EGFR	Mut_Var(EGFR,L833V)	ChangEtAl 0306
-1	ABL1	Fusion(BCR-ABL1)_and_Mut_Var(ABL1,T334I)	Imatinib	CIViC 1870	D	Chronic Myeloid Leukemia					9	EGFR	Mut_Var(EGFR,L838P)	OnkoKB GL 2380
-1	ABL1	Fusion(BCR-ABL1)_and_Mut_Var(ABL1,T334I)	Imatinib	CIViC 1871	C	Chronic Myeloid Leukemia					9	EGFR	Mut_Var(EGFR,L838V)	OnkoKB GL 2421
-1	ABL1	Fusion(BCR-ABL1)_and_Mut_Var(ABL1,T334I)	Nilotinib	CIViC 1872	D	Chronic Myeloid Leukemia					9	EGFR	Mut_Var(EGFR,L858)	ChangEtAl 0307
-1	ABL1	Fusion(BCR-ABL1)_and_Mut_Var(ABL1,F317L)	Imatinib	CIViC 1873	D	Chronic Myeloid Leukemia					9	EGFR	Mut_Var(EGFR,L858M)	ChangEtAl 0308
-1	ABL1	Fusion(BCR-ABL1)_and_Mut_Var(ABL1,F317L)	Imatinib	CIViC 1874	C	Chronic Myeloid Leukemia					9	EGFR	Mut_Var(EGFR,L858Q)	OnkoKB GL 2404
-1	ABL1	Fusion(BCR-ABL1)_and_Mut_Var(ABL1,F317L)	Imatinib	CIViC 1875	C	Chronic Myeloid Leukemia					9	EGFR	Mut_Var(EGFR,L858R)	OnkoKB GL 2483
1	ABL1	Mut_Var(ABL1,M351T)	Imatinib	CIViC 1876	D	Chronic Myeloid Leukemia					9	EGFR	Mut_Var(EGFR,L858R)	ChangEtAl 0309
1	ABL1	Mut_Var(ABL1,M351T)	Imatinib	CIViC 1877	C	Chronic Myeloid Leukemia					9	EGFR	Mut_Var(EGFR,L861)	ChangEtAl 0310
1	ABL1	Mut_Var(ABL1,M351T)	Nilotinib	CIViC 1878	D	Chronic Myeloid Leukemia					9	EGFR	Mut_Var(EGFR,L861Q)	OnkoKB GL 2435
-1	ABL1	Mut_Var(ABL1,H396R)	Imatinib	CIViC 1879	D	Chronic Myeloid Leukemia					9	EGFR	Mut_Var(EGFR,L861Q)	ChangEtAl 0311
-1	ABL1	Mut_Var(ABL1,H396R)	Imatinib	CIViC 1880	C	Chronic Myeloid Leukemia					9	EGFR	Mut_Var(EGFR,L861R)	OnkoKB GL 2463
-1	TP53	Mut_Var(TP53,Y234C)	Carboplatin,Cisplatin	CIViC 1881	C	Ovarian Cancer					9	EGFR	Mut_Var(EGFR,L861R)	ChangEtAl 0312
-1	TP53	BAI(TP53)	Tamoxifen	CIViC 1884	C	Breast Cancer					9	EGFR	Mut_Var(EGFR,N771_H773dup)	OnkoKB GL 2503
1	TP53	Mut_Var(TP53,R282L)	EAP Protocol	CIViC 1885	C	Stomach Carcinoma					9	EGFR	Mut_Var(EGFR,N826S)	OnkoKB GL 2485
1	TP53	Mut_Var(TP53,R213P)	EAP Protocol	CIViC 1886	C	Stomach Carcinoma					9	EGFR	Mut_Var(EGFR,P772_H773insYNP)	OnkoKB GL 2434
1	TP53	BAI(TP53)	EAP Protocol	CIViC 1887	C	Stomach Carcinoma					9	EGFR	Mut_Var(EGFR,P772_V774dup)	OnkoKB GL 2459
1	ABL1	Fusion(BCR-ABL1)_and_Mut_Var(ABL1,F486S)	Nilotinib	CIViC 1888	D	Chronic Myeloid Leukemia					9	EGFR	Mut_Var(EGFR,P848L)	ChangEtAl 0313
-1	ABL1	Mut_Var(ABL1,E255V)	Nilotinib	CIViC 1889	D	Chronic Myeloid Leukemia					9	EGFR	Mut_Var(EGFR,R108)	ChangEtAl 0314
-1	ABL1	Mut_Var(ABL1,E255V)	Nilotinib	CIViC 1890	D	Chronic Myeloid Leukemia					9	EGFR	Mut_Var(EGFR,R108K)	OnkoKB GL 2396
-1	ABL1	Mut_Var(ABL1,E292V)	Nilotinib	CIViC 1891	D	Chronic Myeloid Leukemia					9	EGFR	Mut_Var(EGFR,R108K)	ChangEtAl 0315
-1	ABL1	Mut_Var(ABL1,F359C)	Nilotinib	CIViC 1892	D	Chronic Myeloid Leukemia					9	EGFR	Mut_Var(EGFR,R222)	ChangEtAl 0316
-1	ABL1	Mut_Var(ABL1,L384M)	Nilotinib	CIViC 1893	D	Chronic Myeloid Leukemia					9	EGFR	Mut_Var(EGFR,R252)	ChangEtAl 0317
1	ABL1	Fusion(BCR-ABL1)_and_Mut_Var(ABL1,V299L)	Nilotinib	CIViC 1894	D	Chronic Myeloid Leukemia					9	EGFR	Mut_Var(EGFR,R324L)	OnkoKB GL 2393
-1	ABL1	Mut_Var(ABL1,L387F)	Nilotinib	CIViC 1895	D	Chronic Myeloid Leukemia					9	EGFR	Mut_Var(EGFR,R677H)	ChangEtAl 0318
1	ABL1	Fusion(BCR-ABL1)_and_Mut_Var(ABL1,G398R)	Nilotinib	CIViC 1896	D	Chronic Myeloid Leukemia					9	EGFR	Mut_Var(EGFR,R776C)	OnkoKB GL 2377
-1	KIT	Mut_Var(KIT,D820Y)	Imatinib	CIViC 1897	C	Melanoma					9	EGFR	Mut_Var(EGFR,R776C)	ChangEtAl 0319
-1	GNAS	Mut_Var(GNAS,T393C)	Cisplatin,5-fluorouracil	CIViC 1902	B	Esophageal Cancer					9	EGFR	Mut_Var(EGFR,R776G)	OnkoKB GL 2416
1	MGMT	RPPA_m2(MGMT)	Temozolomide	CIViC 1906	B	Glioblastoma Multiforme					9	EGFR	Mut_Var(EGFR,R776H)	OnkoKB GL 2378
1	MGMT	RPPA_m2(MGMT)	Temozolomide	CIViC 1907	B	Malignant Glioma					9	EGFR	Mut_Var(EGFR,R776H)	ChangEtAl 0320
1	MGMT	RPPA_m2(MGMT)	Temozolomide	CIViC 1908	B	Oligodendroglioma					-9	EGFR	Mut_Var(EGFR,R841K)	OnkoKB GL 2480
1	MGMT	RPPA_m2(MGMT)	Temozolomide	CIViC 1909	B	Glioblastoma Multiforme					-9	EGFR	Mut_Var(EGFR,S464L)	OnkoKB GL 2419
1	MGMT	RPPA_m2(MGMT)	Temozolomide	CIViC 1910	B	Neuroendocrine Tumor					9	EGFR	Mut_Var(EGFR,S645C)	OnkoKB GL 2422
1	RRM1	RPPA_m2(RRM1)	Cisplatin,Gemcitabine	CIViC 1911	B	Non-small Cell Lung Carcinoma					9	EGFR	Mut_Var(EGFR,S768)	ChangEtAl 0322
1	NRAS	Mut_Var(NRAS,Q61K)	Selumetinib (AZD6244),Trametinib	CIViC 1913	D	Non-small Cell Lung Carcinoma					9	EGFR	Mut_Var(EGFR,S768_D770dup)	OnkoKB GL 2389
1	FGFR1	RPPA_p2(FGFR1)	AZD4547,FGF/VEGF Receptor Tyrosine Kinase Inhibitor, PD173074,BGJ398	CIViC 1915	D	Sarcoma					9	EGFR	Mut_Var(EGFR,S768_V769insVAS)	OnkoKB GL 2468
-1	KIT	Mut_Var(KIT,N822K)	Imatinib	CIViC 1916	C	Gastrointestinal Stromal Tumor					9	EGFR	Mut_Var(EGFR,S768I)	OnkoKB GL 2481
-1	KIT	Mut_Var(KIT,Y823D)	Imatinib	CIViC 1917	C	Gastrointestinal Stromal Tumor					9	EGFR	Mut_Var(EGFR,S768I)	ChangEtAl 0323
-1	KIT	Mut_Var(KIT,C809G)	Imatinib	CIViC 1918	C	Gastrointestinal Stromal Tumor					9	EGFR	Mut_Var(EGFR,S784F)	OnkoKB GL 2464
-1	KIT	Mut_Var(KIT,D820A)	Imatinib	CIViC 1919	C	Gastrointestinal Stromal Tumor					9	EGFR	Mut_Var(EGFR,T1041A)	OnkoKB GL 2382
-1	KIT	Mut_Var(KIT,D820G)	Imatinib	CIViC 1920	C	Gastrointestinal Stromal Tumor					9	EGFR	Mut_Var(EGFR,T263P)	OnkoKB GL 2462
-1	KIT	Mut_Var(KIT,D816H)	Imatinib	CIViC 1921	C	Gastrointestinal Stromal Tumor					9	EGFR	Mut_Var(EGFR,T725M)	OnkoKB GL 2455
-1	KIT	Mut_Var(KIT,T670I)	Imatinib	CIViC 1922	C	Gastrointestinal Stromal Tumor					9	EGFR	Mut_Var(EGFR,T751I)	ChangEtAl 0324
-1	DNMT3A	BAI(DNMT3A)	Nivolumab,Atezolizumab,Pembrolizumab	CIViC 1923	B	Cancer					9	EGFR	Mut_Var(EGFR,T785A)	OnkoKB GL 2411
-1	BRAF	CNV_Amp(BRAF)	Dabrafenib,Panitumumab	CIViC 1925	C	Colorectal Cancer					9	EGFR	Mut_Var(EGFR,T790M)	OnkoKB GL 2400
1	NRAS	Mut_Gain(NRAS)	MEK162,Ribociclib	CIViC 1926	B	Skin Melanoma					9	EGFR	Mut_Var(EGFR,T790M)	ChangEtAl 0325
1	IDH1	Mut_Gain(IDH1)	Olaparib	CIViC 1927	D	Brain Glioma					9	EGFR	Mut_Var(EGFR,T847I)	ChangEtAl 0326
-1	ROS1	Mut_Var(ROS1,G2032R)	Crizotinib	CIViC 1928	C	Lung Adenocarcinoma					9	EGFR	Mut_Var(EGFR,T854A)	ChangEtAl 0327
1	MAP2K1	Mut_Var(MAP2K1,K57N)	Selumetinib (AZD6244)	CIViC 1930	D	Lung Adenocarcinoma					9	EGFR	Mut_Var(EGFR,T854S)	OnkoKB GL 2439
1	NRAS	Mut_Gain(NRAS)	MEK162	CIViC 1931	B	Skin Melanoma					9	EGFR	Mut_Var(EGFR,V742A)	OnkoKB GL 2383
1	EGFR	Mut_Gain(EGFR)	Gefitinib	CIViC 1932	B	Lung Cancer					9	EGFR	Mut_Var(EGFR,V769_D770insASV)	OnkoKB GL 2492
-1	KRAS	Mut_Var(KRAS,A146T)	Cetuximab	CIViC 1933	D	Colorectal Cancer					9	EGFR	Mut_Var(EGFR,V769_D770insGVV)	OnkoKB GL 2451
1	NTRK1	Fusion(NTRK1)	Entrectinib	CIViC 1934	B	Cancer					9	EGFR	Mut_Var(EGFR,V769M)	OnkoKB GL 2433
1	NTRK3	Fusion(NTRK3)	Entrectinib	CIViC 1935	B	Cancer					9	EGFR	Mut_Var(EGFR,V843I)	OnkoKB GL 2443
1	NTRK1	Fusion(SQSTM1-NTRK1)	Entrectinib	CIViC 1936	C	Non-small Cell Lung Carcinoma					-9	EGFR	Mut_Var(EGFR,V851A)	OnkoKB GL 2457
1	ROS1	Fusion(ROS1)	Entrectinib	CIViC 1937	B	Cancer					9	EGFR	Mut_Var(EGFR,W731L)	OnkoKB GL 2456
1	ALK	Fusion(ALK)	Entrectinib	CIViC 1938	B	Cancer					9	EGFR	Mut_Var(EGFR,Y801H)	OnkoKB GL 2499
1	NTRK1	Fusion(LMNA-NTRK1)	Larotrectinib (LOXO-101)	CIViC 1939	C	Sarcoma					9	EGFR	Mut_VarDel(EGFR,A750_E758)	OnkoKB GL 2431
1	NTRK1	Fusion(NTRK1)	Larotrectinib (LOXO-101)	CIViC 1940	C	Sarcoma					9	EGFR	Mut_VarDel(EGFR,A750_E758),Mut_Var(EGFR,A750_E758insP)	OnkoKB GL 2472
-1	NTRK1	CNV_Amp(NTRK1)	Entrectinib	CIViC 1941	B	Cancer					9	EGFR	Mut_VarDel(EGFR,A767_V769)	OnkoKB GL 2489
1	NTRK1	Fusion(LMNA-NTRK1)	Entrectinib	CIViC 1942	C	Colorectal Adenocarcinoma					9	EGFR	Mut_VarDel(EGFR,E709_T710),Mut_Var(EGFR,E709_T710insD)	OnkoKB GL 2487
-1	NTRK1	Fusion(LMNA-NTRK1)_and_Mut_Var(NTRK1,G595R),Fusion(LMNA-NTRK1)_and_Mut_Var(NTRK1,G667C)	Entrectinib	CIViC 1943	C	Colorectal Adenocarcinoma					9	EGFR	Mut_VarDel(EGFR,E746_A750)	OnkoKB GL 2388
1	TP53	Wildtype(TP53)	Nutlin-3a	CIViC 1944	D	Cancer					9	EGFR	Mut_VarDel(EGFR,E746_A750)	ChangEtAl 0271
1	TP53	Wildtype(TP53)	AMGMDS3	CIViC 1945	D	Cancer					9	EGFR	Mut_VarDel(EGFR,E746_A750),Mut_Var(EGFR,E746_A750insQ)	OnkoKB GL 2373
1	TP53	Wildtype(TP53)	RG7112	CIViC 1946	B	Leukemia					9	EGFR	Mut_VarDel(EGFR,E746_E749)	ChangEtAl 0272
-1	TP53	Mut_Del(TP53)	RG7112	CIViC 1947	B	Leukemia					9	EGFR	Mut_VarDel(EGFR,E746_S752),Mut_Var(EGFR,E746_S752insA)	OnkoKB GL 2502
-1	TP53	Mut_Del(TP53)	AMGMDS3	CIViC 1948	D	Cancer					9	EGFR	Mut_VarDel(EGFR,E746_S752),Mut_Var(EGFR,E746_S752insI)	OnkoKB GL 2432
-1	TP53	Mut_Del(TP53)	Nutlin-3a	CIViC 1949	D	Cancer					9	EGFR	Mut_VarDel(EGFR,E746_S752),Mut_Var(EGFR,E746_S752insV)	OnkoKB GL 2403
-1	CTNNB1	Mut_Gain(CTNNB1)	(PD-L1),(CTLA4)	CIViC 1955	D	Melanoma					9	EGFR	Mut_VarDel(EGFR,E746_T751)	ChangEtAl 0278
1	MERTK	RPPA_p2(MERTK)	UNC1062	CIViC 1956	D	Melanoma					9	EGFR	Mut_VarDel(EGFR,E746_T751),Mut_Var(EGFR,E746_T751insA)	OnkoKB GL 2475
1	EGFR	Mut_Var(EGFR,L858R)	Erlotinib	CIViC 1957	A	Non-small Cell Lung Carcinoma					9	EGFR	Mut_VarDel(EGFR,E746_T751),Mut_Var(EGFR,E746_T751insL)	OnkoKB GL 2470
1	EGFR	Mut_ExonDel(EGFR,19)	Erlotinib	CIViC 1958	A	Non-small Cell Lung Carcinoma					9	EGFR	Mut_VarDel(EGFR,E746_T751),Mut_Var(EGFR,E746_T751insVA)	OnkoKB GL 2369
1	EGFR	Mut_ExonDel(EGFR,19)	Afatinib	CIViC 1959	A	Non-small Cell Lung Carcinoma					9	EGFR	Mut_VarDel(EGFR,G983_A1210)	OnkoKB GL 2474
1	EGFR	Mut_Var(EGFR,L858R)	Afatinib	CIViC 1960	A	Non-small Cell Lung Carcinoma					9	EGFR	Mut_VarDel(EGFR,I744_K745),Mut_Var(EGFR,I744_K745insKIPVAI)	OnkoKB GL 2467
-1	KRAS	Mut_Gain(KRAS)	Selumetinib (AZD6244),Docetaxel	CIViC 1961	A	Non-small Cell Lung Carcinoma					9	EGFR	Mut_VarDel(EGFR,K745_A750)	OnkoKB GL 2500
-1	CD274	RPPA_p2(CD274)	Radiation	CIViC 1962	B	Head And Neck Squamous Cell Carcinoma					9	EGFR	Mut_VarDel(EGFR,K745_E749)	ChangEtAl 0296
1	MYC	RPPA_p2(MYC)	Cisplatin,Olaparib,Prexasertib	CIViC 1963	D	Lung Small Cell Carcinoma					9	EGFR	Mut_VarDel(EGFR,L747_A750)	OnkoKB GL 2429
-1	FLT3	Mut_Var(FLT3,D835V)	MLN518	CIViC 1964	D	Acute Myeloid Leukemia					9	EGFR	Mut_VarDel(EGFR,L747_A750),Mut_Var(EGFR,L747_A750insP)	OnkoKB GL 2394
1	FLT3	Mut_Var(FLT3,D835V)	SU11248,Cytarabine	CIViC 1966	D	Acute Myeloid Leukemia					9	EGFR	Mut_VarDel(EGFR,L747_E749)	OnkoKB GL 2447
1	FLT3	Mut_Var(FLT3,D835V)	SU11248,Daunorubicin	CIViC 1967	D	Acute Myeloid Leukemia					9	EGFR	Mut_VarDel(EGFR,L747_E749)	ChangEtAl 0298
-1	EGFR	CNV_Amp(EGFR)	Rociletinib,Osimertinib	CIViC 1970	D	Non-small Cell Lung Carcinoma					9	EGFR	Mut_VarDel(EGFR,L747_P753)	OnkoKB GL 2397
1	EGFR	Mut_Gain(EGFR)	Gefitinib	CIViC 1971	B	Non-small Cell Lung Carcinoma					9	EGFR	Mut_VarDel(EGFR,L747_P753),Mut_Var(EGFR,L747_P753insS)	OnkoKB GL 2401
1	BRAF	Mut_Var(BRAF,V600E)	Dabrafenib,Trametinib	CIViC 1972	A	Non-small Cell Lung Carcinoma					9	EGFR	Mut_VarDel(EGFR,L747_S752)	OnkoKB GL 2395
1	FGFR1	CNV_Amp(FGFR1)	Dovitinib	CIViC 1973	B	Non-small Cell Lung Carcinoma					9	EGFR	Mut_VarDel(EGFR,L747_S752)	ChangEtAl 0301
1	KIT	Mut_Var(KIT,V559D)	Imatinib	CIViC 1974	C	Gastrointestinal Stromal Tumor					9	EGFR	Mut_VarDel(EGFR,L747_T751)	OnkoKB GL 2425
1	KIT	Mut_Var(KIT,V559D)	MLN518,BMS-354825,PD-180970,SU11248,Imatinib	CIViC 1975	D	Cancer					9	EGFR	Mut_VarDel(EGFR,L747_T751)	ChangEtAl 0304
1	FLT3	Mut_Var(FLT3,D835V)	AS602868,AG1296	CIViC 1976	D	Acute Myeloid Leukemia					9	EGFR	Mut_VarDel(EGFR,L747_T751),Mut_Var(EGFR,L747_T751insP)	OnkoKB GL 2486
-1	MET	RPPA_p2(MET)	Trametinib,Selumetinib (AZD6244)	CIViC 1977	D	Uveal Melanoma					9	EGFR	Mut_VarDel(EGFR,S752_I759)	ChangEtAl 0321
1	AKT1	Mut_Var(AKT1,E17K)	AZD5363	CIViC 1978	B	Cancer					9	EGFR	Mut_VarDel(EGFR,T34_A289)	OnkoKB GL 2497
1	PIK3CA	Mut_Gain(PIK3CA)		CIViC 1979	B	Cancer					9	EGFR	Mut_VarIns(EGFR,D770_N771)	ChangEtAl 0264
-1	TP53	Mut_Var(TP53,R248Q)	AMGMDS3	CIViC 1980	D	Cancer					9	EGFR	Mut_VarIns(EGFR,D770_N771)	ChangEtAl 0265
1	GNAS	Mut_Var(GNAS,R201H)	Radioactive Iodine	CIViC 1983	C	Follicular Thyroid Carcinoma					9	EGFR	Mut_VarIns(EGFR,H773_V774)	ChangEtAl 0293
1	GNA11	Mut_Gain(GNA11)	Cabozantinib	CIViC 1985	B	Uveal Melanoma					9	EGFR	Mut_VarIns(EGFR,K745_E746)	ChangEtAl 0295
-1	NRAS	Mut_Var(NRAS,G12D)	Cetuximab	CIViC 1986	B	Colorectal Cancer					9	EGFR	Mut_VarIns(EGFR,V769_D770)	ChangEtAl 0328
-1	KRAS	Mut_Var(KRAS,G12A)	Regorafenib	CIViC 1987	D	Colorectal Cancer					9	EIF1AX	Mut_VarType(EIF1AX,A113,splice)	OnkoKB GL 3548
-1	BRAF	Mut_Var(BRAF,V600E)	Cetuximab	CIViC 1989	B	Colorectal Cancer					-9	ELF3	Mut_Trunc(ELF3)	OnkoKB GL 1939
1	BRAF	Mut_Var(BRAF,V600E)	Vemurafenib	CIViC 1990	B	Melanoma					-9	ELF3	Mut_Var(ELF3,A312P)	OnkoKB GL 1942
1	BRAF	Mut_Var(BRAF,V600E)	Vemurafenib	CIViC 1991	B	Melanoma					-9	ELF3	Mut_Var(ELF3,I279P)	OnkoKB GL 1941
1	BRAF	Mut_Var(BRAF,V600E)	Vemurafenib	CIViC 1992	B	Melanoma					-9	ELF3	Mut_Var(ELF3,R331P)	OnkoKB GL 1943
1	BRAF	Mut_Var(BRAF,V600E)	Vemurafenib,Dabrafenib	CIViC 1993	B	Skin Melanoma					9	EP300	Fusion(EP300)	OnkoKB GL 756
1	BRAF	Mut_Var(BRAF,V600E)	Vemurafenib	CIViC 1994	C	Ganglioglioma					9	EP300	Fusion(EP300-MLL)	OnkoKB GL 757
1	EGFR	Mut_VarDelExon(EGFR,L858R,19)	Erlotinib	CIViC 1995	B	Lung Adenocarcinoma					9	EP300	Fusion(EP300-MOZ)	OnkoKB GL 760
1	EGFR	Mut_Gain(EGFR)	Erlotinib	CIViC 1997	B	Non-small Cell Lung Carcinoma					-9	EP300	Mut_Del(EP300)	OnkoKB GL 761
1	EGFR	Mut_Var(EGFR,L861Q)	Gefitinib	CIViC 1998	C	Non-small Cell Lung Carcinoma					-9	EP300	Mut_Trunc(EP300)	OnkoKB GL 758
1	EGFR	Mut_Var(EGFR,L858R)	Gefitinib,AEE788,Erlotinib	CIViC 2000	D	Cancer					-9	EP300	Mut_Var(EP300,C1164)	ChangEtAl 0329
-1	HRAS	Mut_Var(HRAS,G13D)	Vemurafenib	CIViC 2001	C	Skin Squamous Cell Carcinoma					-9	EP300	Mut_Var(EP300,C1385)	OnkoKB GL 766
-1	HRAS	Mut_Var(HRAS,G13D)	Cetuximab	CIViC 2002	D	Colorectal Cancer					-9	EP300	Mut_Var(EP300,D1399)	ChangEtAl 0330
-1	KRAS	Mut_Var(KRAS,A146T)	FOLFOX4,Cetuximab	CIViC 2003	B	Colorectal Cancer					-9	EP300	Mut_Var(EP300,D1399N)	OnkoKB GL 764
-1	KRAS	Mut_Var(KRAS,Q61H)	Cetuximab	CIViC 2004	C	Colorectal Cancer					-9	EP300	Mut_Var(EP300,D1399N)	ChangEtAl 0331
-1	KRAS	Mut_Var(KRAS,G13D)	Cetuximab	CIViC 2005	D	Colorectal Cancer					-9	EP300	Mut_Var(EP300,D1399Y)	OnkoKB GL 759
-1	KRAS	Mut_Var(KRAS,G13D)	Cetuximab	CIViC 2006	B	Colorectal Cancer					-9	EP300	Mut_Var(EP300,H1451L)	OnkoKB GL 763
-1	KRAS	Mut_Gain(KRAS)	Erlotinib	CIViC 2007	B	Non-small Cell Lung Carcinoma					-9	EP300	Mut_Var(EP300,P1502L)	OnkoKB GL 765
-1	KRAS	Mut_Var(KRAS,G12V)	Regorafenib	CIViC 2008	D	Colorectal Cancer					-9	EP300	Mut_Var(EP300,R1627)	OnkoKB GL 762
-1	KRAS	Mut_Var(KRAS,G12D)	Regorafenib	CIViC 2009	D	Colorectal Cancer					-9	EP300	Mut_Var(EP300,Y1414C)	OnkoKB GL 767
-1	KRAS	Mut_Var(KRAS,G12C)	Regorafenib	CIViC 2010	D	Colorectal Cancer					9	EPAS1	Mut_Var(EPAS1,A530T)	OnkoKB GL 3713
-1	KRAS	Mut_Var(KRAS,G12R)	Cetuximab	CIViC 2011	D	Colorectal Cancer					9	EPAS1	Mut_Var(EPAS1,A530V)	OnkoKB GL 3720
-1	KRAS	Mut_Var(KRAS,G12R)	Regorafenib	CIViC 2012	D	Colorectal Cancer					9	EPAS1	Mut_Var(EPAS1,P531A)	OnkoKB GL 3714
-1	KRAS	Mut_Var(KRAS,G12S)	Regorafenib	CIViC 2013	D	Colorectal Cancer					9	EPAS1	Mut_Var(EPAS1,P531L)	OnkoKB GL 3717
1	FLT3	Mut_Var(FLT3,D835V)	Sunitinib	CIViC 2014	C	Acute Myeloid Leukemia					9	EPAS1	Mut_Var(EPAS1,P531S)	OnkoKB GL 3719
-1	AKT1	Mut_Var(AKT1,E17K)	Vemurafenib	CIViC 2015	D	Melanoma					9	EPAS1	Mut_Var(EPAS1,Y532C)	OnkoKB GL 3715
1	IDH1	Mut_Var(IDH1,R132C)	Cetuximab	CIViC 2016	B	Glioblastoma Multiforme					9	EPAS1	Mut_VarDel(EPAS1,533_534)	OnkoKB GL 3716
-1	PDGFRA	Mut_Var(PDGFRA,D842V)	Sunitinib	CIViC 2017	D	Gastrointestinal Stromal Tumor					9	EPAS1	Mut_VarDel(EPAS1,534_536)	OnkoKB GL 3718
1	BRAF	Mut_Var(BRAF,V600K)	Trametinib,Dabrafenib	CIViC 2018	B	Melanoma					-9	EPHA3	Mut_Del(EPHA3)	OnkoKB GL 3116
1	EGFR	Mut_Var(EGFR,R108K)	Erlotinib	CIViC 2019	D	Malignant Glioma					9	EPHB1	Mut_Var(EPHB1,R170)	ChangEtAl 0332
1	EGFR	Mut_Var(EGFR,T263P)	Erlotinib	CIViC 2020	D	Malignant Glioma					9	ERBB2	CNV_Amp(ERBB2)	OnkoKB GL 2149
1	EGFR	Mut_Var(EGFR,A289V)	Erlotinib	CIViC 2021	D	Malignant Glioma					9	ERBB2	Mut_Exon(ERBB2,20)	ChangEtAl 0337
1	EGFR	Mut_Var(EGFR,G719)	Gefitinib,Erlotinib	CIViC 2022	B	Non-small Cell Lung Carcinoma					9	ERBB2	Mut_ExonDelIns(ERBB2,20)	ChangEtAl 0338
1	EGFR	Mut_Var(EGFR,G719S)	Erlotinib	CIViC 2023	D	Non-small Cell Lung Carcinoma					9	ERBB2	Mut_ExonIns(ERBB2,20)	OnkoKB GL 2178
1	EGFR	Mut_Var(EGFR,V742A)	Erlotinib	CIViC 2024	D	Non-small Cell Lung Carcinoma					9	ERBB2	Mut_ExonIns(ERBB2,20),Mut_ExonDel(ERBB2,20)	OnkoKB GL 2206
1	EGFR	Mut_Gain(EGFR)	Erlotinib	CIViC 2025	C	Non-small Cell Lung Carcinoma					9	ERBB2	Mut_Var(ERBB2,A775_G776insYVMA)	OnkoKB GL 2150
1	EGFR	Mut_Var(EGFR,G719D)	Erlotinib,Gefitinib	CIViC 2026	C	Non-small Cell Lung Carcinoma					9	ERBB2	Mut_Var(ERBB2,C311R)	OnkoKB GL 2156
1	EGFR	Mut_Var(EGFR,V774A)	Gefitinib	CIViC 2028	C	Non-small Cell Lung Carcinoma					9	ERBB2	Mut_Var(ERBB2,C334S)	OnkoKB GL 2217
1	EGFR	Mut_Var(EGFR,V834I)	Gefitinib	CIViC 2032	C	Non-small Cell Lung Carcinoma					9	ERBB2	Mut_Var(ERBB2,D277H)	OnkoKB GL 2199
1	EGFR	Mut_Var(EGFR,L838P)	Gefitinib	CIViC 2033	C	Non-small Cell Lung Carcinoma					9	ERBB2	Mut_Var(ERBB2,D769)	ChangEtAl 0334
1	EGFR	Mut_Var(EGFR,V851I)	Erlotinib	CIViC 2036	C	Non-small Cell Lung Carcinoma					9	ERBB2	Mut_Var(ERBB2,D769H)	OnkoKB GL 2144
1	EGFR	Mut_Var(EGFR,L858R)	Erlotinib	CIViC 2037	D	Cancer					9	ERBB2	Mut_Var(ERBB2,D769H)	ChangEtAl 0335
1	EGFR	Mut_VarDel(EGFR,L747_P753),Mut_Var(EGFR,L747_P753insS)	Erlotinib	CIViC 2038	D	Non-small Cell Lung Carcinoma					9	ERBB2	Mut_Var(ERBB2,D769Y)	OnkoKB GL 2207
-1	EGFR	Mut_Var(EGFR,S768I)	Erlotinib	CIViC 2039	C	Lung Adenocarcinoma					9	ERBB2	Mut_Var(ERBB2,D808N)	OnkoKB GL 2145
-1	EGFR	Mut_Var(EGFR,S768I)	Erlotinib	CIViC 2040	D	Lung Adenocarcinoma					9	ERBB2	Mut_Var(ERBB2,D821N)	OnkoKB GL 2188
-1	EGFR	Mut_Var(EGFR,D770_N771insSVD)	Erlotinib	CIViC 2041	D	Non-small Cell Lung Carcinoma					-9	ERBB2	Mut_Var(ERBB2,D845A)	OnkoKB GL 2147
-1	EGFR	Mut_Var(EGFR,H773_V774insH)	Erlotinib	CIViC 2042	D	Non-small Cell Lung Carcinoma					9	ERBB2	Mut_Var(ERBB2,E265K)	OnkoKB GL 2172
1	EGFR	Mut_Var(EGFR,R831H)	Erlotinib	CIViC 2043	D	Malignant Mesothelioma					9	ERBB2	Mut_Var(ERBB2,E321G)	OnkoKB GL 2191
-1	EGFR	Mut_Var(EGFR,L838V)	Erlotinib	CIViC 2044	D	Non-small Cell Lung Carcinoma					9	ERBB2	Mut_Var(ERBB2,E930)	ChangEtAl 0336
1	EGFR	Mut_Var(EGFR,L858R)	Erlotinib	CIViC 2045	D	Non-small Cell Lung Carcinoma					9	ERBB2	Mut_Var(ERBB2,G292R)	OnkoKB GL 2152
1	EGFR	Mut_Var(EGFR,L858R)	Erlotinib	CIViC 2046	D	Non-small Cell Lung Carcinoma					9	ERBB2	Mut_Var(ERBB2,G309A)	OnkoKB GL 2175
1	EGFR	Mut_Var(EGFR,L858R)	Erlotinib	CIViC 2047	D	Non-small Cell Lung Carcinoma					9	ERBB2	Mut_Var(ERBB2,G309E)	OnkoKB GL 2184
1	EGFR	Mut_Var(EGFR,L858R)	Erlotinib	CIViC 2048	D	Non-small Cell Lung Carcinoma					9	ERBB2	Mut_Var(ERBB2,G660D)	OnkoKB GL 2180
-1	EGFR	Mut_Var(EGFR,L858R)	Crizotinib	CIViC 2049	C	Non-small Cell Lung Carcinoma					9	ERBB2	Mut_Var(ERBB2,G776)	ChangEtAl 0339
1	EGFR	Mut_Var(EGFR,L858R)	Erlotinib	CIViC 2050	C	Lung Adenocarcinoma					9	ERBB2	Mut_Var(ERBB2,G776_V777insYVMA)	OnkoKB GL 2218
1	EGFR	Mut_Var(EGFR,L858R)	Erlotinib	CIViC 2051	D	Lung Adenocarcinoma					9	ERBB2	Mut_Var(ERBB2,G776S)	OnkoKB GL 2193
1	EGFR	Mut_Var(EGFR,L858R)	Cetuximab	CIViC 2052	D	Lung Adenocarcinoma					9	ERBB2	Mut_Var(ERBB2,G778_P780dup)	OnkoKB GL 2154
1	EGFR	Mut_Var(EGFR,L858R)	Erlotinib	CIViC 2055	D	Malignant Glioma					9	ERBB2	Mut_Var(ERBB2,H878Y)	OnkoKB GL 2141
1	EGFR	Mut_Var(EGFR,L861)	Gefitinib,Erlotinib	CIViC 2056	B	Non-small Cell Lung Carcinoma					9	ERBB2	Mut_Var(ERBB2,I767M)	OnkoKB GL 2158
1	EGFR	Mut_Var(EGFR,L861Q)	Erlotinib	CIViC 2057	D	Malignant Glioma					-9	ERBB2	Mut_Var(ERBB2,K753A)	OnkoKB GL 2143
1	EGFR	Mut_Var(EGFR,E868G)	Erlotinib	CIViC 2058	D	Malignant Mesothelioma					-9	ERBB2	Mut_Var(ERBB2,K753M)	OnkoKB GL 2198
1	EGFR	Mut_Var(EGFR,R776C)	Erlotinib	CIViC 2059	D	Non-small Cell Lung Carcinoma					9	ERBB2	Mut_Var(ERBB2,L726F)	OnkoKB GL 2196
-1	BRAF	Mut_Var(BRAF,D594G)	Cetuximab	CIViC 2060	C	Colorectal Cancer					9	ERBB2	Mut_Var(ERBB2,L726I)	OnkoKB GL 2177
1	BRAF	Mut_Var(BRAF,V600D)	Vemurafenib	CIViC 2061	D	Melanoma					9	ERBB2	Mut_Var(ERBB2,L755)	ChangEtAl 0340
-1	EGFR	Mut_Var(EGFR,H773_V774insNPH)	Erlotinib	CIViC 2062	C	Lung Adenocarcinoma					9	ERBB2	Mut_Var(ERBB2,L755P)	OnkoKB GL 2200
-1	EGFR	Mut_Var(EGFR,D770_N771insGL)	Erlotinib	CIViC 2063	C	Lung Adenocarcinoma					9	ERBB2	Mut_Var(ERBB2,L755S)	OnkoKB GL 2165
1	EGFR	Mut_Var(EGFR,A864T)	Erlotinib	CIViC 2064	D	Non-small Cell Lung Carcinoma					9	ERBB2	Mut_Var(ERBB2,L755S)	ChangEtAl 0341
-1	EGFR	Mut_Var(EGFR,N826S)	Erlotinib	CIViC 2065	D	Non-small Cell Lung Carcinoma					9	ERBB2	Mut_Var(ERBB2,L866M)	OnkoKB GL 2169
1	EGFR	Mut_Var(EGFR,A763_Y764insFQEA)	Erlotinib	CIViC 2066	D	Non-small Cell Lung Carcinoma					9	ERBB2	Mut_Var(ERBB2,L869R)	OnkoKB GL 2155
-1	AKT1	Mut_Var(AKT1,Q79K)	Vemurafenib	CIViC 2067	D	Melanoma					9	ERBB2	Mut_Var(ERBB2,M774_A775insAYVM)	OnkoKB GL 2160
1	EGFR	Mut_Exon(EGFR,8)	Erlotinib	CIViC 2068	D	Malignant Glioma					9	ERBB2	Mut_Var(ERBB2,N857S)	OnkoKB GL 2173
1	ABL1	Fusion(BCR-ABL1)_and_Mut_Var(ABL1,G398R)	Dasatinib	CIViC 2069	D	Chronic Myeloid Leukemia					9	ERBB2	Mut_Var(ERBB2,P780L)	OnkoKB GL 2210
-1	EGFR	Mut_Var(EGFR,D770_N771insGT)	Erlotinib	CIViC 2070	C	Lung Adenocarcinoma					9	ERBB2	Mut_Var(ERBB2,R678)	ChangEtAl 0342
-1	EGFR	Mut_ExonIns(EGFR,20)	Erlotinib	CIViC 2071	C	Lung Adenocarcinoma					9	ERBB2	Mut_Var(ERBB2,R678Q)	OnkoKB GL 2170
-1	SMO	Mut_Var(SMO,L412F)	Vismodegib	CIViC 2072	D	Basal Cell Carcinoma					9	ERBB2	Mut_Var(ERBB2,R896C)	OnkoKB GL 2189
-1	SMO	Mut_Var(SMO,L412F)	Vismodegib	CIViC 2073	C	Basal Cell Carcinoma					9	ERBB2	Mut_Var(ERBB2,S310)	ChangEtAl 0343
1	EGFR	Mut_Var(EGFR,W731L)	Erlotinib	CIViC 2074	D	Malignant Mesothelioma					9	ERBB2	Mut_Var(ERBB2,S310F)	OnkoKB GL 2146
1	EGFR	Mut_Var(EGFR,E734Q)	Erlotinib	CIViC 2075	D	Malignant Mesothelioma					9	ERBB2	Mut_Var(ERBB2,S310F)	ChangEtAl 0344
1	EGFR	Mut_Var(EGFR,T785A)	Erlotinib	CIViC 2076	D	Malignant Mesothelioma					9	ERBB2	Mut_Var(ERBB2,S310Y)	OnkoKB GL 2166
1	EGFR	Mut_Var(EGFR,C797Y)	Erlotinib	CIViC 2077	D	Malignant Mesothelioma					9	ERBB2	Mut_Var(ERBB2,S335C)	OnkoKB GL 2181
1	EGFR	Mut_Var(EGFR,Y801H)	Erlotinib	CIViC 2078	D	Malignant Mesothelioma					9	ERBB2	Mut_Var(ERBB2,S653C)	OnkoKB GL 2190
-1	EGFR	Mut_Var(EGFR,A767_V769dupASV)	Erlotinib	CIViC 2079	C	Lung Adenocarcinoma					9	ERBB2	Mut_Var(ERBB2,T733I)	OnkoKB GL 2194
1	EGFR	Mut_Var(EGFR,L861R)	Gefitinib	CIViC 2080	C	Non-small Cell Lung Carcinoma					9	ERBB2	Mut_Var(ERBB2,T798M)	OnkoKB GL 2142
1	EGFR	Mut_Exon(EGFR,18-21)	Gefitinib,Erlotinib	CIViC 2081	B	Non-small Cell Lung Carcinoma					9	ERBB2	Mut_Var(ERBB2,T862A)	OnkoKB GL 2219
1	EGFR	Mut_VarExonDel(EGFR,L858R,19)	Gefitinib,Erlotinib	CIViC 2082	B	Non-small Cell Lung Carcinoma					9	ERBB2	Mut_Var(ERBB2,V659E)	OnkoKB GL 2205
1	EGFR	Mut_ExonDel(EGFR,19)	Erlotinib	CIViC 2084	C	Lung Adenocarcinoma					9	ERBB2	Mut_Var(ERBB2,V773A)	OnkoKB GL 2209
1	POLD1	Mut_Var(POLD1,C284Y)	Pembrolizumab	CIViC 2085	C	Lung Adenocarcinoma					9	ERBB2	Mut_Var(ERBB2,V777A)	OnkoKB GL 2211
1	POLD1	Mut_Var(POLD1,E374K)	Pembrolizumab	CIViC 2086	C	Non-small Cell Lung Carcinoma					9	ERBB2	Mut_Var(ERBB2,V777L)	OnkoKB GL 2197
-1	NRAS	Mut_Var(NRAS,Q179X)	Cetuximab	CIViC 2087	B	Colorectal Cancer					9	ERBB2	Mut_Var(ERBB2,V777L)	ChangEtAl 0345
1	MET	Mut_Exon(MET,14)	Crizotinib	CIViC 2088	C	Lung Adenocarcinoma					9	ERBB2	Mut_Var(ERBB2,V777M)	OnkoKB GL 2215
-1	EGFR	Mut_Var(EGFR,M766_A767insAI)	Erlotinib	CIViC 2089	D	Non-small Cell Lung Carcinoma					9	ERBB2	Mut_Var(ERBB2,V777M)	ChangEtAl 0346
-1	EGFR	Mut_Var(EGFR,Y764_V765insHH)	Erlotinib	CIViC 2090	D	Non-small Cell Lung Carcinoma					9	ERBB2	Mut_Var(ERBB2,V794M)	OnkoKB GL 2216
-1	EGFR	Mut_Var(EGFR,D770_N771insGY)	Erlotinib	CIViC 2091	C	Lung Adenocarcinoma					9	ERBB2	Mut_Var(ERBB2,V842)	ChangEtAl 0347
-1	EGFR	Mut_Var(EGFR,P772_H773insYNP)	Erlotinib	CIViC 2092	C	Non-small Cell Lung Carcinoma					9	ERBB2	Mut_Var(ERBB2,V842I)	OnkoKB GL 2214
-1	EGFR	Mut_Var(EGFR,P772_V774insPHV)	Erlotinib	CIViC 2093	C	Lung Adenocarcinoma					9	ERBB2	Mut_Var(ERBB2,V842I)	ChangEtAl 0348
-1	JAK2	Mut_Type(JAK2,splice)	Pembrolizumab	CIViC 2095	C	Melanoma					-9	ERBB2	Mut_Var(ERBB2,Y1248F)	OnkoKB GL 2204
-1	VHL	BAI(VHL)	(VEGFR)	CIViC 2096	B	Renal Cell Carcinoma					9	ERBB2	Mut_Var(ERBB2,Y772_A775dup)	OnkoKB GL 2182
1	IDH2	Mut_Gain(IDH2)	Enasidenib (AG-221)	CIViC 2097	D	Acute Myeloid Leukemia					-9	ERBB2	Mut_Var(ERBB2,Y835F)	OnkoKB GL 2186
1	BRCA1	BAI(BRCA1)	BMN673	CIViC 2098	B	Breast Cancer					9	ERBB2	Mut_VarDel(ERBB2,G776),Mut_Var(ERBB2,G776insLC)	OnkoKB GL 2185
1	BRCA2	BAI(BRCA2)	BMN673	CIViC 2099	B	Breast Cancer					9	ERBB2	Mut_VarDel(ERBB2,G776),Mut_Var(ERBB2,G776insVC)	OnkoKB GL 2212
1	ERBB2	RPPA_p2(ERBB2)	Ado-trastuzumab Emtansine	CIViC 2100	B	Her2-receptor Positive Breast Cancer					9	ERBB2	Mut_VarDel(ERBB2,L755_T759)	OnkoKB GL 2202
1	CDK4	CNV_Amp(CDK4)	Palbociclib	CIViC 2101	B	Liposarcoma					9	ERBB2	Mut_VarIns(ERBB2,A775_G776)	ChangEtAl 0333
1	KRAS	Mut_Gain(KRAS)	Abemaciclib	CIViC 2102	B	Non-small Cell Lung Carcinoma					9	ERBB3	CNV_Amp(ERBB3)	OnkoKB GL 2062
1	CD274	RPPA_p2(CD274)	Pembrolizumab,Atezolizumab,Durvalumab,Avelumab,Nivolumab	CIViC 2107	B	Non-small Cell Lung Carcinoma					9	ERBB3	Mut_Var(ERBB3,A232V)	OnkoKB GL 2070
1	ALK	Fusion(ALK)	Crizotinib,Alectinib	CIViC 2108	B	Non-small Cell Lung Carcinoma					9	ERBB3	Mut_Var(ERBB3,D297)	ChangEtAl 0349
1	EGFR	Mut_ExonDel(EGFR,19)	Dacomitinib,Erlotinib	CIViC 2109	B	Non-small Cell Lung Carcinoma					9	ERBB3	Mut_Var(ERBB3,E928G)	OnkoKB GL 2068
1	EGFR	Mut_Var(EGFR,L858R)	Dacomitinib	CIViC 2110	B	Non-small Cell Lung Carcinoma					9	ERBB3	Mut_Var(ERBB3,G284R)	OnkoKB GL 2073
1	KRAS	Mut_Gain(KRAS)	Trametinib,Pemetrexed,Docetaxel	CIViC 2111	B	Non-small Cell Lung Carcinoma					9	ERBB3	Mut_Var(ERBB3,M91)	ChangEtAl 0350
1	KRAS	Mut_Gain(KRAS)	Atezolizumab,Nivolumab	CIViC 2112	B	Non-small Cell Lung Carcinoma					9	ERBB3	Mut_Var(ERBB3,P262H)	OnkoKB GL 2067
1	KRAS	Mut_Gain(KRAS)	Palbociclib,MEK162	CIViC 2117	D	Colorectal Cancer					9	ERBB3	Mut_Var(ERBB3,Q809R)	OnkoKB GL 2064
1	CDK4	RPPA_p2(CDK4)	Palbociclib	CIViC 2118	D	Sarcoma					9	ERBB3	Mut_Var(ERBB3,S846I)	OnkoKB GL 2072
1	CHEK1	RPPA_p2(CHEK1)	Cisplatin,Prexasertib,Olaparib	CIViC 2119	D	Lung Small Cell Carcinoma					9	ERBB3	Mut_Var(ERBB3,T389K)	OnkoKB GL 2069
1	BRCA2	BAI(BRCA2)	BMN673	CIViC 2120	B	Ovarian Cancer					9	ERBB3	Mut_Var(ERBB3,V104)	ChangEtAl 0351
1	BRCA1	BAI(BRCA1)	BMN673	CIViC 2121	B	Ovarian Cancer					9	ERBB3	Mut_Var(ERBB3,V104L)	OnkoKB GL 2071
1	EGFR	RPPA_p2(EGFR)	Gefitinib	CIViC 2122	B	Non-small Cell Lung Carcinoma					9	ERBB3	Mut_Var(ERBB3,V104M)	OnkoKB GL 2061
-1	TP53	Mut_Var(TP53,R248W)	AMGMDS3	CIViC 2123	D	Cancer					9	ERBB4	Fusion(ERBB4)	OnkoKB GL 1985
-1	TP53	Mut_Var(TP53,R175H)	AMGMDS3	CIViC 2124	D	Cancer					9	ERBB4	Fusion(EZR-ERBB4)	OnkoKB GL 1979
-1	TP53	Mut_Var(TP53,R273C)	AMGMDS3	CIViC 2125	D	Cancer					9	ERBB4	Mut_Var(ERBB4,D595V)	OnkoKB GL 1981
-1	TP53	Mut_Var(TP53,R273H)	AMGMDS3	CIViC 2126	D	Cancer					-9	ERBB4	Mut_Var(ERBB4,D843N)	OnkoKB GL 1973
-1	TP53	Mut_Var(TP53,G245S)	AMGMDS3	CIViC 2127	D	Cancer					9	ERBB4	Mut_Var(ERBB4,D931Y)	OnkoKB GL 1980
-1	TP53	Mut_Var(TP53,Y220C)	AMGMDS3	CIViC 2128	D	Cancer					9	ERBB4	Mut_Var(ERBB4,E317K)	OnkoKB GL 1978
-1	TP53	Mut_Var(TP53,M237I)	AMGMDS3	CIViC 2129	D	Cancer					9	ERBB4	Mut_Var(ERBB4,E452K)	OnkoKB GL 1988
-1	TP53	Mut_Var(TP53,R158H)	AMGMDS3	CIViC 2130	D	Cancer					9	ERBB4	Mut_Var(ERBB4,E542K)	OnkoKB GL 1983
-1	TP53	Mut_Var(TP53,V157F)	AMGMDS3	CIViC 2131	D	Cancer					9	ERBB4	Mut_Var(ERBB4,E563K)	OnkoKB GL 1989
-1	TP53	Mut_Var(TP53,R249S)	AMGMDS3	CIViC 2132	D	Cancer					9	ERBB4	Mut_Var(ERBB4,E836K)	OnkoKB GL 1976
-1	TP53	Mut_Var(TP53,R280K)	AMGMDS3	CIViC 2133	D	Cancer					9	ERBB4	Mut_Var(ERBB4,E872K)	OnkoKB GL 1992
-1	TP53	Mut_Var(TP53,R280T)	AMGMDS3	CIViC 2134	D	Cancer					9	ERBB4	Mut_Var(ERBB4,K935I)	OnkoKB GL 1994
-1	TP53	Mut_Var(TP53,R158L)	AMGMDS3	CIViC 2135	D	Cancer					-9	ERBB4	Mut_Var(ERBB4,R1275W)	OnkoKB GL 1974
1	BRAF	Mut_Var(BRAF,L597Q)	Trametinib	CIViC 2136	C	Skin Melanoma					9	ERBB4	Mut_Var(ERBB4,R306S)	OnkoKB GL 1996
1	GNAQ	Mut_Gain(GNAQ)	Cabozantinib	CIViC 2228	B	Uveal Melanoma					9	ERBB4	Mut_Var(ERBB4,R544W)	OnkoKB GL 1977
1	IDH2	Mut_Gain(IDH2)	Enasidenib	CIViC 2229	B	Acute Myeloid Leukemia					9	ERBB4	Mut_Var(ERBB4,R711)	ChangEtAl 0352
1	FLT3	Mut_Gain(FLT3)	Midostaurin	CIViC 2294	A	Acute Myeloid Leukemia					9	ERBB4	Mut_Var(ERBB4,Y285C)	OnkoKB GL 1984
-1	BAP1	BAI(BAP1)	Sunitinib,Everolimus	CIViC 2335	B	Renal Cell Carcinoma					9	ERCC2	CNV_Amp(ERCC2)	OnkoKB GL 1919
-1	NRAS	Mut_Gain(NRAS)	Panitumumab,Cetuximab	CIViC 2339	A	Colorectal Cancer					-9	ERCC2	Mut_Var(ERCC2,A717G)	OnkoKB GL 1924
-1	KRAS	Mut_Gain(KRAS)	Cetuximab,Panitumumab	CIViC 2340	A	Colorectal Cancer					-9	ERCC2	Mut_Var(ERCC2,D312)	ChangEtAl 0353
1	MYC	RPPA_p2(MYC)	JQ-1	CIViC 2408	D	Multiple Myeloma					-9	ERCC2	Mut_Var(ERCC2,D423N)	OnkoKB GL 1929
1	RRM1	RPPA_m2(RRM1)	Gemcitabine	CIViC 2409	B	Pancreatic Cancer					-9	ERCC2	Mut_Var(ERCC2,D513Y)	OnkoKB GL 1923
1	RRM1	RPPA_m2(RRM1)	Gemcitabine	CIViC 2411	B	Pancreatic Cancer					-9	ERCC2	Mut_Var(ERCC2,D609E)	OnkoKB GL 1915
1	RRM1	RPPA_m2(RRM1)	Vinorelbine,Gemcitabine,Docetaxel	CIViC 2412	B	Non-small Cell Lung Carcinoma					-9	ERCC2	Mut_Var(ERCC2,D609G)	OnkoKB GL 1920
1	RRM1	RPPA_m2(RRM1)	Paclitaxel,Vinorelbine,Gemcitabine	CIViC 2425	B	Non-small Cell Lung Carcinoma					-9	ERCC2	Mut_Var(ERCC2,E606G)	OnkoKB GL 1928
1	BRCA1	BAI(BRCA1)	Olaparib	CIViC 2476	B	Her2-receptor Negative Breast Cancer					-9	ERCC2	Mut_Var(ERCC2,F568fs)	OnkoKB GL 1926
1	RAD50	Mut_Var(RAD50,L1237F)	AZD7762,Irinotecan	CIViC 2477	C	Ureter Small Cell Carcinoma					-9	ERCC2	Mut_Var(ERCC2,G665A)	OnkoKB GL 1925
1	BRAF	Mut_Var(BRAF,V600E)	Trametinib DMSO,Dabrafenib	CIViC 2481	C	Cholangiocarcinoma					-9	ERCC2	Mut_Var(ERCC2,L461V)	OnkoKB GL 1932
1	BRAF	Mut_Var(BRAF,V600E)	Trametinib DMSO,Dabrafenib	CIViC 2482	C	Cholangiocarcinoma					-9	ERCC2	Mut_Var(ERCC2,N238S)	OnkoKB GL 1916
1	BRAF	Mut_Var(BRAF,V600E)	Dabrafenib,Trametinib DMSO	CIViC 2483	C	Cholangiocarcinoma					-9	ERCC2	Mut_Var(ERCC2,P463L)	OnkoKB GL 1917
1	BRAF	Mut_Var(BRAF,V600)	Vemurafenib	CIViC 2484	B	Cholangiocarcinoma					-9	ERCC2	Mut_Var(ERCC2,R487W)	OnkoKB GL 1918
1	BRAF	Mut_Var(BRAF,V600E)	Vemurafenib,Irinotecan,Panitumumab	CIViC 2485	C	Cholangiocarcinoma					-9	ERCC2	Mut_Var(ERCC2,R601Q)	OnkoKB GL 1927
1	BARD1	BAI(BARD1)	Olaparib	CIViC 2487	D	Colorectal Cancer					-9	ERCC2	Mut_Var(ERCC2,R631C)	OnkoKB GL 1914
1	ALK	Fusion(ALK)	Crizotinib	CIViC 2488	C	Thyroid Carcinoma					-9	ERCC2	Mut_Var(ERCC2,S746fs)	OnkoKB GL 1922
1	BRAF	Mut_Var(BRAF,V600E)	Vemurafenib	CIViC 2491	B	Non-small Cell Lung Carcinoma					-9	ERCC2	Mut_Var(ERCC2,V242F)	OnkoKB GL 1931
1	BRAF	Mut_Var(BRAF,V600E)	Vemurafenib	CIViC 2492	B	Ovarian Cancer					-9	ERCC2	Mut_Var(ERCC2,V536M)	OnkoKB GL 1934
1	BRAF	Mut_Var(BRAF,V600E)	Vemurafenib	CIViC 2493	C	Colorectal Cancer					-9	ERCC2	Mut_Var(ERCC2,Y24C)	OnkoKB GL 1933
1	BRAF	Mut_Var(BRAF,V600E)	Vemurafenib	CIViC 2494	C	Laryngeal Squamous Cell Carcinoma					-9	ERCC3	Mut_Trunc(ERCC3)	OnkoKB GL 1264
1	BRAF	Fusion(CUX1-BRAF)	Vemurafenib	CIViC 2508	C	Pancreatic Cancer					-9	ERCC3	Mut_Var(ERCC3,R109*)	OnkoKB GL 1263
1	PTCH1	BAI(PTCH1)	Vismodegib	CIViC 2509	B	Cancer					-9	ERCC4	Mut_Del(ERCC4)	OnkoKB GL 1186
1	ERBB2	Mut_Gain(ERBB2)	Trastuzumab,Pertuzumab	CIViC 2511	B	Non-small Cell Lung Carcinoma					-9	ERCC4	Mut_Trunc(ERCC4)	OnkoKB GL 1187
1	ERBB2	CNV_Amp(ERBB2)	Pertuzumab,Trastuzumab	CIViC 2512	B	Colorectal Cancer					-9	ERCC4	Mut_Var(ERCC4,E875G)	OnkoKB GL 1183
1	ERBB2	CNV_Amp(ERBB2)	Trastuzumab,Pertuzumab	CIViC 2513	B	Bladder Carcinoma					-9	ERCC4	Mut_Var(ERCC4,L230P)	OnkoKB GL 1184
1	ERBB2	CNV_Amp(ERBB2)	Pertuzumab,Trastuzumab	CIViC 2514	B	Biliary Tract Cancer					-9	ERCC4	Mut_Var(ERCC4,R689S)	OnkoKB GL 1185
1	ERBB2	CNV_Amp(ERBB2)	Trastuzumab,Pertuzumab	CIViC 2515	B	Salivary Gland Carcinoma					-9	ERCC4	Mut_Var(ERCC4,S786F)	OnkoKB GL 1182
1	ERBB2	CNV_Amp(ERBB2)	Trastuzumab,Pertuzumab	CIViC 2516	B	Pancreatic Cancer					-9	ERF	Mut_Trunc(ERF)	OnkoKB GL 494
1	RASA1	BAI(RASA1)	Trametinib	CIViC 2520	D	Non-small Cell Lung Carcinoma					9	ERG	Fusion(ERG)	OnkoKB GL 755
1	TLK2	CNV_Amp(TLK2)	GF109203X,Go6983	CIViC 2521	D	Breast Cancer					9	ERG	Fusion(EWSR1-ERG)	CIViC 413
1	ALK	Fusion(ALK)	Crizotinib	CIViC 2522	C	Vagina Sarcoma					9	ERG	Fusion(EWSR1-ERG)	OnkoKB GL 753
1	ALK	Fusion(ALK)	Crizotinib	CIViC 2523	C	Epithelioid Inflammatory Myofibroblastic Sarcoma					9	ERG	Fusion(FUS-ERG)	OnkoKB GL 754
1	BRAF	Mut_Var(BRAF,V600)	Vemurafenib,Cobimetinib	CIViC 2524	A	Melanoma					9	ERG	Fusion(TMPRSS2-ERG)	CIViC 414
1	BRAF	Mut_Var(BRAF,V600E)	Trametinib,Dabrafenib,Panitumumab	CIViC 2525	B	Colorectal Cancer					-9	ERRFI1	Mut_Del(ERRFI1)	OnkoKB GL 3117
1	BRAF	Mut_Var(BRAF,V600E)	Trametinib,Dabrafenib	CIViC 2527	B	Melanoma					-9	ERRFI1	Mut_Trunc(ERRFI1)	OnkoKB GL 3118
1	BRAF	Mut_Var(BRAF,V600K)	Trametinib,Dabrafenib	CIViC 2528	B	Melanoma					9	ESR1	Fusion(ESR1)	OnkoKB GL 1458
-1	ABL1	Fusion(BCR-ABL1)_and_Mut_Var(ABL1,T315A)	Dasatinib	CIViC 2533	D	Chronic Myeloid Leukemia					9	ESR1	Fusion(ESR1-CCDC170)	OnkoKB GL 1465
-1	ABL1	Fusion(BCR-ABL1)_and_Mut_Var(ABL1,T334I)	Imatinib Mesylate,Dasatinib	CIViC 2534	D	Chronic Myeloid Leukemia					9	ESR1	Fusion(ESR1-YAP1)	OnkoKB GL 1461
-1	ABL1	Fusion(BCR-ABL1)_and_Mut_Var(ABL1,E255K)	Dasatinib,Imatinib Mesylate	CIViC 2535	D	Chronic Myeloid Leukemia					9	ESR1	Mut_Var(ESR1,D538G)	OnkoKB GL 1456
-1	ABL1	Fusion(BCR-ABL1)_and_Mut_Var(ABL1,F317V)	Dasatinib	CIViC 2538	D	Chronic Myeloid Leukemia					9	ESR1	Mut_Var(ESR1,E380Q)	OnkoKB GL 1462
-1	ABL1	Fusion(BCR-ABL1)_and_Mut_Var(ABL1,L248R)	Imatinib Mesylate,Dasatinib	CIViC 2539	D	Chronic Myeloid Leukemia					9	ESR1	Mut_Var(ESR1,L469V)	OnkoKB GL 1463
-1	ABL1	Fusion(BCR-ABL1)_and_Mut_Var(ABL1,E255K)	Imatinib Mesylate,Dasatinib	CIViC 2540	D	Chronic Myeloid Leukemia					9	ESR1	Mut_Var(ESR1,L536H)	OnkoKB GL 1459
-1	ABL1	Fusion(BCR-ABL1)_and_Mut_Var(ABL1,F317L)	Dasatinib	CIViC 2541	D	Chronic Myeloid Leukemia					9	ESR1	Mut_Var(ESR1,L536P)	OnkoKB GL 1455
-1	ABL1	Fusion(BCR-ABL1)_and_Mut_Var(ABL1,V299L)	Dasatinib	CIViC 2542	D	Chronic Myeloid Leukemia					9	ESR1	Mut_Var(ESR1,L536Q)	OnkoKB GL 1468
-1	ABL1	Fusion(BCR-ABL1)_and_Mut_Var(ABL1,F317I)	Dasatinib	CIViC 2543	D	Chronic Myeloid Leukemia					9	ESR1	Mut_Var(ESR1,L536R)	OnkoKB GL 1467
-1	ABL1	Fusion(BCR-ABL1)_and_Mut_Var(ABL1,F317S)	Dasatinib	CIViC 2544	D	Chronic Myeloid Leukemia					9	ESR1	Mut_Var(ESR1,S463P)	OnkoKB GL 1454
-1	ABL1	Mut_Var(ABL1,Q252H)	Dasatinib	CIViC 2545	D	Chronic Myeloid Leukemia					9	ESR1	Mut_Var(ESR1,Y537)	ChangEtAl 0354
-1	ABL1	Mut_Var(ABL1,M244V)	Imatinib Mesylate	CIViC 2547	D	Chronic Myeloid Leukemia					9	ESR1	Mut_Var(ESR1,Y537C)	OnkoKB GL 1466
-1	ABL1	Fusion(BCR-ABL1)_and_Mut_Var(ABL1,L248R)	Imatinib Mesylate	CIViC 2548	D	Chronic Myeloid Leukemia					9	ESR1	Mut_Var(ESR1,Y537N)	OnkoKB GL 1470
-1	ABL1	Mut_Var(ABL1,G250E)	Imatinib Mesylate	CIViC 2549	D	Chronic Myeloid Leukemia					9	ESR1	Mut_Var(ESR1,Y537S)	OnkoKB GL 1460
-1	ABL1	Fusion(BCR-ABL1)_and_Mut_Var(ABL1,D276G)	Imatinib Mesylate	CIViC 2550	D	Chronic Myeloid Leukemia					9	ESR1	Mut_VarDel(ESR1,V422)	OnkoKB GL 1464
-1	ABL1	Fusion(BCR-ABL1)_and_Mut_Var(ABL1,V299L)	Dasatinib	CIViC 2551	D	Chronic Myeloid Leukemia					9	ETV1	CNV_Amp(ETV1)	OnkoKB GL 3580
-1	ABL1	Fusion(BCR-ABL1)_and_Mut_Var(ABL1,F317C)	Dasatinib	CIViC 2552	D	Chronic Myeloid Leukemia					9	ETV1	Fusion(ETV1)	OnkoKB GL 3579
-1	ABL1	Fusion(BCR-ABL1)_and_Mut_Var(ABL1,F317I)	Dasatinib	CIViC 2553	D	Chronic Myeloid Leukemia					9	ETV1	Fusion(EWSR1-ETV1)	OnkoKB GL 3581
-1	ABL1	Fusion(BCR-ABL1)_and_Mut_Var(ABL1,F317L)	Imatinib Mesylate	CIViC 2554	D	Chronic Myeloid Leukemia					9	ETV1	Fusion(TMPRSS2-ETV1)	OnkoKB GL 3578
-1	ABL1	Fusion(BCR-ABL1)_and_Mut_Var(ABL1,F317V)	Dasatinib	CIViC 2555	D	Chronic Myeloid Leukemia					9	ETV1	Mut_Var(ETV1,R187)	ChangEtAl 0355
-1	ABL1	Mut_Var(ABL1,M351T)	Imatinib Mesylate	CIViC 2556	D	Chronic Myeloid Leukemia					9	ETV6	Fusion(ETV6)	OnkoKB GL 126
-1	ABL1	Fusion(BCR-ABL1)_and_Mut_Var(ABL1,E355G)	Imatinib Mesylate	CIViC 2557	D	Chronic Myeloid Leukemia					9	ETV6	Fusion(ETV6-FLT3)	OnkoKB GL 130
-1	ABL1	Fusion(BCR-ABL1)_and_Mut_Var(ABL1,F359V)	Imatinib Mesylate	CIViC 2558	D	Chronic Myeloid Leukemia					9	ETV6	Fusion(ETV6-NTRK3)	OnkoKB GL 128
1	EZH2	BAI(EZH2)	EPZ-6438	OnkoKB Med 3	4	Diffuse Large B-Cell Lymphoma					-9	ETV6	Mut_Var(ETV6,P214L)	OnkoKB GL 131
1	ABL1	Fusion(BCR-ABL1)	Nilotinib,Dasatinib,Imatinib	OnkoKB Med 4	1	Chronic Myelogenous Leukemia					9	ETV6	Mut_Var(ETV6,R369)	ChangEtAl 0356
1	ABL1	Fusion(BCR-ABL1)	Dasatinib,Imatinib	OnkoKB Med 5	1	Acute Lymphoid Leukemia					-9	ETV6	Mut_Var(ETV6,R369Q)	OnkoKB GL 127
1	RET	Fusion(RET)	Vandetanib	OnkoKB Med 6	3A	Non-Small Cell Lung Cancer					-9	ETV6	Mut_Var(ETV6,R369W)	OnkoKB GL 133
1	RET	Fusion(RET)	Cabozantinib	OnkoKB Med 7	2A	Non-Small Cell Lung Cancer					-9	ETV6	Mut_Var(ETV6,R418G)	OnkoKB GL 129
1	NTRK3	Fusion(NTRK3)	Larotrectinib,Entrectinib	OnkoKB Med 8	3A	All Solid Tumors					-9	ETV6	Mut_VarDel(ETV6,385_418)	OnkoKB GL 132
1	NTRK3	Mut_Var(NTRK3,G623R)	LOXO-195	OnkoKB Med 9	4	All Tumors					9	EWSR1	Fusion(EWSR1)	OnkoKB GL 2854
1	NTRK3	Mut_Var(NTRK3,G696A)	LOXO-195	OnkoKB Med 10	4	All Tumors					9	EWSR1	Fusion(EWSR1-ATF1)	OnkoKB GL 2859
1	TSC1	BAI(TSC1)	Everolimus	OnkoKB Med 11	2A	CNS Cancer					9	EWSR1	Fusion(EWSR1-CREB1)	OnkoKB GL 2855
1	TSC1	BAI(TSC1)	Everolimus	OnkoKB Med 12	2A	Renal Cell Carcinoma					9	EWSR1	Fusion(EWSR1-DDIT3)	OnkoKB GL 2848
1	KIT	Mut_Var(KIT,D816G)	Sunitinib,Sorafenib	OnkoKB Med 13	2A	Thymic Tumor					9	EWSR1	Fusion(EWSR1-ERG)	OnkoKB GL 2853
1	KIT	Mut_Var(KIT,D816F)	Sunitinib,Sorafenib	OnkoKB Med 14	2A	Thymic Tumor					9	EWSR1	Fusion(EWSR1-ETV1)	OnkoKB GL 2851
1	KIT	Mut_Var(KIT,D816E)	Imatinib	OnkoKB Med 15	2A	Melanoma					9	EWSR1	Fusion(EWSR1-ETV4)	OnkoKB GL 2856
1	KIT	Mut_Var(KIT,D816H)	Sunitinib,Sorafenib	OnkoKB Med 16	2A	Thymic Tumor					9	EWSR1	Fusion(EWSR1-FEV)	OnkoKB GL 2857
1	KIT	Mut_Gain(KIT)	Sunitinib,Sorafenib	OnkoKB Med 17	2A	Thymic Tumor					9	EWSR1	Fusion(EWSR1-FLI1)	CIViC 1562
1	KIT	Mut_Var(KIT,D816G)	Imatinib	OnkoKB Med 18	2A	Melanoma					9	EWSR1	Fusion(EWSR1-FLI1)	CIViC 1563
1	KIT	Mut_Var(KIT,D816F)	Imatinib	OnkoKB Med 19	2A	Melanoma					9	EWSR1	Fusion(EWSR1-FLI1)	CIViC 1564
1	KIT	Mut_Var(KIT,V654A)	Imatinib	OnkoKB Med 20	2A	Melanoma					9	EWSR1	Fusion(EWSR1-FLI1)	OnkoKB GL 2849
1	KIT	Mut_Var(KIT,D816A)	Sunitinib,Sorafenib	OnkoKB Med 21	2A	Thymic Tumor					9	EWSR1	Fusion(EWSR1-NR4A3)	OnkoKB GL 2858
1	KIT	Mut_Exon(KIT,17)	Regorafenib	OnkoKB Med 22	1	Gastrointestinal Stromal Tumor					9	EWSR1	Fusion(EWSR1-WT1)	OnkoKB GL 2852
1	KIT	Mut_Var(KIT,V654A)	Regorafenib,Sunitinib	OnkoKB Med 23	1	Gastrointestinal Stromal Tumor					9	EWSR1	Fusion(EWSR1-YY1)	OnkoKB GL 2850
1	KIT	Mut_Var(KIT,D816A)	Imatinib	OnkoKB Med 24	2A	Melanoma					9	EZH2	CNV_Amp(EZH2)	OnkoKB GL 28
1	KIT	Mut_Var(KIT,D816H)	Imatinib	OnkoKB Med 25	2A	Melanoma					-9	EZH2	Mut_Var(EZH2,C576W)	OnkoKB GL 31
1	KIT	Mut_Var(KIT,D816A)	DCC-2618,Avapritinib	OnkoKB Med 26	4	Gastrointestinal Stromal Tumor					-9	EZH2	Mut_Var(EZH2,R690C)	OnkoKB GL 34
1	KIT	Mut_Gain(KIT)	Imatinib	OnkoKB Med 27	2A	Melanoma					-9	EZH2	Mut_Var(EZH2,R690H)	ChangEtAl 0357
1	KIT	Mut_Var(KIT,D816E)	DCC-2618,Avapritinib	OnkoKB Med 28	4	Gastrointestinal Stromal Tumor					-9	EZH2	Mut_Var(EZH2,Y646)	CIViC 374
1	KIT	Mut_Var(KIT,D816N)	Imatinib	OnkoKB Med 29	2A	Melanoma					-9	EZH2	Mut_Var(EZH2,Y646)	CIViC 375
1	KIT	Mut_Var(KIT,D816G)	DCC-2618,Avapritinib	OnkoKB Med 30	4	Gastrointestinal Stromal Tumor					-9	EZH2	Mut_Var(EZH2,Y646)	ChangEtAl 0358
1	KIT	Mut_Var(KIT,D816N)	Sunitinib,Sorafenib	OnkoKB Med 31	2A	Thymic Tumor					-9	EZH2	Mut_Var(EZH2,Y646C)	ChangEtAl 0359
1	KIT	Mut_Var(KIT,V654A)	Sunitinib,Sorafenib	OnkoKB Med 32	2A	Thymic Tumor					-9	EZH2	Mut_Var(EZH2,Y646F)	ChangEtAl 0360
1	KIT	Mut_Exon(KIT,17)	Sorafenib	OnkoKB Med 33	2A	Gastrointestinal Stromal Tumor					-9	EZH2	Mut_Var(EZH2,Y646H)	ChangEtAl 0361
1	KIT	Mut_Var(KIT,D816E)	Sunitinib,Sorafenib	OnkoKB Med 34	2A	Thymic Tumor					-9	EZH2	Mut_Var(EZH2,Y646N)	ChangEtAl 0362
1	KIT	Mut_Exon(KIT,17)	Sunitinib,Sorafenib	OnkoKB Med 35	2A	Thymic Tumor					-9	EZH2	Mut_Var(EZH2,Y646S)	ChangEtAl 0363
1	KIT	Mut_Var(KIT,D816N)	DCC-2618,Avapritinib	OnkoKB Med 36	4	Gastrointestinal Stromal Tumor					-9	EZH2	Mut_Var(EZH2,Y731D)	OnkoKB GL 38
1	KIT	Mut_Var(KIT,D816V)	DCC-2618,Avapritinib	OnkoKB Med 37	4	Gastrointestinal Stromal Tumor					9	EZH2	RPPA_p2(EZH2)	OnkoKB GL 37
1	KIT	Mut_Var(KIT,D816V)	Sunitinib,Sorafenib	OnkoKB Med 38	2A	Thymic Tumor					-9	FAM58A	Mut_Trunc(FAM58A)	OnkoKB GL 2514
1	KIT	Mut_Var(KIT,D816V)	Imatinib	OnkoKB Med 39	2A	Melanoma					-9	FANCA	Mut_Del(FANCA)	OnkoKB GL 2541
1	KIT	Mut_Gain(KIT)	Regorafenib,Imatinib,Sunitinib	OnkoKB Med 40	1	Gastrointestinal Stromal Tumor					-9	FANCA	Mut_Trunc(FANCA)	OnkoKB GL 2542
1	KIT	Mut_Var(KIT,D816H)	DCC-2618,Avapritinib	OnkoKB Med 41	4	Gastrointestinal Stromal Tumor					-9	FANCA	Mut_Var(FANCA,H492R)	OnkoKB GL 2535
1	KIT	Mut_Var(KIT,T670I)	Imatinib	OnkoKB Med 42	2A	Melanoma					-9	FANCA	Mut_Var(FANCA,L210R)	OnkoKB GL 2533
1	KIT	Mut_Var(KIT,T670I)	Sunitinib,Sorafenib	OnkoKB Med 43	2A	Thymic Tumor					-9	FANCA	Mut_Var(FANCA,L274P)	OnkoKB GL 2536
1	KIT	Mut_Var(KIT,D816F)	DCC-2618,Avapritinib	OnkoKB Med 44	4	Gastrointestinal Stromal Tumor					-9	FANCA	Mut_Var(FANCA,R1055L)	OnkoKB GL 2537
1	KIT	Mut_Var(KIT,D816Y)	Sunitinib,Sorafenib	OnkoKB Med 45	2A	Thymic Tumor					-9	FANCA	Mut_Var(FANCA,S1088F)	OnkoKB GL 2539
1	KIT	Mut_Var(KIT,D816Y)	DCC-2618,Avapritinib	OnkoKB Med 46	4	Gastrointestinal Stromal Tumor					-9	FANCA	Mut_Var(FANCA,S858R)	OnkoKB GL 2534
1	KIT	Mut_Var(KIT,D816Y)	Imatinib	OnkoKB Med 47	2A	Melanoma					-9	FANCA	Mut_Var(FANCA,W183A)	OnkoKB GL 2538
1	KIT	Mut_Var(KIT,T670I)	Regorafenib,Sunitinib	OnkoKB Med 48	1	Gastrointestinal Stromal Tumor					-9	FANCA	Mut_Var(FANCA,Y510C)	OnkoKB GL 2540
1	KIT	Mut_Exon(KIT,17)	Imatinib	OnkoKB Med 49	2A	Melanoma					-9	FANCC	Mut_Trunc(FANCC)	OnkoKB GL 2250
1	NTRK2	Fusion(NTRK2)	Larotrectinib,Entrectinib	OnkoKB Med 50	3A	All Solid Tumors					-9	FAT1	Mut_Del(FAT1)	OnkoKB GL 2529
1	BRCA2	BAI(BRCA2)	Olaparib	OnkoKB Med 51	2A	Ovarian Cancer					-9	FAT1	Mut_Trunc(FAT1)	OnkoKB GL 2532
1	BRCA2	BAI(BRCA2)	Rucaparib,Niraparib	OnkoKB Med 52	1	Ovarian Cancer					-9	FAT1	Mut_Var(FAT1,A4419S)	OnkoKB GL 2528
1	CDK4	CNV_Amp(CDK4)	Abemaciclib,Palbociclib	OnkoKB Med 53	2A	Well-Differentiated Liposarcoma					-9	FAT1	Mut_Var(FAT1,P4309A)	OnkoKB GL 2531
1	CDK4	CNV_Amp(CDK4)	Abemaciclib,Palbociclib	OnkoKB Med 54	2A	Dedifferentiated Liposarcoma					-9	FAT1	Mut_Var(FAT1,T4511I)	OnkoKB GL 2530
1	NTRK1	Fusion(NTRK1)	Larotrectinib,Entrectinib	OnkoKB Med 55	3A	All Solid Tumors					-9	FBXW7	BAI(FBXW7)	OnkoKB GL 2955
1	NTRK1	Mut_Var(NTRK1,G667C)	LOXO-195	OnkoKB Med 56	4	All Tumors					-9	FBXW7	Mut_Del(FBXW7)	OnkoKB GL 2957
1	NTRK1	Mut_Var(NTRK1,G595R)	LOXO-195	OnkoKB Med 57	4	All Tumors					-9	FBXW7	Mut_Trunc(FBXW7)	OnkoKB GL 2967
1	ARAF	Mut_Gain(ARAF)	Sorafenib	OnkoKB Med 58	3A	Histiocytosis					-9	FBXW7	Mut_Var(FBXW7,D520N)	OnkoKB GL 2971
1	ARAF	Mut_Gain(ARAF)	Sorafenib	OnkoKB Med 59	3A	Non-Small Cell Lung Cancer					-9	FBXW7	Mut_Var(FBXW7,G423R)	OnkoKB GL 2970
1	TSC2	BAI(TSC2)	Everolimus	OnkoKB Med 60	2A	CNS Cancer					-9	FBXW7	Mut_Var(FBXW7,G423V)	ChangEtAl 0364
1	AKT1	Mut_Var(AKT1,E17K)	AZD5363	OnkoKB Med 61	3A	Breast Cancer					-9	FBXW7	Mut_Var(FBXW7,K11R)	OnkoKB GL 2954
1	AKT1	Mut_Var(AKT1,E17K)	AZD5363	OnkoKB Med 62	3A	Endometrial Cancer					-9	FBXW7	Mut_Var(FBXW7,R465)	ChangEtAl 0365
1	AKT1	Mut_Var(AKT1,E17K)	AZD5363	OnkoKB Med 63	3A	Ovarian Cancer					-9	FBXW7	Mut_Var(FBXW7,R465C)	OnkoKB GL 2960
1	IDH2	Mut_Var(IDH2,R140Q)	Enasidenib	OnkoKB Med 64	1	Acute Myeloid Leukemia					-9	FBXW7	Mut_Var(FBXW7,R465C)	ChangEtAl 0366
1	IDH2	Mut_Var(IDH2,R172S)	Enasidenib	OnkoKB Med 65	1	Acute Myeloid Leukemia					-9	FBXW7	Mut_Var(FBXW7,R465H)	OnkoKB GL 2965
1	IDH2	Mut_Var(IDH2,R172G)	Enasidenib	OnkoKB Med 66	1	Acute Myeloid Leukemia					-9	FBXW7	Mut_Var(FBXW7,R465H)	ChangEtAl 0367
1	IDH2	Mut_Var(IDH2,R172M)	Enasidenib	OnkoKB Med 67	1	Acute Myeloid Leukemia					-9	FBXW7	Mut_Var(FBXW7,R479)	ChangEtAl 0368
1	IDH2	Mut_Var(IDH2,R172K)	Enasidenib	OnkoKB Med 68	1	Acute Myeloid Leukemia					-9	FBXW7	Mut_Var(FBXW7,R479H)	OnkoKB GL 2966
1	PIK3CA	Mut_Gain(PIK3CA)	Buparlisib,INK-1117,BYL719,(COMBINTATION),FULVESTRANT,Copanlisib,GDC-0077,TASELISIB,(COMBINATION),FULVESTRANT,BYL719,BUPARLISIB,(COMBINATION),FULVESTRANT,Taselisib	OnkoKB Med 69	3A	Breast Cancer					-9	FBXW7	Mut_Var(FBXW7,R479L)	OnkoKB GL 2961
1	IDH1	Mut_Var(IDH1,R132C)	Ivosidenib	OnkoKB Med 70	3A	Acute Myeloid Leukemia					-9	FBXW7	Mut_Var(FBXW7,R479L)	ChangEtAl 0369
1	IDH1	Mut_Var(IDH1,R132S)	Ivosidenib	OnkoKB Med 71	3A	Acute Myeloid Leukemia					-9	FBXW7	Mut_Var(FBXW7,R479Q)	OnkoKB GL 2958
1	IDH1	Mut_Var(IDH1,R132H)	Ivosidenib	OnkoKB Med 72	3A	Acute Myeloid Leukemia					-9	FBXW7	Mut_Var(FBXW7,R479Q)	ChangEtAl 0370
1	IDH1	Mut_Var(IDH1,R132G)	Ivosidenib	OnkoKB Med 73	3A	Acute Myeloid Leukemia					-9	FBXW7	Mut_Var(FBXW7,R482Q)	OnkoKB GL 2952
1	IDH1	Mut_Var(IDH1,R132Q)	Ivosidenib	OnkoKB Med 74	3A	Acute Myeloid Leukemia					-9	FBXW7	Mut_Var(FBXW7,R505)	ChangEtAl 0371
1	MDM2	CNV_Amp(MDM2)	DS-3032b,RG7112	OnkoKB Med 75	3A	Liposarcoma					-9	FBXW7	Mut_Var(FBXW7,R505C)	OnkoKB GL 2956
-1	KRAS	Mut_Gain(KRAS)	Panitumumab,Cetuximab	OnkoKB Med 76	R1	Colorectal Cancer					-9	FBXW7	Mut_Var(FBXW7,R505C)	ChangEtAl 0372
1	KRAS	Mut_Gain(KRAS)	LY3214996,KO-947,GDC-0994	OnkoKB Med 77	4	All Tumors					-9	FBXW7	Mut_Var(FBXW7,R505G)	ChangEtAl 0373
1	KRAS	Mut_Gain(KRAS)	MEK162,Trametinib	OnkoKB Med 78	4	Non-Small Cell Lung Cancer					-9	FBXW7	Mut_Var(FBXW7,R505L)	OnkoKB GL 2969
1	KRAS	Wildtype(KRAS)	Regorafenib,Panitumumab,Cetuximab	OnkoKB Med 79	1	Colorectal Cancer					-9	FBXW7	Mut_Var(FBXW7,R505L)	ChangEtAl 0374
1	MTOR	Mut_Var(MTOR,F1888L)	Temsirolimus,Everolimus	OnkoKB Med 80	4	Renal Clear Cell Carcinoma					-9	FBXW7	Mut_Var(FBXW7,R658Q)	OnkoKB GL 2964
1	MTOR	Mut_Var(MTOR,C1483F)	Temsirolimus,Everolimus	OnkoKB Med 81	4	Renal Clear Cell Carcinoma					-9	FBXW7	Mut_Var(FBXW7,R689)	ChangEtAl 0375
1	MTOR	Mut_Var(MTOR,S2215F)	Temsirolimus,Everolimus	OnkoKB Med 82	4	Renal Clear Cell Carcinoma					-9	FBXW7	Mut_Var(FBXW7,R689Q)	OnkoKB GL 2959
1	MTOR	Mut_Var(MTOR,E2014K)	Everolimus	OnkoKB Med 83	3A	Bladder Cancer					-9	FBXW7	Mut_Var(FBXW7,R689W)	ChangEtAl 0376
1	MTOR	Mut_Var(MTOR,L2230V)	Temsirolimus,Everolimus	OnkoKB Med 84	4	Renal Clear Cell Carcinoma					-9	FBXW7	Mut_Var(FBXW7,S227A)	OnkoKB GL 2953
1	MTOR	Mut_Var(MTOR,T1977K)	Temsirolimus,Everolimus	OnkoKB Med 85	4	Renal Clear Cell Carcinoma					-9	FBXW7	Mut_Var(FBXW7,S582)	ChangEtAl 0377
1	ESR1	Mut_Gain(ESR1)	AZD9496,Fulvestrant	OnkoKB Med 86	3A	Breast Cancer					-9	FBXW7	Mut_Var(FBXW7,S582L)	ChangEtAl 0378
1	NRAS	Mut_Gain(NRAS)	SELUMETINIB,(COMBINATION),RADIOIODINE UPTAKE THERAPY	OnkoKB Med 87	3A	Thyroid Cancer					9	FBXW7	Mut_Var(FBXW7,T205A)	OnkoKB GL 2962
-1	NRAS	Mut_Gain(NRAS)	Panitumumab,Cetuximab	OnkoKB Med 88	R1	Colorectal Cancer					9	FGF19	CNV_Amp(FGF19)	OnkoKB GL 3288
1	NRAS	Mut_Gain(NRAS)	MEK162,MEK162,(COMBINATION),RIBOCICLIB	OnkoKB Med 89	3A	Melanoma					9	FGFR1	CNV_Amp(FGFR1)	OnkoKB GL 2095
1	BRCA1	BAI(BRCA1)	Rucaparib,Niraparib	OnkoKB Med 90	1	Ovarian Cancer					9	FGFR1	Fusion(BCR-FGFR1)	OnkoKB GL 2087
1	BRCA1	BAI(BRCA1)	Olaparib	OnkoKB Med 91	2A	Ovarian Cancer					9	FGFR1	Fusion(CEP110-FGFR1)	OnkoKB GL 2094
1	FGFR2	Fusion(FGFR2)	BGJ-398,AZD4575,JNJ-42756493,Debio1347	OnkoKB Med 92	3A	Bladder Cancer					9	FGFR1	Fusion(CUX1-FGFR1)	OnkoKB GL 2096
1	FGFR2	Fusion(FGFR2)	BGJ-398,AZD4575,JNJ-42756493,Debio1347	OnkoKB Med 93	3A	Cholangiocarcinoma					9	FGFR1	Fusion(ERLIN2-FGFR1)	OnkoKB GL 2091
1	ERCC2	BAI(ERCC2)	Cisplatin	OnkoKB Med 94	3A	Bladder Cancer					9	FGFR1	Fusion(FGFR1)	CIViC 1256
1	FGFR3	Mut_Var(FGFR3,S249C)	BGJ-398,JNJ-42756493,AZD-4575,Debio1347	OnkoKB Med 95	3A	Bladder Cancer					9	FGFR1	Fusion(FGFR1)	OnkoKB GL 2090
1	FGFR3	Mut_Var(FGFR3,K650E)	BGJ-398,JNJ-42756493,AZD-4575,Debio1347	OnkoKB Med 96	3A	Bladder Cancer					9	FGFR1	Fusion(FGFR1OP1-FGFR1)	OnkoKB GL 2084
1	FGFR3	Mut_Var(FGFR3,Y373C)	BGJ-398,JNJ-42756493,AZD-4575,Debio1347	OnkoKB Med 97	3A	Bladder Cancer					9	FGFR1	Fusion(FGFR1-TACC1)	OnkoKB GL 2089
1	FGFR3	Mut_Var(FGFR3,S371C)	BGJ-398,JNJ-42756493,AZD-4575,Debio1347	OnkoKB Med 98	3A	Bladder Cancer					9	FGFR1	Fusion(ZNF198-FGFR1)	OnkoKB GL 2085
1	FGFR3	Fusion(FGFR3)	AZD4547,JNJ-42756493,BGJ398,Debio1347	OnkoKB Med 99	3A	Bladder Cancer					-9	FGFR1	Mut_Var(FGFR1,E664K)	OnkoKB GL 2086
1	FGFR3	Mut_Var(FGFR3,K650R)	BGJ-398,JNJ-42756493,AZD-4575,Debio1347	OnkoKB Med 100	3A	Bladder Cancer					9	FGFR1	Mut_Var(FGFR1,K687E)	OnkoKB GL 2088
1	FGFR3	Mut_Var(FGFR3,K650Q)	BGJ-398,JNJ-42756493,AZD-4575,Debio1347	OnkoKB Med 101	3A	Bladder Cancer					9	FGFR1	Mut_Var(FGFR1,N577K)	OnkoKB GL 2083
1	FGFR3	Mut_Var(FGFR3,K650M)	BGJ-398,JNJ-42756493,AZD-4575,Debio1347	OnkoKB Med 102	3A	Bladder Cancer					9	FGFR1	Mut_Var(FGFR1,V592M)	OnkoKB GL 2093
1	FGFR3	Mut_Var(FGFR3,G370C)	BGJ-398,JNJ-42756493,AZD-4575,Debio1347	OnkoKB Med 103	3A	Bladder Cancer					9	FGFR2	CNV_Amp(FGFR2)	OnkoKB GL 1866
1	FGFR3	Mut_Var(FGFR3,G380R)	BGJ-398,JNJ-42756493,AZD-4575,Debio1347	OnkoKB Med 104	3A	Bladder Cancer					9	FGFR2	Fusion(FGFR2)	OnkoKB GL 1858
1	FGFR3	Mut_Var(FGFR3,R248C)	BGJ-398,JNJ-42756493,AZD-4575,Debio1347	OnkoKB Med 105	3A	Bladder Cancer					9	FGFR2	Fusion(FGFR2)	OnkoKB GL 1880
1	FGFR3	Mut_Var(FGFR3,K650T)	BGJ-398,JNJ-42756493,AZD-4575,Debio1347	OnkoKB Med 106	3A	Bladder Cancer					9	FGFR2	Fusion(FGFR2-AHCYL1)	CIViC 1652
1	FGFR3	Mut_Var(FGFR3,K650N)	BGJ-398,JNJ-42756493,AZD-4575,Debio1347	OnkoKB Med 107	3A	Bladder Cancer					9	FGFR2	Fusion(FGFR2-AHCYL1)	OnkoKB GL 1857
1	FGFR1	CNV_Amp(FGFR1)	AZD4547,JNJ-42756493,BGJ398,Debio1347	OnkoKB Med 108	3A	Lung Squamous Cell Carcinoma					9	FGFR2	Fusion(FGFR2-BICC1)	CIViC 1651
1	NOTCH1	Mut_Gain(NOTCH1)	PF-03084014	OnkoKB Med 109	4	All Tumors					9	FGFR2	Fusion(FGFR2-BICC1)	OnkoKB GL 1839
1	ERBB2	Mut_Gain(ERBB2)	Neratinib	OnkoKB Med 110	3A	Non-Small Cell Lung Cancer					9	FGFR2	Fusion(FGFR2-CCDC6)	OnkoKB GL 1845
1	ERBB2	Mut_ExonIns(ERBB2,20)	AP32788	OnkoKB Med 111	4	Non-Small Cell Lung Cancer					9	FGFR2	Fusion(FGFR2-CIT)	OnkoKB GL 1824
1	ERBB2	Mut_ExonIns(ERBB2,20),Mut_ExonDel(ERBB2,20)	AP32788	OnkoKB Med 112	4	Non-Small Cell Lung Cancer					9	FGFR2	Fusion(FGFR2-FAM76A)	OnkoKB GL 1868
1	ERBB2	Mut_Gain(ERBB2)	Neratinib	OnkoKB Med 113	3A	Breast Cancer					9	FGFR2	Fusion(FGFR2-KIAA1967)	OnkoKB GL 1854
1	ERBB2	CNV_Amp(ERBB2)	Trastuzumab	OnkoKB Med 114	1	Esophagogastric Cancer					9	FGFR2	Fusion(FGFR2-MGEA5)	OnkoKB GL 1886
1	ERBB2	CNV_Amp(ERBB2)	LAPATINIB,(COMBINATION),TRASTUZUMAB,PERTUZUMAB,(COMBINATION),TRASTUZUMAB,Ado-Trastuzumab Emtansine,Lapatinib,Trastuzumab	OnkoKB Med 115	1	Breast Cancer					9	FGFR2	Fusion(FGFR2-TACC3)	OnkoKB GL 1850
1	BRAF	Mut_Var(BRAF,G464E)	Trametinib	OnkoKB Med 116	4	Melanoma					-9	FGFR2	Mut_Var(FGFR2,A648T)	OnkoKB GL 1874
1	BRAF	Mut_Var(BRAF,D287H)	(RTK-INHIBITOR),(COMBINATION),TRAMETINIB	OnkoKB Med 117	4	Colorectal Cancer					-9	FGFR2	Mut_Var(FGFR2,C278F)	OnkoKB GL 1865
1	BRAF	Mut_Var(BRAF,V459L)	(RTK-INHIBITOR),(COMBINATION),TRAMETINIB	OnkoKB Med 118	4	Non-Small Cell Lung Cancer					9	FGFR2	Mut_Var(FGFR2,C382R)	OnkoKB GL 1879
1	BRAF	Mut_Var(BRAF,N581I)	(RTK-INHIBITOR),(COMBINATION),TRAMETINIB	OnkoKB Med 119	4	Colorectal Cancer					9	FGFR2	Mut_Var(FGFR2,C382R)	ChangEtAl 0379
1	BRAF	Mut_Var(BRAF,V600R)	Vemurafenib,Dabrafenib,Dabrafenib + Trametinib,Vemurafenib + Cobimetinib,Trametinib	OnkoKB Med 120	1	Melanoma					9	FGFR2	Mut_Var(FGFR2,D101Y)	OnkoKB GL 1882
1	BRAF	Mut_Var(BRAF,V600G)	Dabrafenib + Trametinib	OnkoKB Med 121	1	Non-Small Cell Lung Cancer					-9	FGFR2	Mut_Var(FGFR2,D530N)	OnkoKB GL 1862
1	BRAF	Mut_Var(BRAF,G469A)	Trametinib	OnkoKB Med 122	4	Melanoma					-9	FGFR2	Mut_Var(FGFR2,E219K)	OnkoKB GL 1838
1	BRAF	Mut_Var(BRAF,G466E)	(RTK-INHIBITOR),(COMBINATION),TRAMETINIB	OnkoKB Med 123	4	Colorectal Cancer					9	FGFR2	Mut_Var(FGFR2,E565G)	OnkoKB GL 1884
1	BRAF	Mut_Var(BRAF,G469E)	(RTK-INHIBITOR),(COMBINATION),TRAMETINIB	OnkoKB Med 124	4	Non-Small Cell Lung Cancer					9	FGFR2	Mut_Var(FGFR2,E731K)	OnkoKB GL 1825
1	BRAF	Mut_Var(BRAF,V600M)	Dabrafenib + Trametinib	OnkoKB Med 125	1	Non-Small Cell Lung Cancer					9	FGFR2	Mut_Var(FGFR2,F276C)	OnkoKB GL 1847
1	BRAF	Mut_Var(BRAF,V600E)	Vemurafenib	OnkoKB Med 126	1	Histiocytosis					-9	FGFR2	Mut_Var(FGFR2,G227E)	OnkoKB GL 1826
1	BRAF	Mut_Var(BRAF,V600G)	Vemurafenib	OnkoKB Med 127	1	Histiocytosis					-9	FGFR2	Mut_Var(FGFR2,G271E)	OnkoKB GL 1867
1	BRAF	Mut_Var(BRAF,V600R)	Vemurafenib,Dabrafenib	OnkoKB Med 128	2A	Non-Small Cell Lung Cancer					9	FGFR2	Mut_Var(FGFR2,I547V)	OnkoKB GL 1844
1	BRAF	Mut_Var(BRAF,V600D)	Vemurafenib,Dabrafenib	OnkoKB Med 129	2A	Non-Small Cell Lung Cancer					-9	FGFR2	Mut_Var(FGFR2,I642V)	OnkoKB GL 1835
1	BRAF	Mut_Var(BRAF,V600K)	Dabrafenib + Trametinib	OnkoKB Med 130	1	Non-Small Cell Lung Cancer					-9	FGFR2	Mut_Var(FGFR2,K517R)	OnkoKB GL 1877
1	BRAF	Mut_Var(BRAF,D594N)	(RTK-INHIBITOR),(COMBINATION),TRAMETINIB	OnkoKB Med 131	4	Non-Small Cell Lung Cancer					9	FGFR2	Mut_Var(FGFR2,K525E)	OnkoKB GL 1872
1	BRAF	Mut_Var(BRAF,G596R)	(RTK-INHIBITOR),(COMBINATION),TRAMETINIB	OnkoKB Med 132	4	Colorectal Cancer					9	FGFR2	Mut_Var(FGFR2,K526E)	OnkoKB GL 1831
1	BRAF	Mut_Var(BRAF,N581I)	(RTK-INHIBITOR),(COMBINATION),TRAMETINIB	OnkoKB Med 133	4	Non-Small Cell Lung Cancer					9	FGFR2	Mut_Var(FGFR2,K641N)	OnkoKB GL 1860
1	BRAF	Mut_Var(BRAF,V600M)	Vemurafenib	OnkoKB Med 134	1	Histiocytosis					9	FGFR2	Mut_Var(FGFR2,K641R)	OnkoKB GL 1851
1	BRAF	Mut_Var(BRAF,D594A)	(RTK-INHIBITOR),(COMBINATION),TRAMETINIB	OnkoKB Med 135	4	Non-Small Cell Lung Cancer					9	FGFR2	Mut_Var(FGFR2,K659E)	OnkoKB GL 1834
1	BRAF	Mut_Var(BRAF,D594N)	(RTK-INHIBITOR),(COMBINATION),TRAMETINIB	OnkoKB Med 136	4	Colorectal Cancer					9	FGFR2	Mut_Var(FGFR2,K659E)	ChangEtAl 0380
1	BRAF	Mut_Var(BRAF,L597V)	Trametinib	OnkoKB Med 137	3A	Melanoma					9	FGFR2	Mut_Var(FGFR2,K659N)	OnkoKB GL 1843
1	BRAF	Mut_Var(BRAF,V600R)	Vemurafenib	OnkoKB Med 138	1	Histiocytosis					9	FGFR2	Mut_Var(FGFR2,L617F)	OnkoKB GL 1870
1	BRAF	Mut_Var(BRAF,V600D)	Vemurafenib	OnkoKB Med 139	1	Histiocytosis					9	FGFR2	Mut_Var(FGFR2,L617M)	OnkoKB GL 1878
1	BRAF	Mut_Var(BRAF,G469V)	Trametinib	OnkoKB Med 140	4	Melanoma					9	FGFR2	Mut_Var(FGFR2,M391R)	OnkoKB GL 1828
1	BRAF	Mut_Var(BRAF,K601E)	Trametinib	OnkoKB Med 141	3A	Melanoma					9	FGFR2	Mut_Var(FGFR2,M535I)	OnkoKB GL 1836
1	BRAF	Mut_Var(BRAF,D594H)	(RTK-INHIBITOR),(COMBINATION),TRAMETINIB	OnkoKB Med 142	4	Colorectal Cancer					9	FGFR2	Mut_Var(FGFR2,M537I)	OnkoKB GL 1873
1	BRAF	Mut_Var(BRAF,F595L)	(RTK-INHIBITOR),(COMBINATION),TRAMETINIB	OnkoKB Med 143	4	Non-Small Cell Lung Cancer					9	FGFR2	Mut_Var(FGFR2,N549)	ChangEtAl 0381
1	BRAF	Mut_Var(BRAF,V459L)	(RTK-INHIBITOR),(COMBINATION),TRAMETINIB	OnkoKB Med 144	4	Colorectal Cancer					9	FGFR2	Mut_Var(FGFR2,N549H)	OnkoKB GL 1855
1	BRAF	Mut_Var(BRAF,N581S)	(RTK-INHIBITOR),(COMBINATION),TRAMETINIB	OnkoKB Med 145	4	Non-Small Cell Lung Cancer					9	FGFR2	Mut_Var(FGFR2,N549K)	OnkoKB GL 1871
1	BRAF	Mut_Var(BRAF,L597Q)	Trametinib	OnkoKB Med 146	3A	Melanoma					9	FGFR2	Mut_Var(FGFR2,N549K)	ChangEtAl 0382
1	BRAF	Fusion(BRAF)	Cobimetinib,Trametinib	OnkoKB Med 147	3A	Ovarian Cancer					9	FGFR2	Mut_Var(FGFR2,N549S)	OnkoKB GL 1863
1	BRAF	Mut_Var(BRAF,G466V)	(RTK-INHIBITOR),(COMBINATION),TRAMETINIB	OnkoKB Med 148	4	Colorectal Cancer					9	FGFR2	Mut_Var(FGFR2,N549T)	OnkoKB GL 1849
1	BRAF	Mut_Var(BRAF,G466A)	(RTK-INHIBITOR),(COMBINATION),TRAMETINIB	OnkoKB Med 149	4	Non-Small Cell Lung Cancer					9	FGFR2	Mut_Var(FGFR2,N550K)	ChangEtAl 0383
1	BRAF	Mut_Var(BRAF,V600G)	Vemurafenib,Dabrafenib,Dabrafenib + Trametinib,Vemurafenib + Cobimetinib,Trametinib	OnkoKB Med 150	1	Melanoma					9	FGFR2	Mut_Var(FGFR2,P253R)	OnkoKB GL 1881
1	BRAF	Mut_Var(BRAF,V600K)	Vemurafenib,Dabrafenib,Dabrafenib + Trametinib,Vemurafenib + Cobimetinib,Trametinib	OnkoKB Med 151	1	Melanoma					9	FGFR2	Mut_Var(FGFR2,P253R)	ChangEtAl 0384
1	BRAF	Mut_Var(BRAF,G466E)	(RTK-INHIBITOR),(COMBINATION),TRAMETINIB	OnkoKB Med 152	4	Non-Small Cell Lung Cancer					9	FGFR2	Mut_Var(FGFR2,R203C)	OnkoKB GL 1883
1	BRAF	Mut_Var(BRAF,G469R)	Trametinib	OnkoKB Med 153	4	Melanoma					-9	FGFR2	Mut_Var(FGFR2,R251Q)	OnkoKB GL 1869
1	BRAF	Mut_Var(BRAF,V600E)	Dabrafenib + Trametinib	OnkoKB Med 154	1	Non-Small Cell Lung Cancer					9	FGFR2	Mut_Var(FGFR2,R678G)	OnkoKB GL 1829
1	BRAF	Mut_Var(BRAF,V600M)	Vemurafenib,Dabrafenib	OnkoKB Med 155	2A	Non-Small Cell Lung Cancer					9	FGFR2	Mut_Var(FGFR2,S252)	ChangEtAl 0385
1	BRAF	Mut_Var(BRAF,V600K)	Vemurafenib,Dabrafenib	OnkoKB Med 156	2A	Non-Small Cell Lung Cancer					9	FGFR2	Mut_Var(FGFR2,S252W)	OnkoKB GL 1842
1	BRAF	Mut_Var(BRAF,V600K)	Dabrafenib + Lapatinib	OnkoKB Med 157	4	Thyroid Cancer					9	FGFR2	Mut_Var(FGFR2,S252W)	ChangEtAl 0386
1	BRAF	Mut_Var(BRAF,V600E)	Dabrafenib + Lapatinib	OnkoKB Med 158	4	Thyroid Cancer					9	FGFR2	Mut_Var(FGFR2,S267_D273dup)	OnkoKB GL 1846
1	BRAF	Mut_Var(BRAF,V600G)	Vemurafenib,Dabrafenib	OnkoKB Med 159	2A	Non-Small Cell Lung Cancer					9	FGFR2	Mut_Var(FGFR2,T341P)	OnkoKB GL 1861
1	BRAF	Mut_Var(BRAF,F595L)	(RTK-INHIBITOR),(COMBINATION),TRAMETINIB	OnkoKB Med 160	4	Colorectal Cancer					9	FGFR2	Mut_Var(FGFR2,V564F)	OnkoKB GL 1841
1	BRAF	Mut_Var(BRAF,D594A)	(RTK-INHIBITOR),(COMBINATION),TRAMETINIB	OnkoKB Med 161	4	Colorectal Cancer					9	FGFR2	Mut_Var(FGFR2,V564I)	OnkoKB GL 1840
1	BRAF	Mut_Var(BRAF,V600M)	Vemurafenib,Dabrafenib,Dabrafenib + Trametinib,Vemurafenib + Cobimetinib,Trametinib	OnkoKB Med 162	1	Melanoma					9	FGFR2	Mut_Var(FGFR2,W290R)	OnkoKB GL 1859
1	BRAF	Fusion(BRAF)	Cobimetinib,Trametinib	OnkoKB Med 163	3A	Melanoma					9	FGFR2	Mut_Var(FGFR2,Y375C)	OnkoKB GL 1864
1	BRAF	Mut_Var(BRAF,S467L)	(RTK-INHIBITOR),(COMBINATION),TRAMETINIB	OnkoKB Med 164	4	Colorectal Cancer					9	FGFR2	Mut_VarDel(FGFR2,W290_I291),Mut_Var(FGFR2,W290_I291insC)	OnkoKB GL 1837
1	BRAF	Mut_Var(BRAF,V600E)	Vemurafenib,Dabrafenib,Dabrafenib + Trametinib,Vemurafenib + Cobimetinib,Trametinib	OnkoKB Med 165	1	Melanoma					9	FGFR3	CNV_Amp(FGFR3)	OnkoKB GL 2011
1	BRAF	Mut_Var(BRAF,S467L)	(RTK-INHIBITOR),(COMBINATION),TRAMETINIB	OnkoKB Med 166	4	Non-Small Cell Lung Cancer					9	FGFR3	Fusion(FGFR3)	OnkoKB GL 2032
1	BRAF	Mut_Var(BRAF,D594G)	(RTK-INHIBITOR),(COMBINATION),TRAMETINIB	OnkoKB Med 167	4	Colorectal Cancer					9	FGFR3	Fusion(FGFR3-BAIAP2L1)	OnkoKB GL 2016
1	BRAF	RPPA_p2(BRAF)_and_Mut_Var(BRAF,V600E)	Trametinib	OnkoKB Med 168	4	Melanoma					9	FGFR3	Fusion(FGFR3-TACC3)	OnkoKB GL 2000
1	BRAF	Mut_Var(BRAF,G596D)	(RTK-INHIBITOR),(COMBINATION),TRAMETINIB	OnkoKB Med 169	4	Non-Small Cell Lung Cancer					9	FGFR3	Fusion(IGH-FGFR3)	OnkoKB GL 2019
1	BRAF	Mut_Var(BRAF,G464V)	Trametinib	OnkoKB Med 170	4	Melanoma					9	FGFR3	Mut_Var(FGFR3,A391E)	OnkoKB GL 2038
1	BRAF	Mut_Var(BRAF,G469E)	(RTK-INHIBITOR),(COMBINATION),TRAMETINIB	OnkoKB Med 171	4	Colorectal Cancer					9	FGFR3	Mut_Var(FGFR3,A391E)	ChangEtAl 0387
1	BRAF	Mut_Var(BRAF,G596R)	(RTK-INHIBITOR),(COMBINATION),TRAMETINIB	OnkoKB Med 172	4	Non-Small Cell Lung Cancer					-9	FGFR3	Mut_Var(FGFR3,D617G)	OnkoKB GL 2040
1	BRAF	Mut_Var(BRAF,D594G)	(RTK-INHIBITOR),(COMBINATION),TRAMETINIB	OnkoKB Med 173	4	Non-Small Cell Lung Cancer					9	FGFR3	Mut_Var(FGFR3,D641G)	OnkoKB GL 2024
1	BRAF	Mut_Var(BRAF,V600D)	Dabrafenib + Trametinib	OnkoKB Med 174	1	Non-Small Cell Lung Cancer					9	FGFR3	Mut_Var(FGFR3,D641N)	OnkoKB GL 2021
1	BRAF	Mut_Var(BRAF,G596D)	(RTK-INHIBITOR),(COMBINATION),TRAMETINIB	OnkoKB Med 175	4	Colorectal Cancer					9	FGFR3	Mut_Var(FGFR3,G370C)	OnkoKB GL 2012
1	BRAF	Mut_Var(BRAF,V600R)	Dabrafenib + Trametinib	OnkoKB Med 176	1	Non-Small Cell Lung Cancer					9	FGFR3	Mut_Var(FGFR3,G370C)	ChangEtAl 0388
1	BRAF	Mut_Var(BRAF,V600K)	Vemurafenib	OnkoKB Med 177	1	Histiocytosis					9	FGFR3	Mut_Var(FGFR3,G375C)	OnkoKB GL 2010
1	BRAF	Mut_Var(BRAF,L597S)	Trametinib	OnkoKB Med 178	3A	Melanoma					9	FGFR3	Mut_Var(FGFR3,G380R)	OnkoKB GL 2041
1	BRAF	Mut_Gain(BRAF)	LTT462,BVD-523,KO-947	OnkoKB Med 179	4	All Tumors					9	FGFR3	Mut_Var(FGFR3,G380R)	ChangEtAl 0389
1	BRAF	Mut_Var(BRAF,L597R)	Trametinib	OnkoKB Med 180	3A	Melanoma					9	FGFR3	Mut_Var(FGFR3,G382D)	OnkoKB GL 2029
1	BRAF	Mut_Var(BRAF,D287H)	(RTK-INHIBITOR),(COMBINATION),TRAMETINIB	OnkoKB Med 181	4	Non-Small Cell Lung Cancer					-9	FGFR3	Mut_Var(FGFR3,G637W)	OnkoKB GL 2017
1	BRAF	Mut_Var(BRAF,D594H)	(RTK-INHIBITOR),(COMBINATION),TRAMETINIB	OnkoKB Med 182	4	Non-Small Cell Lung Cancer					9	FGFR3	Mut_Var(FGFR3,G697C)	ChangEtAl 0390
1	BRAF	Mut_Var(BRAF,G466V)	(RTK-INHIBITOR),(COMBINATION),TRAMETINIB	OnkoKB Med 183	4	Non-Small Cell Lung Cancer					9	FGFR3	Mut_Var(FGFR3,I538V)	OnkoKB GL 2025
1	BRAF	Mut_Var(BRAF,V600D)	Vemurafenib,Dabrafenib,Dabrafenib + Trametinib,Vemurafenib + Cobimetinib,Trametinib	OnkoKB Med 184	1	Melanoma					9	FGFR3	Mut_Var(FGFR3,K650E)	OnkoKB GL 2013
1	BRAF	Mut_Var(BRAF,N581S)	(RTK-INHIBITOR),(COMBINATION),TRAMETINIB	OnkoKB Med 185	4	Colorectal Cancer					9	FGFR3	Mut_Var(FGFR3,K650E)	ChangEtAl 0391
1	BRAF	Mut_Var(BRAF,V600E)	Vemurafenib,Dabrafenib	OnkoKB Med 186	2A	Non-Small Cell Lung Cancer					9	FGFR3	Mut_Var(FGFR3,K650M)	OnkoKB GL 2008
1	BRAF	Mut_Var(BRAF,G466A)	(RTK-INHIBITOR),(COMBINATION),TRAMETINIB	OnkoKB Med 187	4	Colorectal Cancer					9	FGFR3	Mut_Var(FGFR3,K650M)	ChangEtAl 0392
1	EGFR	Mut_Var(EGFR,L858R)	Erlotinib,Afatinib,Gefitinib	OnkoKB Med 188	1	Non-Small Cell Lung Cancer					9	FGFR3	Mut_Var(FGFR3,K650N)	OnkoKB GL 1998
1	EGFR	Mut_Var(EGFR,G719A)	AP32788	OnkoKB Med 189	4	Non-Small Cell Lung Cancer					9	FGFR3	Mut_Var(FGFR3,K650Q)	OnkoKB GL 2006
1	EGFR	Mut_Var(EGFR,E709K)	Erlotinib,Afatinib,Gefitinib	OnkoKB Med 190	1	Non-Small Cell Lung Cancer					9	FGFR3	Mut_Var(FGFR3,K650Q)	ChangEtAl 0393
1	EGFR	Mut_Var(EGFR,L833V)	Afatinib,Erlotinib,Gefitinib	OnkoKB Med 191	1	Non-Small Cell Lung Cancer					9	FGFR3	Mut_Var(FGFR3,K650R)	OnkoKB GL 2035
1	EGFR	Mut_Var(EGFR,G719A)	Afatinib,Erlotinib,Gefitinib	OnkoKB Med 192	1	Non-Small Cell Lung Cancer					9	FGFR3	Mut_Var(FGFR3,K650T)	OnkoKB GL 2018
1	EGFR	Mut_ExonIns(EGFR,20)	AP32788	OnkoKB Med 193	4	Non-Small Cell Lung Cancer					9	FGFR3	Mut_Var(FGFR3,K650T)	ChangEtAl 0394
1	EGFR	Mut_Var(EGFR,A750P)	Erlotinib,Afatinib,Gefitinib	OnkoKB Med 194	1	Non-Small Cell Lung Cancer					9	FGFR3	Mut_Var(FGFR3,M528I)	OnkoKB GL 2034
1	EGFR	Mut_Var(EGFR,S768I)	AP32788	OnkoKB Med 195	4	Non-Small Cell Lung Cancer					9	FGFR3	Mut_Var(FGFR3,N540K)	OnkoKB GL 2033
1	EGFR	Mut_ExonIns(EGFR,19)	Erlotinib,Afatinib,Gefitinib	OnkoKB Med 196	1	Non-Small Cell Lung Cancer					9	FGFR3	Mut_Var(FGFR3,N540S)	OnkoKB GL 2028
-1	EGFR	Mut_Var(EGFR,T790M)	Erlotinib,Afatinib,Gefitinib	OnkoKB Med 197	R1	Non-Small Cell Lung Cancer					9	FGFR3	Mut_Var(FGFR3,R248)	ChangEtAl 0395
-1	EGFR	Mut_ExonIns(EGFR,20)	Afatinib,Erlotinib,Gefitinib	OnkoKB Med 198	R1	Non-Small Cell Lung Cancer					9	FGFR3	Mut_Var(FGFR3,R248C)	OnkoKB GL 2007
1	EGFR	Mut_Var(EGFR,T790M)	Osimertinib	OnkoKB Med 199	1	Non-Small Cell Lung Cancer					9	FGFR3	Mut_Var(FGFR3,R248C)	ChangEtAl 0396
1	EGFR	Mut_Var(EGFR,G719C)	Afatinib,Erlotinib,Gefitinib	OnkoKB Med 200	1	Non-Small Cell Lung Cancer					9	FGFR3	Mut_Var(FGFR3,R669G)	OnkoKB GL 2023
1	EGFR	Fusion(EGFR-KDD)	Erlotinib,Afatinib,Gefitinib	OnkoKB Med 201	1	Non-Small Cell Lung Cancer					9	FGFR3	Mut_Var(FGFR3,S249)	ChangEtAl 0397
1	EGFR	Mut_Var(EGFR,L861R)	AP32788	OnkoKB Med 202	4	Non-Small Cell Lung Cancer					9	FGFR3	Mut_Var(FGFR3,S249C)	OnkoKB GL 1999
1	EGFR	Mut_Var(EGFR,L861R)	Afatinib,Erlotinib,Gefitinib	OnkoKB Med 203	1	Non-Small Cell Lung Cancer					9	FGFR3	Mut_Var(FGFR3,S249C)	ChangEtAl 0398
1	EGFR	Mut_ExonIns(EGFR,19),Mut_ExonDel(EGFR,19)	Erlotinib,Afatinib,Gefitinib	OnkoKB Med 204	1	Non-Small Cell Lung Cancer					9	FGFR3	Mut_Var(FGFR3,S371C)	OnkoKB GL 2027
1	EGFR	Mut_VarDel(EGFR,E709_T710),Mut_Var(EGFR,E709_T710insD)	Erlotinib,Afatinib,Gefitinib	OnkoKB Med 205	1	Non-Small Cell Lung Cancer					9	FGFR3	Mut_Var(FGFR3,S371C)	ChangEtAl 0399
1	EGFR	Mut_Var(EGFR,A763_Y764insFQEA)	Afatinib,Erlotinib,Gefitinib	OnkoKB Med 206	1	Non-Small Cell Lung Cancer					9	FGFR3	Mut_Var(FGFR3,V555M)	OnkoKB GL 2004
1	EGFR	Mut_Var(EGFR,L861Q)	Afatinib,Erlotinib,Gefitinib	OnkoKB Med 207	1	Non-Small Cell Lung Cancer					9	FGFR3	Mut_Var(FGFR3,Y373)	ChangEtAl 0400
1	EGFR	Mut_Var(EGFR,S768I)	Erlotinib,Afatinib,Gefitinib	OnkoKB Med 208	1	Non-Small Cell Lung Cancer					9	FGFR3	Mut_Var(FGFR3,Y373C)	OnkoKB GL 2022
1	EGFR	Mut_ExonDel(EGFR,19)	Erlotinib,Afatinib,Gefitinib	OnkoKB Med 209	1	Non-Small Cell Lung Cancer					9	FGFR3	Mut_Var(FGFR3,Y373C)	ChangEtAl 0401
1	EGFR	Mut_Var(EGFR,L747P)	Afatinib,Erlotinib,Gefitinib	OnkoKB Med 210	1	Non-Small Cell Lung Cancer					9	FGFR3	Mut_Var(FGFR3,Y375C)	CIViC 415
1	EGFR	Mut_Var(EGFR,G719S)	Afatinib,Erlotinib,Gefitinib	OnkoKB Med 211	1	Non-Small Cell Lung Cancer					9	FGFR3	Mut_Var(FGFR3,Y647C)	OnkoKB GL 2031
1	PTCH1	Mut_Trunc(PTCH1)	Sonidegib	OnkoKB Med 212	3A	Embryonal Tumor					9	FGFR4	CNV_Amp(FGFR4)	OnkoKB GL 1343
1	PTCH1	Mut_Trunc(PTCH1)	Sonidegib,Vismodegib	OnkoKB Med 213	3A	Skin Cancer, Non-Melanoma					9	FGFR4	Mut_Var(FGFR4,D127H)	OnkoKB GL 1340
1	HRAS	Mut_Gain(HRAS)	Tipifarnib	OnkoKB Med 214	3A	Head and Neck Squamous Cell Carcinoma					9	FGFR4	Mut_Var(FGFR4,N535K)	OnkoKB GL 1339
1	NF1	BAI(NF1)	LTT462,MEK162,BVD523,Trametinib	OnkoKB Med 215	4	All Tumors					9	FGFR4	Mut_Var(FGFR4,V550A)	ChangEtAl 0402
1	MET	Mut_VarType(MET,963_D1010,splice)	Cabozantinib,Capmatinib	OnkoKB Med 216	3A	Non-Small Cell Lung Cancer					9	FGFR4	Mut_Var(FGFR4,V550E)	OnkoKB GL 1342
1	MET	Mut_VarType(MET,X1007,splice)	Cabozantinib,Capmatinib	OnkoKB Med 217	3A	Non-Small Cell Lung Cancer					9	FGFR4	Mut_Var(FGFR4,V550E)	ChangEtAl 0403
1	MET	Mut_Var(MET,D1010H)	Cabozantinib,Capmatinib	OnkoKB Med 218	3A	Non-Small Cell Lung Cancer					9	FGFR4	Mut_Var(FGFR4,V550G)	ChangEtAl 0404
1	MET	Mut_Var(MET,D1010Y)	Crizotinib	OnkoKB Med 219	2A	Non-Small Cell Lung Cancer					9	FGFR4	Mut_Var(FGFR4,V550L)	ChangEtAl 0405
1	MET	Mut_Var(MET,Y1003N)	Cabozantinib,Capmatinib	OnkoKB Med 220	3A	Non-Small Cell Lung Cancer					9	FGFR4	Mut_Var(FGFR4,V550M)	ChangEtAl 0406
1	MET	Mut_VarType(MET,963_D1010,splice)	Crizotinib	OnkoKB Med 221	2A	Non-Small Cell Lung Cancer					9	FGFR4	Mut_Var(FGFR4,Y367C)	OnkoKB GL 1341
1	MET	Mut_VarType(MET,X1007,splice)	Crizotinib	OnkoKB Med 222	2A	Non-Small Cell Lung Cancer					9	FLI1	Fusion(EWSR1-FLI1)	CIViC 373
1	MET	Mut_Var(MET,D1010N)	Cabozantinib,Capmatinib	OnkoKB Med 223	3A	Non-Small Cell Lung Cancer					9	FLI1	Fusion(EWSR1-FLI1)	CIViC 416
1	MET	Mut_VarType(MET,X1009,splice)	Cabozantinib,Capmatinib	OnkoKB Med 224	3A	Non-Small Cell Lung Cancer					9	FLT3	CNV_Amp(FLT3)	OnkoKB GL 3120
1	MET	CNV_Amp(MET)	Cabozantinib	OnkoKB Med 225	2A	Renal Cell Carcinoma					9	FLT3	Fusion(FLT3,ITD)	CIViC 195
1	MET	Mut_VarType(MET,X1006,splice)	Crizotinib	OnkoKB Med 226	2A	Non-Small Cell Lung Cancer					9	FLT3	Fusion(FLT3,ITD)	OnkoKB GL 3145
1	MET	CNV_Amp(MET)	Crizotinib	OnkoKB Med 227	2A	Non-Small Cell Lung Cancer					9	FLT3	Mut_Var(FLT3,A627T)	OnkoKB GL 3127
1	MET	Mut_Var(MET,D1010H)	Crizotinib	OnkoKB Med 228	2A	Non-Small Cell Lung Cancer					9	FLT3	Mut_Var(FLT3,D600_L601insDFREYEYD)	OnkoKB GL 3126
1	MET	Mut_VarType(MET,X1009,splice)	Crizotinib	OnkoKB Med 229	2A	Non-Small Cell Lung Cancer					9	FLT3	Mut_Var(FLT3,D600_L601insFREYEYD)	OnkoKB GL 3147
1	MET	Mut_VarType(MET,X963,splice)	Cabozantinib,Capmatinib	OnkoKB Med 230	3A	Non-Small Cell Lung Cancer					9	FLT3	Mut_Var(FLT3,D835)	ChangEtAl 0407
1	MET	Mut_Var(MET,D1010N)	Crizotinib	OnkoKB Med 231	2A	Non-Small Cell Lung Cancer					9	FLT3	Mut_Var(FLT3,D835A)	OnkoKB GL 3135
1	MET	Mut_VarType(MET,981_1028,splice)	Crizotinib	OnkoKB Med 232	2A	Non-Small Cell Lung Cancer					9	FLT3	Mut_Var(FLT3,D835E)	OnkoKB GL 3168
1	MET	Mut_VarType(MET,X1008,splice)	Cabozantinib,Capmatinib	OnkoKB Med 233	3A	Non-Small Cell Lung Cancer					9	FLT3	Mut_Var(FLT3,D835E)	ChangEtAl 0409
1	MET	Mut_Var(MET,D1010Y)	Cabozantinib,Capmatinib	OnkoKB Med 234	3A	Non-Small Cell Lung Cancer					9	FLT3	Mut_Var(FLT3,D835H)	OnkoKB GL 3163
1	MET	Mut_VarType(MET,X963,splice)	Crizotinib	OnkoKB Med 235	2A	Non-Small Cell Lung Cancer					9	FLT3	Mut_Var(FLT3,D835H)	ChangEtAl 0410
1	MET	Mut_Var(MET,Y1003N)	Crizotinib	OnkoKB Med 236	2A	Non-Small Cell Lung Cancer					9	FLT3	Mut_Var(FLT3,D835N)	OnkoKB GL 3125
1	MET	Mut_VarType(MET,981_1028,splice)	Cabozantinib,Capmatinib	OnkoKB Med 237	3A	Non-Small Cell Lung Cancer					9	FLT3	Mut_Var(FLT3,D835N)	ChangEtAl 0411
1	MET	Mut_VarType(MET,X1008,splice)	Crizotinib	OnkoKB Med 238	2A	Non-Small Cell Lung Cancer					9	FLT3	Mut_Var(FLT3,D835V)	OnkoKB GL 3152
1	MET	Mut_VarType(MET,X1006,splice)	Cabozantinib,Capmatinib	OnkoKB Med 239	3A	Non-Small Cell Lung Cancer					9	FLT3	Mut_Var(FLT3,D835V)	ChangEtAl 0412
1	ALK	Fusion(ALK)	Crizotinib,Brigatinib,Alectinib,Ceritinib	OnkoKB Med 240	1	Non-Small Cell Lung Cancer					9	FLT3	Mut_Var(FLT3,D835Y)	OnkoKB GL 3170
1	ALK	Fusion(ALK)	Crizotinib,Ceritinib	OnkoKB Med 241	2A	Inflammatory Myofibroblastic Tumor					9	FLT3	Mut_Var(FLT3,D835Y)	ChangEtAl 0413
1	EWSR1	Fusion(EWSR1)	TK216	OnkoKB Med 242	4	Soft Tissue Sarcoma					9	FLT3	Mut_Var(FLT3,D839G)	OnkoKB GL 3148
1	FLT3	Fusion(FLT3,ITD)	Sorafenib	OnkoKB Med 243	3A	Acute Myeloid Leukemia					9	FLT3	Mut_Var(FLT3,E598_Y599insDVDFREYE)	OnkoKB GL 3154
1	JAK2	Fusion(PCM1-JAK2)	Ruxolitinib	OnkoKB Med 244	3A	Leukemia					9	FLT3	Mut_Var(FLT3,E598_Y599insGLVQVTGSSDNEYFYVDFREYE)	OnkoKB GL 3129
1	PTEN	BAI(PTEN)	GSK2636771,AZD8186	OnkoKB Med 245	4	All Tumors					9	FLT3	Mut_Var(FLT3,E612_F613insGYVDFREYEYDLKWEFRPRENLEF)	OnkoKB GL 3131
1	PTEN	BAI(PTEN)	AZD6482,(Combination),BYL719	OnkoKB Med 246	4	Breast Cancer					9	FLT3	Mut_Var(FLT3,F590G)	OnkoKB GL 3164
1	ROS1	Fusion(ROS1)	Crizotinib	OnkoKB Med 247	1	Non-Small Cell Lung Cancer					9	FLT3	Mut_Var(FLT3,F594_R595insSDNEYFYVDF)	OnkoKB GL 3130
1	PDGFRB	Fusion(PDGFRB)	Imatinib	OnkoKB Med 248	1	Dermatofibrosarcoma Protuberans					9	FLT3	Mut_Var(FLT3,F594L)	OnkoKB GL 3137
1	PDGFRB	Fusion(PDGFRB)	Imatinib	OnkoKB Med 249	1	Myeloproliferative Neoplasm					9	FLT3	Mut_Var(FLT3,F691L)	OnkoKB GL 3162
1	PDGFRB	Fusion(PDGFRB)	Imatinib	OnkoKB Med 250	1	Myelodysplasia					9	FLT3	Mut_Var(FLT3,I836M)	ChangEtAl 0415
1	PDGFRB	Mut_Gain(PDGFRB)	Nilotinib,Imatinib,Ponatinib	OnkoKB Med 251	4	All Tumors					9	FLT3	Mut_Var(FLT3,I867S)	OnkoKB GL 3142
1	ATM	Mut_Var(ATM,N2875K)	Olaparib	OnkoKB Med 252	4	Prostate Cancer					9	FLT3	Mut_Var(FLT3,K602_W603insYEYDLK)	OnkoKB GL 3158
1	ATM	Mut_Trunc(ATM)	Olaparib	OnkoKB Med 253	4	Prostate Cancer					-9	FLT3	Mut_Var(FLT3,K868N)	OnkoKB GL 3146
1	ATM	Mut_Var(ATM,R3008C)	Olaparib	OnkoKB Med 254	4	Prostate Cancer					9	FLT3	Mut_Var(FLT3,L601_K602insREYEYDL)	OnkoKB GL 3123
1	MAP2K1	Mut_Gain(MAP2K1)	Cobimetinib,Trametinib	OnkoKB Med 255	3A	Histiocytic Disorder					9	FLT3	Mut_Var(FLT3,L611_E612insCSSDNEYFYVDFREYEYDLKWEFPRENL)	OnkoKB GL 3121
1	MAP2K1	Mut_Gain(MAP2K1)	Cobimetinib,Trametinib	OnkoKB Med 256	3A	Non-Small Cell Lung Cancer					9	FLT3	Mut_Var(FLT3,M664I)	OnkoKB GL 3134
1	MAP2K1	Mut_Gain(MAP2K1)	Cobimetinib,Trametinib	OnkoKB Med 257	3A	Low-Grade Serous Ovarian Cancer					9	FLT3	Mut_Var(FLT3,N676D)	OnkoKB GL 3122
1	MAP2K1	Mut_Gain(MAP2K1)	Cobimetinib,Trametinib	OnkoKB Med 258	3A	Melanoma					9	FLT3	Mut_Var(FLT3,N676K)	OnkoKB GL 3155
-1	PDGFRA	Mut_Var(PDGFRA,D842V)	Imatinib	OnkoKB Med 259	R1	Gastrointestinal Stromal Tumor					9	FLT3	Mut_Var(FLT3,N676S)	OnkoKB GL 3153
1	PDGFRA	Mut_Var(PDGFRA,D842V)	Dasatinib	OnkoKB Med 260	2A	Gastrointestinal Stromal Tumor					9	FLT3	Mut_Var(FLT3,N841I)	OnkoKB GL 3165
1	PDGFRA	Fusion(PDGFRA)	Imatinib	OnkoKB Med 261	1	Myeloproliferative Neoplasm					9	FLT3	Mut_Var(FLT3,R834Q)	OnkoKB GL 3140
1	PDGFRA	Fusion(FIP1L1-PDGFRA)	Imatinib	OnkoKB Med 262	1	Leukemia					9	FLT3	Mut_Var(FLT3,S451E)	OnkoKB GL 3151
1	PDGFRA	Fusion(PDGFRA)	Imatinib	OnkoKB Med 263	1	Myelodysplasia					9	FLT3	Mut_Var(FLT3,S451F)	OnkoKB GL 3161
1	PDGFRA	Mut_Gain(PDGFRA)	Imatinib	OnkoKB Med 264	2A	Gastrointestinal Stromal Tumor					9	FLT3	Mut_Var(FLT3,S840_N841insGS)	OnkoKB GL 3136
1	AKT1	Mut_Gain(AKT1)	(AKT/MTOR)	TARGET 002	TARGET						9	FLT3	Mut_Var(FLT3,V579A)	OnkoKB GL 3139
1	AKT2	Mut_Gain(AKT2),CNV_Amp(AKT2)	(AKT/MTOR)	TARGET 003	TARGET						9	FLT3	Mut_Var(FLT3,V592A)	OnkoKB GL 3159
1	AKT3	Mut_Gain(AKT3),Fusion(AKT3)	(AKT/MTOR)	TARGET 004	TARGET						9	FLT3	Mut_Var(FLT3,V592G)	OnkoKB GL 3157
1	APC	BAI(APC)	(WNT)	TARGET 006	TARGET						9	FLT3	Mut_Var(FLT3,W603_E604insDREYEYDLKW)	OnkoKB GL 3169
1	ARAF	Mut_Gain(ARAF)	(RAF)	TARGET 008	TARGET						9	FLT3	Mut_Var(FLT3,Y572C)	OnkoKB GL 3150
1	ATM	BAI(ATM)	(PARP)	TARGET 010	TARGET						9	FLT3	Mut_Var(FLT3,Y591D)	OnkoKB GL 3160
1	ATR	BAI(ATR)	(PARP)	TARGET 011	TARGET						9	FLT3	Mut_Var(FLT3,Y599_D600insEYEYEYEY)	OnkoKB GL 3173
1	BAP1	BAI(BAP1)	(HDAC)	TARGET 013	TARGET						9	FLT3	Mut_Var(FLT3,Y599_D600insGLYVDFREYEY)	OnkoKB GL 3124
-1	BRAF	CNV_Amp(BRAF)	(AKT/MTOR)	TARGET 015	TARGET						9	FLT3	Mut_Var(FLT3,Y599_D600insPAPQIMSTSTLISENMNIA)	OnkoKB GL 3138
1	BRCA1	BAI(BRCA1)	(PARP)	TARGET 016	TARGET						9	FLT3	Mut_Var(FLT3,Y599_D600insSTDNEYFYVDFREYEY)	OnkoKB GL 3143
1	BRCA2	BAI(BRCA2)	(PARP)	TARGET 017	TARGET						-9	FLT3	Mut_Var(FLT3,Y599F)	OnkoKB GL 3167
1	BRD2	Mut_Gain(BRD2),CNV_Amp(BRD2)	(HDAC)	TARGET 018	TARGET						9	FLT3	Mut_Var(FLT3,Y842C)	OnkoKB GL 3132
1	BRD3	Mut_Gain(BRD3),CNV_Amp(BRD3)	(HDAC)	TARGET 019	TARGET						9	FLT3	Mut_VarDel(FLT3,D835)	OnkoKB GL 3144
1	BRD4	Mut_Gain(BRD4),CNV_Amp(BRD4)	(HDAC)	TARGET 020	TARGET						9	FLT3	Mut_VarDel(FLT3,D835)	ChangEtAl 0408
-1	CCND1	CNV_Amp(CCND1)	(HormonTherapie)	TARGET 022	TARGET						9	FLT3	Mut_VarDel(FLT3,I836)	OnkoKB GL 3133
1	CCND1	CNV_Amp(CCND1)	(CDK)	TARGET 022	TARGET						9	FLT3	Mut_VarDel(FLT3,I836)	ChangEtAl 0414
1	CCND2	CNV_Amp(CCND2)	(CDK)	TARGET 023	TARGET						9	FOS	Fusion(FOS)_and_Mut_Trunc(FOS)	CIViC 1609
1	CCND3	CNV_Amp(CCND3)	(CDK)	TARGET 024	TARGET						9	FOXA1	CNV_Amp(FOXA1)	OnkoKB GL 495
1		CNV_Amp(CCNE1)	(CDK2)	TARGET 025	TARGET						-9	FOXA1	Mut_Del(FOXA1)	OnkoKB GL 499
1	CDK12	BAI(CDK12)	(PARP)	TARGET 027	TARGET						-9	FOXA1	Mut_Trunc(FOXA1)	OnkoKB GL 501
1	CDKN1A	BAI(CDKN1A)	(CDK)	TARGET 030	TARGET						-9	FOXA1	Mut_Var(FOXA1,F400I)	OnkoKB GL 500
1	CDKN1B	BAI(CDKN1B)	(CDK)	TARGET 031	TARGET						-9	FOXA1	Mut_Var(FOXA1,G87R)	OnkoKB GL 502
1	CDKN2A	BAI(CDKN2A)	(CDK)	TARGET 032	TARGET						-9	FOXA1	Mut_Var(FOXA1,L388M)	OnkoKB GL 503
1	CDKN2B	BAI(CDKN2B)	(CDK)	TARGET 033	TARGET						-9	FOXA1	Mut_Var(FOXA1,L455M)	OnkoKB GL 498
1	CRKL	CNV_Amp(CRKL)	(SRC)	TARGET 036	TARGET						-9	FOXA1	Mut_Var(FOXA1,M253K)	OnkoKB GL 497
-1	CRKL	CNV_Amp(CRKL)	(RAF),(EGFR)	TARGET 036	TARGET						9	FOXA1	Mut_Var(FOXA1,S453fs*)	OnkoKB GL 496
-1	CTNNB1	Mut_Gain(CTNNB1),CNV_Amp(CTNNB1)	(EGFR TKIS),(PI3K),(AKT)	TARGET 037	TARGET						-9	FOXL2	Mut_Var(FOXL2,C134W)	OnkoKB GL 508
1	CTNNB1	Mut_Gain(CTNNB1),CNV_Amp(CTNNB1)	(WNT)	TARGET 037	TARGET						9	FOXL2	Mut_Var(FOXL2,C134W)	CIViC 417
1		Mut_Gain(ERBB3),CNV_Amp(ERBB3)	Pertuzumab	TARGET 043	TARGET						9	FOXL2	Mut_Var(FOXL2,C134W)	ChangEtAl 0416
1	ERBB4	Mut_Gain(ERBB4)	Lapatinib,(anti-EGF)	TARGET 044	TARGET						-9	FOXO1	Mut_Var(FOXO1,T24A)	OnkoKB GL 2631
1	ERG	Fusion(ERG-TMPRSS2 )	(PARP)	TARGET 046	TARGET						9	FOXP1	CNV_Amp(FOXP1)	CIViC 351
1	ERRFI1	BAI(ERRFI1)	(EGFR)	TARGET 047	TARGET						-9	FOXP1	Mut_Trunc(FOXP1)	OnkoKB GL 3070
1	FBXW7	BAI(FBXW7)	(MTOR)	TARGET 055	TARGET						-9	FOXP1	Mut_Var(FOXP1,R514C)	OnkoKB GL 3069
-1	FGFR1	CNV_Amp(FGFR1)	(HormonTherapie)	TARGET 056	TARGET						-9	FUBP1	Mut_Trunc(FUBP1)	OnkoKB GL 2060
1	FLCN	BAI(FLCN)	(MTOR)	TARGET 059	TARGET						-9	FUBP1	Mut_Var(FUBP1,R430)	ChangEtAl 0417
1	GNA11	Mut_Gain(GNA11)	(MEK/MAP2K),(RAF)	TARGET 061	TARGET						9	GATA1	Mut_Var(GATA1,M1I)	ChangEtAl 0418
1	GNAQ	Mut_Gain(GNAQ)	MEK/MAP2K),(RAF)	TARGET 062	TARGET						9	GATA1	Mut_Var(GATA1,S30fs*9)	ChangEtAl 0419
1	GNAS	Mut_Gain(GNAS)	(JAK)	TARGET 063	TARGET						9	GATA1	Mut_Var(GATA1,V74I)	ChangEtAl 0420
1	HRAS	Mut_Gain(HRAS)	(MEK/MAP2K),(RAF)	TARGET 064	TARGET						9	GATA2	Mut_Var(GATA2,G320D)	ChangEtAl 0421
-1	HRAS	Mut_Gain(HRAS)	(TKI)	TARGET 064	TARGET						9	GATA2	Mut_Var(GATA2,L321F)	ChangEtAl 0422
-1	KIT	CNV_Amp(KIT)	(TKI)	TARGET 071	TARGET						9	GATA2	Mut_Var(GATA2,L359V)	ChangEtAl 0423
-1	KRAS	Mut_Gain(KRAS)	(EGFR TKIS)	TARGET 072	TARGET						9	GATA2	Mut_Var(GATA2,R362Q)	ChangEtAl 0424
-1	MAP2K1	Mut_Gain(MAP2K1)	(RAF),(MEK)	TARGET 073	TARGET						9	GATA3	CNV_Amp(GATA3)	OnkoKB GL 2601
1	MAP2K2	Mut_Gain(MAP2K2)	(MEK2)	TARGET 074	TARGET						-9	GATA3	Mut_Del(GATA3)	OnkoKB GL 2603
-1	MAPK1	CNV_Amp(MAPK1)	(EGFR)	TARGET 077	TARGET						-9	GATA3	Mut_Trunc(GATA3)	OnkoKB GL 2600
-1	MAPK3	CNV_Amp(MAPK3)	(EGFR)	TARGET 078	TARGET						-9	GATA3	Mut_Var(GATA3,R177Pfs*126)	OnkoKB GL 2602
-1	MCL1	CNV_Amp(MCL1)	(anti-tubulin chemotherapy)	TARGET 079	TARGET						9	GLI1	CNV_Amp(GLI1)	OnkoKB GL 3854
-1	MET	CNV_Amp(MET)	(EGFR)	TARGET 084	TARGET						9	GLI1	Fusion(ACTB-GLI1)	CIViC 1649
-1	MITF	Mut_Gain(MITF),CNV_Amp(MITF)	(RAF)	TARGET 085	TARGET						-9	GLI1	Mut_Var(GLI1,R380A)	OnkoKB GL 3853
1	KMT2A	Mut_Gain(KMT2A),CNV_Amp(KMT2A)	(HDAC)	TARGET 087	TARGET						9	GNA11	Mut_Var(GNA11,Q209)	ChangEtAl 0425
1	MPL	Mut_Gain(MPL)	(JAK2)	TARGET 088	TARGET						9	GNA11	Mut_Var(GNA11,Q209L)	OnkoKB GL 3114
1	MYD88	Mut_Gain(MYD88)	(BTK Inhibitor)	TARGET 093	TARGET						9	GNA11	Mut_Var(GNA11,Q209L)	ChangEtAl 0426
-1	NF1	BAI(NF1)	(MEK/MAP2K),(RAF)	TARGET 094	TARGET						9	GNA11	Mut_Var(GNA11,Q209P)	ChangEtAl 0427
1	NF1	BAI(NF1)	(PI3K),(MTOR)	TARGET 094	TARGET						9	GNA11	Mut_Var(GNA11,R183C)	OnkoKB GL 3113
1	NF2	BAI(NF2)	(PI3K),(MTOR)	TARGET 095	TARGET						9	GNA11	Mut_Var(GNA11,R183C)	ChangEtAl 0428
-1	NRAS	Mut_Gain(NRAS)	(RAF)	TARGET 101	TARGET						9	GNA11	Mut_Var(GNA11,R256W)	ChangEtAl 0429
1	NRAS	Mut_Gain(NRAS)	(MEK/MAP2K)	TARGET 101	TARGET						9	GNAQ	Mut_Var(GNAQ,Q209H)	ChangEtAl 0430
1	NTRK3	Fusion(NTRL3)	(PI3K),(SRC),(IGF1)	TARGET 102	TARGET						9	GNAQ	Mut_Var(GNAQ,Q209L)	OnkoKB GL 3383
1	PDGFRA	Mut_Gain(PDGFRA),CNV_Amp(PDGFRA)	Imatinib,(TKI ABL)	TARGET 103	TARGET						9	GNAQ	Mut_Var(GNAQ,Q209L)	ChangEtAl 0431
1	PDGFRB	Mut_Gain(PDGFRB),CNV_Amp(PDGFRB)	Imatinib,(TKI ABL)	TARGET 104	TARGET						9	GNAQ	Mut_Var(GNAQ,Q209P)	ChangEtAl 0432
1	PIK3CA	Mut_Gain(PIK3CA)	(PI3K),(MTOR)	TARGET 105	TARGET						9	GNAQ	Mut_Var(GNAQ,R183Q)	OnkoKB GL 3382
-1	PIK3CA	Mut_Gain(PIK3CA)	Trastuzumab,Trastuzumab emtansine,Lapatinib,(EGFR),(TKI's)	TARGET 105	TARGET						9	GNAQ	Mut_Var(GNAQ,R183Q)	ChangEtAl 0433
1	PIK3CB	Mut_Gain(PIK3CB)	(PI3K),(MTOR)	TARGET 106	TARGET						9	GNAS	Mut_Var(GNAS,Q227H)	ChangEtAl 0434
1	PIK3R1	Mut_Gain(PIK3R1)	(PI3K),(MTOR)	TARGET 107	TARGET						9	GNAS	Mut_Var(GNAS,Q227L)	OnkoKB GL 3623
1	PTCH1	BAI(PTCH1)	(HEDGEHOG)	TARGET 108	TARGET						9	GNAS	Mut_Var(GNAS,Q227L)	ChangEtAl 0435
1	PTEN	BAI(PTEN)	(PI3K),(MTOR),(PARP)	TARGET 109	TARGET						9	GNAS	Mut_Var(GNAS,Q227R)	OnkoKB GL 3625
-1	PTEN	BAI(PTEN)	Cetuximab,Trastuzumab,Trastuzumab emtansine, Lapatinib,(EGFR TKIS)	TARGET 109	TARGET						9	GNAS	Mut_Var(GNAS,Q227R)	ChangEtAl 0436
1		Mut_Gain(RAB35)	(WNT)	TARGET 110	TARGET						9	GNAS	Mut_Var(GNAS,R201C)	OnkoKB GL 3621
-1	RAF1	CNV_Amp(RAF1)	Vemurafenib	TARGET 111	TARGET						9	GNAS	Mut_Var(GNAS,R201C)	ChangEtAl 0437
-1	RB1	BAI(RB1)	(CDK)	TARGET 113	TARGET						9	GNAS	Mut_Var(GNAS,R201H)	OnkoKB GL 3624
1	RHEB	Mut_Gain(RHEB)	(MTOR)	TARGET 115	TARGET						9	GNAS	Mut_Var(GNAS,R201H)	ChangEtAl 0438
1	RNF43	BAI(RNF43)	(porcupine inhibitors)	TARGET 116	TARGET						9	GNAS	Mut_Var(GNAS,R201S)	ChangEtAl 0439
1	ROS1	Fusion(ROS1)	Crizotinib	TARGET 117	TARGET						9	GNAS	Mut_Var(GNAS,R844)	ChangEtAl 0440
1	RSPO2	Fusion(RSPO2)	(Wnt)	TARGET 118	TARGET						9	GNAS	Mut_Var(GNAS,R844H)	OnkoKB GL 3622
1	SMARCA4	BAI(SMARCA4)	(HDAC)	TARGET 122	TARGET						9	GRIN2A	Mut_Var(GRIN2A,R1067)	ChangEtAl 0441
1	SMARCB1	BAI(SMARCB1)	(HDAC),(CDK),(Hedgehog)	TARGET 123	TARGET						-9	HIST1H1C	Mut_Var(HIST1H1C,S102F)	OnkoKB GL 3620
1	STK11	BAI(STK11)	(MTOR),(SRC),(CDK),(FAK inhibitors, PHENFORMIN	TARGET 125	TARGET						9	HIST1H3B	Mut_Var(HIST1H3B,E74)	ChangEtAl 0442
1	TMPRSS2	Fusion(ERG-TMPRSS2 )	(PARP)	TARGET 128	TARGET						-9	HLA-A	Mut_Trunc(HLA-A)	OnkoKB GL 2629
-1	TSC1	BAI(TSC1)	(MTOR)	TARGET 130	TARGET						-9	HLA-A	Mut_VarType(HLA-A,596_619,splice)	OnkoKB GL 2630
-1	TSC2	BAI(TSC2)	(MTOR)	TARGET 131	TARGET						-9	HLA-B	Mut_Trunc(HLA-B)	OnkoKB GL 2732
1	ZNRF3	Mut_Gain(ZNRF3)	(porcupine inhibitors)	TARGET 135	TARGET						-9	HNF1A	Mut_Del(HNF1A)	OnkoKB GL 1198
-1	SMO	Mut_Var(SMO,D473H)	Vismodegib	MycancerGenome 0002	MyCancerGenome						-9	HNF1A	Mut_Trunc(HNF1A)	OnkoKB GL 1196
1	ERBB2	CNV_Amp(ERBB2)	Trastuzumab,Trastuzumab emtansine,Pertuzumab,Lapatinib,Neratinib	MycancerGenome 0003	MyCancerGenome						-9	HNF1A	Mut_Var(HNF1A,G292fs*25)	ChangEtAl 0443
1	ERBB2	RPPA_p2(ERBB2)	Trastuzumab,Trastuzumab emtansine,Pertuzumab,Lapatinib,Neratinib	MycancerGenome 0004	MyCancerGenome						-9	HNF1A	Mut_Var(HNF1A,P291fs*51)	ChangEtAl 0444
1	ERBB2	CNV_Amp(ERBB2)	Trastuzumab	MycancerGenome 0005	MyCancerGenome						-9	HNF1A	Mut_Var(HNF1A,P291Qfs*51)	OnkoKB GL 1197
1	RICTOR	CNV_Amp(RICTOR)	(TORC1/2 INHIBITORS)	MycancerGenome 0006	MyCancerGenome						-9	HNF1A	Mut_Var(HNF1A,W206C)	ChangEtAl 0445
1	EGFR	Mut_Var(EGFR,T790M)	third generation (mutant specific) (EGFR TKIS) (osimertinib)	MycancerGenome 0007	MyCancerGenome						-9	HNF1A	Mut_Var(HNF1A,W206L)	ChangEtAl 0446
-1	KIT	Mut_Exon(KIT,11)	Sunitinib	MycancerGenome 0008	MyCancerGenome						9	HOXB13	Mut_Var(HOXB13,G84E)	CIViC 1641
-1	KIT	Mut_Var(KIT,V654A)	Sunitinib	MycancerGenome 0009	MyCancerGenome						9	HRAS	CNV_Amp(HRAS)	OnkoKB GL 2660
1	KIT	Mut_Exon(KIT,14)	Sunitinib	MycancerGenome 0010	MyCancerGenome						9	HRAS	Mut_Var(HRAS,A146T)	OnkoKB GL 2674
1	KIT	Mut_Exon(KIT,13)	Sunitinib	MycancerGenome 0011	MyCancerGenome						9	HRAS	Mut_Var(HRAS,A146V)	OnkoKB GL 2673
1	NRAS	Mut_Var(NRAS,G12A)	Sorafenib,Tivantinib,(combination)	MycancerGenome 0012	MyCancerGenome						9	HRAS	Mut_Var(HRAS,A59G)	OnkoKB GL 2654
1	NRAS	Mut_Var(NRAS,G12C)	Sorafenib,Tivantinib,(combination)	MycancerGenome 0013	MyCancerGenome						9	HRAS	Mut_Var(HRAS,A59T)	OnkoKB GL 2662
1	NRAS	Mut_Var(NRAS,G12D)	Sorafenib,Tivantinib,(combination)	MycancerGenome 0014	MyCancerGenome						9	HRAS	Mut_Var(HRAS,E62G)	ChangEtAl 0447
1	NRAS	Mut_Var(NRAS,G12R)	Sorafenib,Tivantinib,(combination)	MycancerGenome 0015	MyCancerGenome						9	HRAS	Mut_Var(HRAS,F28L)	OnkoKB GL 2655
1	NRAS	Mut_Var(NRAS,G12S)	Sorafenib,Tivantinib,(combination)	MycancerGenome 0016	MyCancerGenome						9	HRAS	Mut_Var(HRAS,G12)	ChangEtAl 0448
1	NRAS	Mut_Var(NRAS,G12V)	Sorafenib,Tivantinib,(combination)	MycancerGenome 0017	MyCancerGenome						9	HRAS	Mut_Var(HRAS,G12A)	OnkoKB GL 2656
1	NRAS	Mut_Var(NRAS,G13A)	Sorafenib,Tivantinib,(combination)	MycancerGenome 0018	MyCancerGenome						9	HRAS	Mut_Var(HRAS,G12A)	ChangEtAl 0449
1	NRAS	Mut_Var(NRAS,G13D)	Sorafenib,Tivantinib,(combination)	MycancerGenome 0019	MyCancerGenome						9	HRAS	Mut_Var(HRAS,G12C)	OnkoKB GL 2675
1	NRAS	Mut_Var(NRAS,G13R)	Sorafenib,Tivantinib,(combination)	MycancerGenome 0020	MyCancerGenome						9	HRAS	Mut_Var(HRAS,G12C)	ChangEtAl 0450
1	NRAS	Mut_Var(NRAS,G13V)	Sorafenib,Tivantinib,(combination)	MycancerGenome 0021	MyCancerGenome						9	HRAS	Mut_Var(HRAS,G12D)	OnkoKB GL 2665
1	NRAS	Mut_Var(NRAS,G13C)	Sorafenib,Tivantinib,(combination)	MycancerGenome 0022	MyCancerGenome						9	HRAS	Mut_Var(HRAS,G12D)	ChangEtAl 0451
1	KIT	Mut_VarDel(KIT,P577_D579)	Sorafenib	MycancerGenome 0023	MyCancerGenome						9	HRAS	Mut_Var(HRAS,G12R)	ChangEtAl 0452
1	KIT	Mut_Var(KIT,D820E)	Sorafenib,Dasatinib	MycancerGenome 0024	MyCancerGenome						9	HRAS	Mut_Var(HRAS,G12S)	OnkoKB GL 2667
-1	KIT	Mut_Var(KIT,D920V)	Sorafenib	MycancerGenome 0025	MyCancerGenome						9	HRAS	Mut_Var(HRAS,G12S)	ChangEtAl 0453
-1	KIT	Mut_Var(KIT,D920Y)	Sorafenib	MycancerGenome 0026	MyCancerGenome						9	HRAS	Mut_Var(HRAS,G12V)	OnkoKB GL 2676
-1	KIT	Mut_Var(KIT,N822I)	Sorafenib	MycancerGenome 0027	MyCancerGenome						9	HRAS	Mut_Var(HRAS,G12V)	ChangEtAl 0454
-1	KIT	Mut_Var(KIT,N822K)	Sorafenib	MycancerGenome 0028	MyCancerGenome						9	HRAS	Mut_Var(HRAS,G13)	ChangEtAl 0455
-1	KIT	Mut_Var(KIT,N822Y)	Sorafenib	MycancerGenome 0029	MyCancerGenome						9	HRAS	Mut_Var(HRAS,G13C)	OnkoKB GL 2669
1	ESR1	RPPA_p2(ESR1)	(mTOR),(CDK4/6)	MycancerGenome 0030	MyCancerGenome						9	HRAS	Mut_Var(HRAS,G13C)	ChangEtAl 0456
1	EGFR	Mut_Var(EGFR,S768I)	second generation (EGFR TKIS) (afatinib, dacomitinib, neratinib)	MycancerGenome 0031	MyCancerGenome						9	HRAS	Mut_Var(HRAS,G13D)	OnkoKB GL 2672
1	BCR-ABL1	Fusion(BCR-ABL1)_and_Mut_Var(ABL1,T315I)	Ponatinib	MycancerGenome 0032	MyCancerGenome						9	HRAS	Mut_Var(HRAS,G13D)	ChangEtAl 0457
1	CD274	RPPA_p2(CD274)	(PD-1),(PD-L1)	MycancerGenome 0033	MyCancerGenome						9	HRAS	Mut_Var(HRAS,G13R)	OnkoKB GL 2671
1	KIT	Mut_Var(KIT,W557R)	Nilotinib,Imatinib,Sunitinib,Sorafenib	MycancerGenome 0035	MyCancerGenome						9	HRAS	Mut_Var(HRAS,G13R)	ChangEtAl 0458
1	KIT	Mut_Var(KIT,W559A)	Nilotinib,Imatinib,Sunitinib,Sorafenib	MycancerGenome 0036	MyCancerGenome						9	HRAS	Mut_Var(HRAS,G13S)	ChangEtAl 0459
1	KIT	Mut_Var(KIT,V559D)	Nilotinib,Imatinib,Sunitinib,Sorafenib	MycancerGenome 0037	MyCancerGenome						9	HRAS	Mut_Var(HRAS,G13V)	OnkoKB GL 2659
1	KIT	Mut_Var(KIT,L576P)	Nilotinib,Imatinib,Sunitinib,Sorafenib	MycancerGenome 0039	MyCancerGenome						9	HRAS	Mut_Var(HRAS,G13V)	ChangEtAl 0460
1	KIT	Mut_Var(KIT,K642E)	Nilotinib,Imatinib,Sunitinib,Sorafenib	MycancerGenome 0040	MyCancerGenome						9	HRAS	Mut_Var(HRAS,K117N)	OnkoKB GL 2664
1	KIT	Mut_Var(KIT,V559A)	Nilotinib,Imatinib,Sunitinib,Sorafenib	MycancerGenome 0042	MyCancerGenome						9	HRAS	Mut_Var(HRAS,K117R)	OnkoKB GL 2663
1	BCR-ABL1	Fusion(BCR-ABL1)_and_Mut_Var(ABL1,F317V)	Nilotinib	MycancerGenome 0044	MyCancerGenome						9	HRAS	Mut_Var(HRAS,P34R)	OnkoKB GL 2652
1	BCR-ABL1	Fusion(BCR-ABL1)_and_Mut_Var(ABL1,F317L)	Nilotinib	MycancerGenome 0045	MyCancerGenome						9	HRAS	Mut_Var(HRAS,Q22K)	OnkoKB GL 2653
1	BCR-ABL1	Fusion(BCR-ABL1)_and_Mut_Var(ABL1,F317I)	Nilotinib	MycancerGenome 0048	MyCancerGenome						9	HRAS	Mut_Var(HRAS,Q61)	ChangEtAl 0461
1	BCR-ABL1	Fusion(BCR-ABL1)_and_Mut_Var(ABL1,F317C)	Nilotinib	MycancerGenome 0049	MyCancerGenome						9	HRAS	Mut_Var(HRAS,Q61E)	ChangEtAl 0462
1	BCR-ABL1	Fusion(BCR-ABL1)_and_Mut_Var(ABL1,T315A)	Nilotinib	MycancerGenome 0050	MyCancerGenome						9	HRAS	Mut_Var(HRAS,Q61H)	OnkoKB GL 2666
1	BCR-ABL1	Fusion(BCR-ABL1)_and_Mut_Var(ABL1,V299L)	Nilotinib	MycancerGenome 0051	MyCancerGenome						9	HRAS	Mut_Var(HRAS,Q61H)	ChangEtAl 0463
1	TSC1	Fusion(BCR-ABL1)_and_Mut_Var(ABL1,E636fs)	(MTOR)	MycancerGenome 0053	MyCancerGenome						9	HRAS	Mut_Var(HRAS,Q61K)	OnkoKB GL 2670
1	MET	CNV_Amp(MET)	(MET)	MycancerGenome 0054	MyCancerGenome						9	HRAS	Mut_Var(HRAS,Q61K)	ChangEtAl 0464
1	MET	Mut_ExonTrunc(MET,14)	(MET)	MycancerGenome 0055	MyCancerGenome						9	HRAS	Mut_Var(HRAS,Q61L)	OnkoKB GL 2658
1	NRAS	Mut_Var(NRAS,Q61E)	(MEK),Sorafenib,Tivantinib,(combination)	MycancerGenome 0057	MyCancerGenome						9	HRAS	Mut_Var(HRAS,Q61L)	ChangEtAl 0465
1	NRAS	Mut_Var(NRAS,Q61K)	(MEK),Sorafenib,Tivantinib,(combination)	MycancerGenome 0058	MyCancerGenome						9	HRAS	Mut_Var(HRAS,Q61P)	ChangEtAl 0466
1	NRAS	Mut_Var(NRAS,Q61L)	(MEK),Sorafenib,Tivantinib,(combination)	MycancerGenome 0059	MyCancerGenome						9	HRAS	Mut_Var(HRAS,Q61R)	OnkoKB GL 2657
1	NRAS	Mut_Var(NRAS,Q61R)	(MEK),Sorafenib,Tivantinib,(combination)	MycancerGenome 0060	MyCancerGenome						9	HRAS	Mut_Var(HRAS,Q61R)	ChangEtAl 0467
1	NRAS	Mut_Var(NRAS,Q61H)	(MEK),Sorafenib,Tivantinib,(combination)	MycancerGenome 0061	MyCancerGenome						9	HRAS	Mut_Var(HRAS,T58I)	OnkoKB GL 2668
1	NRAS	Mut_Var(NRAS,Q61P)	(MEK),Sorafenib,Tivantinib,(combination)	MycancerGenome 0064	MyCancerGenome						9	HRAS	Mut_Var(HRAS,Y64A)	OnkoKB GL 2661
1	HRAS	Mut_Var(HRAS,Q61R)	(MEK)	MycancerGenome 0065	MyCancerGenome						-9	IDH1	Mut_Var(IDH1,A134D)	OnkoKB GL 1229
1	HRAS	Mut_Var(HRAS,G12R)	(MEK)	MycancerGenome 0066	MyCancerGenome						-9	IDH1	Mut_Var(IDH1,G123R)	OnkoKB GL 1233
1	HRAS	Mut_Var(HRAS,G12V)	(MEK)	MycancerGenome 0067	MyCancerGenome						-9	IDH1	Mut_Var(IDH1,G70D)	OnkoKB GL 1237
1	HRAS	Mut_Var(HRAS,G13C)	(MEK)	MycancerGenome 0068	MyCancerGenome						9	IDH1	Mut_Var(IDH1,G70D)	ChangEtAl 0468
1	HRAS	Mut_Var(HRAS,G13R)	(MEK)	MycancerGenome 0069	MyCancerGenome						9	IDH1	Mut_Var(IDH1,P33)	ChangEtAl 0469
1	KRAS	Mut_Var(KRAS,A146V)	(MEK)	MycancerGenome 0070	MyCancerGenome						9	IDH1	Mut_Var(IDH1,R132)	CIViC 196
1	KRAS	Mut_Var(KRAS,Q61P)	(MEK)	MycancerGenome 0071	MyCancerGenome						9	IDH1	Mut_Var(IDH1,R132)	ChangEtAl 0470
1	KRAS	Mut_Var(KRAS,G12A)	(MEK)	MycancerGenome 0072	MyCancerGenome						9	IDH1	Mut_Var(IDH1,R132C)	CIViC 197
1	KRAS	Mut_Var(KRAS,G12C)	(MEK)	MycancerGenome 0073	MyCancerGenome						9	IDH1	Mut_Var(IDH1,R132C)	ChangEtAl 0471
1	KRAS	Mut_Var(KRAS,G12R)	(MEK)	MycancerGenome 0074	MyCancerGenome						9	IDH1	Mut_Var(IDH1,R132G)	ChangEtAl 0472
1	KRAS	Mut_Var(KRAS,G12S)	(MEK)	MycancerGenome 0075	MyCancerGenome						9	IDH1	Mut_Var(IDH1,R132H)	ChangEtAl 0473
1	KRAS	Mut_Var(KRAS,G13D)	(MEK)	MycancerGenome 0076	MyCancerGenome						9	IDH1	Mut_Var(IDH1,R132L)	ChangEtAl 0474
1	KRAS	Mut_Var(KRAS,Q61K)	(MEK)	MycancerGenome 0077	MyCancerGenome						9	IDH1	Mut_Var(IDH1,R132S)	ChangEtAl 0475
1	KRAS	Mut_Var(KRAS,Q61L)	(MEK)	MycancerGenome 0078	MyCancerGenome						-9	IDH1	Mut_Var(IDH1,R49C)	OnkoKB GL 1223
1	KRAS	Mut_Var(KRAS,Q61R)	(MEK)	MycancerGenome 0079	MyCancerGenome						9	IDH1	Mut_Var(IDH1,V178I)	ChangEtAl 0476
1	KRAS	Mut_Var(KRAS,G13S)	(MEK)	MycancerGenome 0080	MyCancerGenome						9	IDH1	Mut_Var(IDH1,V71I)	ChangEtAl 0477
1	KRAS	Mut_Var(KRAS,G12D)	(MEK)	MycancerGenome 0083	MyCancerGenome						9	IDH1	Mut_Var(IDH1,Y139D)	OnkoKB GL 1230
1	KRAS	Mut_Var(KRAS,G12V)	(MEK)	MycancerGenome 0084	MyCancerGenome						9	IDH2	Mut_Var(IDH2,R140)	ChangEtAl 0478
1	KRAS	Mut_Var(KRAS,G13R)	(MEK)	MycancerGenome 0085	MyCancerGenome						9	IDH2	Mut_Var(IDH2,R140L)	ChangEtAl 0479
-1	KIT	Mut_VarIns(KIT,556)	Imatinib,Sunitinib,Sorafenib	MycancerGenome 0086	MyCancerGenome						9	IDH2	Mut_Var(IDH2,R140Q)	ChangEtAl 0480
-1	KIT	Mut_VarIns(KIT,575)	Imatinib,Sunitinib,Sorafenib	MycancerGenome 0087	MyCancerGenome						9	IDH2	Mut_Var(IDH2,R140W)	ChangEtAl 0481
-1	KIT	Mut_VarDel(KIT,554_558)	Imatinib,Sunitinib,Sorafenib	MycancerGenome 0088	MyCancerGenome						9	IDH2	Mut_Var(IDH2,R172)	CIViC 476
-1	KIT	Mut_VarDel(KIT,554_559)	Imatinib,Sunitinib,Sorafenib	MycancerGenome 0089	MyCancerGenome						9	IDH2	Mut_Var(IDH2,R172)	ChangEtAl 0482
-1	KIT	Mut_VarDel(KIT,566_572)	Imatinib,Sunitinib,Sorafenib	MycancerGenome 0090	MyCancerGenome						9	IDH2	Mut_Var(IDH2,R172G)	ChangEtAl 0483
-1	KIT	Mut_VarDel(KIT,566_574)	Imatinib,Sunitinib,Sorafenib	MycancerGenome 0091	MyCancerGenome						9	IDH2	Mut_Var(IDH2,R172K)	ChangEtAl 0484
-1	KIT	Mut_VarDel(KIT,579)	Imatinib,Sunitinib,Sorafenib	MycancerGenome 0092	MyCancerGenome						9	IDH2	Mut_Var(IDH2,R172M)	ChangEtAl 0485
-1	KIT	Mut_VarDel(KIT,V559)	Imatinib,Sunitinib,Sorafenib	MycancerGenome 0093	MyCancerGenome						9	IDH2	Mut_Var(IDH2,R172S)	ChangEtAl 0486
-1	KIT	Mut_Var(KIT,K550N)	Imatinib,Sunitinib,Sorafenib	MycancerGenome 0095	MyCancerGenome						9	IDH2	Mut_Var(IDH2,R172W)	ChangEtAl 0487
-1	KIT	Mut_Var(KIT,K558N)	Imatinib,Sunitinib,Sorafenib	MycancerGenome 0096	MyCancerGenome						9	IDH2	Mut_Var(IDH2,V294M)	ChangEtAl 0488
-1	KIT	Mut_Var(KIT,N566D)	Imatinib,Sunitinib,Sorafenib	MycancerGenome 0097	MyCancerGenome						9	IGF1R	Mut_Var(IGF1R,A1374V)	OnkoKB GL 457
-1	KIT	Mut_Var(KIT,V559G)	Imatinib,Sunitinib,Sorafenib	MycancerGenome 0098	MyCancerGenome						-9	IGF1R	Mut_Var(IGF1R,G1125A)	OnkoKB GL 460
-1	KIT	Mut_Var(KIT,V560A)	Imatinib,Sunitinib,Sorafenib	MycancerGenome 0099	MyCancerGenome						-9	IGF1R	Mut_Var(IGF1R,G119T)	OnkoKB GL 458
-1	KIT	Mut_Var(KIT,V560D)	Imatinib,Sunitinib,Sorafenib	MycancerGenome 0100	MyCancerGenome						9	IGF1R	Mut_Var(IGF1R,M1255I)	OnkoKB GL 459
-1	KIT	Mut_Var(KIT,V560G)	Imatinib,Sunitinib,Sorafenib	MycancerGenome 0101	MyCancerGenome						9	IKBKE	CNV_Amp(IKBKE)	OnkoKB GL 39
-1	KIT	Mut_Var(KIT,V569G)	Imatinib,Sunitinib,Sorafenib	MycancerGenome 0102	MyCancerGenome						-9	IKZF1	Mut_Del(IKZF1)	OnkoKB GL 3855
1	KIT	Mut_Var(KIT,D816V)	Imatinib,Sunitinib,Sorafenib	MycancerGenome 0103	MyCancerGenome						9	IL7R	Mut_Var(IL7R,K395)	ChangEtAl 0489
-1	BRAF	Mut_Var(BRAF,V600E)	Imatinib,Sunitinib	MycancerGenome 0104	MyCancerGenome						9	IL7R	Mut_Var(IL7R,T244_I245insCPT)	OnkoKB GL 125
-1	KIT	Mut_Exon(KIT,17)	Imatinib,Sunitinib	MycancerGenome 0105	MyCancerGenome						-9	INPP4B	Mut_Del(INPP4B)	OnkoKB GL 2861
-1	PDGFRA	Mut_Exon(PDGFRA,18)	Imatinib,Sunitinib	MycancerGenome 0106	MyCancerGenome						-9	INPP4B	Mut_Trunc(INPP4B)	OnkoKB GL 2860
-1	KIT	Mut_Var(KIT,D816H)	Imatinib,Sunitinib	MycancerGenome 0108	MyCancerGenome						9	IRS2	Mut_Var(IRS2,G1057)	ChangEtAl 0490
1	KIT	Mut_Exon(KIT,9)	Imatinib,Sunitinib	MycancerGenome 0109	MyCancerGenome						-9	JAK1	Mut_Trunc(JAK1)	OnkoKB GL 2993
1	PDGFRA	Mut_Exon(PDGFRA,12)	Imatinib,Sunitinib	MycancerGenome 0110	MyCancerGenome						9	JAK1	Mut_Var(JAK1,A634D)	OnkoKB GL 2983
1	KIT	Mut_Var(KIT,A829P)	Imatinib,Sunitinib	MycancerGenome 0111	MyCancerGenome						9	JAK1	Mut_Var(JAK1,A723D)	OnkoKB GL 2999
-1	BCR-ABL1	Fusion(BCR-ABL1)_and_Mut_Var(ABL1,F359I)	Imatinib,Nilotinib	MycancerGenome 0112	MyCancerGenome						9	JAK1	Mut_Var(JAK1,F958C)	OnkoKB GL 2997
-1	BCR-ABL1	Fusion(BCR-ABL1)_and_Mut_Var(ABL1,F359V)	Imatinib,Nilotinib	MycancerGenome 0113	MyCancerGenome						9	JAK1	Mut_Var(JAK1,F958S)	OnkoKB GL 2985
-1	BCR-ABL1	Fusion(BCR-ABL1)_and_Mut_Var(ABL1,F359C)	Imatinib,Nilotinib	MycancerGenome 0114	MyCancerGenome						9	JAK1	Mut_Var(JAK1,F958V)	OnkoKB GL 2990
-1	BCR-ABL1	Fusion(BCR-ABL1)_and_Mut_Var(ABL1,E255V)	Imatinib,Nilotinib	MycancerGenome 0115	MyCancerGenome						9	JAK1	Mut_Var(JAK1,G1079D)	OnkoKB GL 2988
-1	BCR-ABL1	Fusion(BCR-ABL1)_and_Mut_Var(ABL1,E255K)	Imatinib,Nilotinib	MycancerGenome 0116	MyCancerGenome						-9	JAK1	Mut_Var(JAK1,G871E)	OnkoKB GL 2998
-1	BCR-ABL1	Fusion(BCR-ABL1)_and_Mut_Var(ABL1,Y253H)	Imatinib,Nilotinib	MycancerGenome 0117	MyCancerGenome						9	JAK1	Mut_Var(JAK1,K1026E)	OnkoKB GL 3000
1	BCR-ABL1	Fusion(BCR-ABL1)	Imatinib,Dasatinib,Nilotinib,Bosutinib,Ponatinib	MycancerGenome 0118	MyCancerGenome						9	JAK1	Mut_Var(JAK1,K648N)	OnkoKB GL 3002
-1	BCR-ABL1	Fusion(BCR-ABL1)_and_Mut_Var(ABL1,T315I)	Imatinib,Dasatinib,Nilotinib,Bosutinib	MycancerGenome 0119	MyCancerGenome						9	JAK1	Mut_Var(JAK1,L783F)	OnkoKB GL 2987
-1	BCR-ABL1	Fusion(BCR-ABL1)_and_Mut_Var(ABL1,F317V)	Imatinib,Dasatinib	MycancerGenome 0120	MyCancerGenome						9	JAK1	Mut_Var(JAK1,L910P)	OnkoKB GL 2991
-1	BCR-ABL1	Fusion(BCR-ABL1)_and_Mut_Var(ABL1,F317L)	Imatinib,Dasatinib	MycancerGenome 0121	MyCancerGenome						9	JAK1	Mut_Var(JAK1,R724H)	OnkoKB GL 2984
-1	BCR-ABL1	Fusion(BCR-ABL1)_and_Mut_Var(ABL1,F317I)	Imatinib,Dasatinib	MycancerGenome 0124	MyCancerGenome						9	JAK1	Mut_Var(JAK1,R873)	ChangEtAl 0491
-1	BCR-ABL1	Fusion(BCR-ABL1)_and_Mut_Var(ABL1,F317C)	Imatinib,Dasatinib	MycancerGenome 0125	MyCancerGenome						9	JAK1	Mut_Var(JAK1,R879C)	OnkoKB GL 2995
-1	BCR-ABL1	Fusion(BCR-ABL1)_and_Mut_Var(ABL1,T315A)	Imatinib,Dasatinib	MycancerGenome 0126	MyCancerGenome						9	JAK1	Mut_Var(JAK1,S646F)	OnkoKB GL 2994
-1	BCR-ABL1	Fusion(BCR-ABL1)_and_Mut_Var(ABL1,V299L)	Imatinib,Dasatinib	MycancerGenome 0128	MyCancerGenome						9	JAK1	Mut_Var(JAK1,S703I)	OnkoKB GL 2996
1	KIT	Mut_Var(KIT,W557R)	Imatinib,Sunitinib,Sorafenib,Dasatinib	MycancerGenome 0129	MyCancerGenome						9	JAK1	Mut_Var(JAK1,S729C)	OnkoKB GL 2989
1	KIT	Mut_Var(KIT,V559A)	Imatinib,Sunitinib,Sorafenib,Dasatinib	MycancerGenome 0130	MyCancerGenome						9	JAK1	Mut_Var(JAK1,V658F)	OnkoKB GL 2986
1	KIT	Mut_Var(KIT,E490K)	Imatinib,Sunitinib,Sorafenib,Dasatinib	MycancerGenome 0131	MyCancerGenome						9	JAK1	Mut_Var(JAK1,Y1035C)	OnkoKB GL 3001
1	KIT	Mut_VarDel(KIT,V560)	Imatinib,Sunitinib,Dasatinib	MycancerGenome 0132	MyCancerGenome						9	JAK1	Mut_Var(JAK1,Y652H)	OnkoKB GL 2992
1	KIT	Mut_Var(KIT,L576P)	Imatinib,Sunitinib,Dasatinib	MycancerGenome 0133	MyCancerGenome						9	JAK2	CNV_Amp(JAK2)	OnkoKB GL 3177
-1	KIT	Mut_Var(KIT,D820E)	Imatinib,Sunitinib	MycancerGenome 0134	MyCancerGenome						9	JAK2	Fusion(ATF7IP-JAK2)	OnkoKB GL 3210
1	KIT	Mut_Var(KIT,H697Y)	Imatinib,Sunitinib	MycancerGenome 0135	MyCancerGenome						9	JAK2	Fusion(BCR-JAK2)	OnkoKB GL 3183
1	KIT	Mut_Var(KIT,Y553N)	Imatinib	MycancerGenome 0136	MyCancerGenome						9	JAK2	Fusion(JAK2)	OnkoKB GL 3212
-1	PDGFRA	Wildtype(KIT)_and_Wildtype(PDGFRA)_and_Wildtype(BRAF)	Imatinib	MycancerGenome 0137	MyCancerGenome						9	JAK2	Fusion(PAX5-JAK2)	OnkoKB GL 3208
-1	KIT	CNV_Amp(KIT)	Imatinib	MycancerGenome 0140	MyCancerGenome						9	JAK2	Fusion(PCM1-JAK2)	CIViC 1257
-1	KIT	Mut_Exon(KIT,14)	Imatinib	MycancerGenome 0141	MyCancerGenome						9	JAK2	Fusion(PCM1-JAK2)	OnkoKB GL 3189
-1	KIT	Mut_Exon(KIT,13)	Imatinib	MycancerGenome 0142	MyCancerGenome						9	JAK2	Fusion(TEL-JAK2)	OnkoKB GL 3186
-1	KIT	CNV_Amp(KIT)	Imatinib	MycancerGenome 0143	MyCancerGenome						9	JAK2	Mut_Var(JAK2,C618R)	OnkoKB GL 3197
1	KIT	Mut_Exon(KIT,11)	Imatinib	MycancerGenome 0144	MyCancerGenome						-9	JAK2	Mut_Var(JAK2,E1024R)	OnkoKB GL 3196
1	PDGFRA	Mut_Exon(PDGFRA,14)	Imatinib	MycancerGenome 0145	MyCancerGenome						9	JAK2	Mut_Var(JAK2,F537_K539)	ChangEtAl 0493
1	PDGFRA	Mut_Exon(PDGFRA,18)	Imatinib	MycancerGenome 0146	MyCancerGenome						9	JAK2	Mut_Var(JAK2,H538_K539)	ChangEtAl 0494
1	KIT	Mut_Var(KIT,V654A)	Imatinib	MycancerGenome 0147	MyCancerGenome						9	JAK2	Mut_Var(JAK2,H538Q)	OnkoKB GL 3202
1	FLT3	Fusion(FLT3,ITD)	(FLT3),Sorafenib	MycancerGenome 0148	MyCancerGenome						9	JAK2	Mut_Var(JAK2,I540_E543)	ChangEtAl 0495
1	EGFR	Mut_Var(EGFR,L859R)	first generation (EGFR TKIS) (Erlotinib, Gefitinib),second generation (EGFR TKIS) (Afatinib, Dacomitinib, Neratinib),third generation (EGFR TKIS) (mutant specific)	MycancerGenome 0149	MyCancerGenome						9	JAK2	Mut_Var(JAK2,K539L)	OnkoKB GL 3204
1	EGFR	Mut_ExonDel(EGFR,19)	first generation (EGFR TKIS) (Erlotinib, Gefitinib),second generation (EGFR TKIS) (Afatinib, Dacomitinib, Neratinib),third generation (mutant specific) (EGFR TKIS)	MycancerGenome 0150	MyCancerGenome						9	JAK2	Mut_Var(JAK2,K539L)	ChangEtAl 0496
-1	EGFR	Mut_Var(EGFR,T790M)	first generation (EGFR TKIS) (erlotinib, gefitinib),second generation (EGFR TKIS) (afatinib, dacomitinib, neratinib)	MycancerGenome 0151	MyCancerGenome						9	JAK2	Mut_Var(JAK2,L611V)	OnkoKB GL 3191
1	FGFR3	Fusion(FGFR3)	(FGFR),(TORC1/2 INHIBITORS)	MycancerGenome 0152	MyCancerGenome						-9	JAK2	Mut_Var(JAK2,R1113H)	OnkoKB GL 3187
-1	ROS1	Fusion(ROS1)	Erlotinib,Gefitinib	MycancerGenome 0153	MyCancerGenome						9	JAK2	Mut_Var(JAK2,R541_E543)	ChangEtAl 0498
-1	ALK	Fusion(ALK)	(EGFR TKIS)	MycancerGenome 0154	MyCancerGenome						9	JAK2	Mut_Var(JAK2,R683)	ChangEtAl 0499
-1	MET	CNV_Amp(MET)	(EGFR TKIS)	MycancerGenome 0155	MyCancerGenome						9	JAK2	Mut_Var(JAK2,R683G)	OnkoKB GL 3176
-1	EGFR	Wildtype(EGFR)	(EGFR TKIS)	MycancerGenome 0156	MyCancerGenome						9	JAK2	Mut_Var(JAK2,R683G)	ChangEtAl 0500
-1	EGFR	Mut_ExonIns(EGFR,20)	(EGFR TKIS)	MycancerGenome 0157	MyCancerGenome						9	JAK2	Mut_Var(JAK2,R683K)	OnkoKB GL 3207
-1	KRAS	Mut_Var(KRAS,G13S)	(EGFR TKIS)	MycancerGenome 0158	MyCancerGenome						9	JAK2	Mut_Var(JAK2,R683S)	OnkoKB GL 3203
-1	KRAS	Mut_Var(KRAS,G12D)	(EGFR TKIS)	MycancerGenome 0159	MyCancerGenome						9	JAK2	Mut_Var(JAK2,R683S)	ChangEtAl 0501
-1	KRAS	Mut_Var(KRAS,G13C)	(EGFR TKIS)	MycancerGenome 0160	MyCancerGenome						9	JAK2	Mut_Var(JAK2,T875N)	OnkoKB GL 3200
-1	KRAS	Mut_Var(KRAS,G12A)	(EGFR TKIS)	MycancerGenome 0161	MyCancerGenome						9	JAK2	Mut_Var(JAK2,V617F)	CIViC 5
-1	KRAS	Mut_Var(KRAS,G12R)	(EGFR TKIS)	MycancerGenome 0162	MyCancerGenome						9	JAK2	Mut_Var(JAK2,V617F)	CIViC 6
-1	KRAS	Mut_Var(KRAS,G12S)	(EGFR TKIS)	MycancerGenome 0163	MyCancerGenome						9	JAK2	Mut_Var(JAK2,V617F)	OnkoKB GL 3185
-1	KRAS	Mut_Var(KRAS,G12V)	(EGFR TKIS)	MycancerGenome 0164	MyCancerGenome						9	JAK2	Mut_Var(JAK2,V617F)	ChangEtAl 0502
-1	KRAS	Mut_Var(KRAS,G13R)	(EGFR TKIS)	MycancerGenome 0165	MyCancerGenome						9	JAK2	Mut_VarDel(JAK2,E543_D544)	ChangEtAl 0492
-1	KRAS	Mut_Var(KRAS,Q61K)	(EGFR TKIS)	MycancerGenome 0166	MyCancerGenome						9	JAK2	Mut_VarDel(JAK2,F537_K539),Mut_Var(JAK2,F537_K539insL)	OnkoKB GL 3193
-1	KRAS	Mut_Var(KRAS,Q61L)	(EGFR TKIS)	MycancerGenome 0167	MyCancerGenome						9	JAK2	Mut_VarDel(JAK2,N542_E543)	OnkoKB GL 3184
-1	KRAS	Mut_Var(KRAS,Q61R)	(EGFR TKIS)	MycancerGenome 0168	MyCancerGenome						9	JAK2	Mut_VarDel(JAK2,N542_E543)	ChangEtAl 0497
-1	KRAS	Mut_Var(KRAS,G13A)	(EGFR TKIS)	MycancerGenome 0169	MyCancerGenome						9	JAK3	Mut_Var(JAK3,A572T)	OnkoKB GL 3075
-1	KRAS	Mut_Var(KRAS,G12C)	(EGFR TKIS)	MycancerGenome 0170	MyCancerGenome						9	JAK3	Mut_Var(JAK3,A572V)	ChangEtAl 0503
-1	KRAS	Mut_Var(KRAS,Q61H)	(EGFR TKIS)	MycancerGenome 0172	MyCancerGenome						9	JAK3	Mut_Var(JAK3,A573V)	OnkoKB GL 3083
-1	KRAS	Mut_Var(KRAS,G13D)	(EGFR TKIS)	MycancerGenome 0173	MyCancerGenome						9	JAK3	Mut_Var(JAK3,A573V)	ChangEtAl 0504
1	EGFR	Mut_Var(EGFR,G719A)	(EGFR TKIS)	MycancerGenome 0174	MyCancerGenome						9	JAK3	Mut_Var(JAK3,L857Q)	OnkoKB GL 3078
1	EGFR	Mut_Var(EGFR,G719C)	(EGFR TKIS)	MycancerGenome 0175	MyCancerGenome						9	JAK3	Mut_Var(JAK3,M511I)	OnkoKB GL 3080
1	EGFR	Mut_Var(EGFR,G719S)	(EGFR TKIS)	MycancerGenome 0176	MyCancerGenome						9	JAK3	Mut_Var(JAK3,R657Q)	OnkoKB GL 3086
1	EGFR	Mut_Var(EGFR,L861Q)	(EGFR TKIS)	MycancerGenome 0177	MyCancerGenome						9	JAK3	Mut_Var(JAK3,R657Q)	ChangEtAl 0505
1	EGFR	Mut_VarIns(EGFR,A763_Y764)	(EGFR TKIS)	MycancerGenome 0178	MyCancerGenome						9	JAK3	Mut_Var(JAK3,R657W)	OnkoKB GL 3076
1	EGFR	Mut_Exon(EGFR,18)	(EGFR TKIS)	MycancerGenome 0179	MyCancerGenome						9	JAK3	Mut_Var(JAK3,V674A)	OnkoKB GL 3081
1	EGFR	Mut_ExonIns(EGFR,19)	(EGFR TKIS)	MycancerGenome 0180	MyCancerGenome						9	JAK3	Mut_Var(JAK3,V678M)	OnkoKB GL 3079
1	BCR-ABL1	Fusion(BCR-ABL1,F359V)	Dasatinib	MycancerGenome 0181	MyCancerGenome						9	JUN	CNV_Amp(JUN)	OnkoKB GL 3530
1	BCR-ABL1	Fusion(BCR-ABL1,F359C)	Dasatinib	MycancerGenome 0182	MyCancerGenome						9	KDM5A	CNV_Amp(KDM5A)	OnkoKB GL 1262
1	BCR-ABL1	Fusion(BCR-ABL1,F359I)	Dasatinib	MycancerGenome 0183	MyCancerGenome						-9	KDM5C	Mut_Trunc(KDM5C)	OnkoKB GL 1963
1	BCR-ABL1	Fusion(BCR-ABL1,E255V)	Dasatinib	MycancerGenome 0184	MyCancerGenome						-9	KDM5C	Mut_Var(KDM5C,D402Y)	OnkoKB GL 1961
1	BCR-ABL1	Fusion(BCR-ABL1,E255K)	Dasatinib	MycancerGenome 0185	MyCancerGenome						-9	KDM5C	Mut_Var(KDM5C,P480L)	OnkoKB GL 1962
1	BCR-ABL1	Fusion(BCR-ABL1,Y253H)	Dasatinib	MycancerGenome 0186	MyCancerGenome						-9	KDM5C	Mut_Var(KDM5C,V1075Yfs*2)	OnkoKB GL 1959
1	BRAF	Mut_Var(BRAF,Y472C)	Dasatinib	MycancerGenome 0187	MyCancerGenome						-9	KDM5C	Mut_VarDel(KDM5C,M1_E165)	OnkoKB GL 1960
1	ROS1	Fusion(ROS1)	Crizotinib	MycancerGenome 0188	MyCancerGenome						9	KDM5C	RPPA_p2(KDM5C)	OnkoKB GL 1958
-1	KRAS	Mut_Var(KRAS,Q61P)	Cetuximab,Panitumumab	MycancerGenome 0189	MyCancerGenome						-9	KDM6A	Mut_Del(KDM6A)	OnkoKB GL 13
-1	KRAS	Mut_Var(KRAS,G13V)	Cetuximab,Panitumumab	MycancerGenome 0190	MyCancerGenome						-9	KDM6A	Mut_Trunc(KDM6A)	OnkoKB GL 12
-1	KRAS	Mut_Var(KRAS,K117N)	Cetuximab,Panitumumab	MycancerGenome 0191	MyCancerGenome						9	KDR	CNV_Amp(KDR)	OnkoKB GL 1240
-1	KRAS	Mut_Var(KRAS,A146P)	Cetuximab,Panitumumab	MycancerGenome 0193	MyCancerGenome						9	KDR	Mut_Var(KDR,A1065T)	OnkoKB GL 1244
-1	KRAS	Mut_Var(KRAS,A146T)	Cetuximab,Panitumumab	MycancerGenome 0194	MyCancerGenome						9	KDR	Mut_Var(KDR,C482R)	OnkoKB GL 1241
-1	KRAS	Mut_Var(KRAS,A146V)	Cetuximab,Panitumumab	MycancerGenome 0195	MyCancerGenome						9	KDR	Mut_Var(KDR,D717V)	OnkoKB GL 1243
-1	KRAS	Mut_Var(KRAS,Q61H)	Cetuximab,Panitumumab	MycancerGenome 0196	MyCancerGenome						9	KDR	Mut_Var(KDR,E759)	ChangEtAl 0506
-1	KRAS	Mut_Var(KRAS,G12A)	Cetuximab,Panitumumab	MycancerGenome 0198	MyCancerGenome						9	KDR	Mut_Var(KDR,Q472H)	OnkoKB GL 1245
-1	KRAS	Mut_Var(KRAS,G12C)	Cetuximab,Panitumumab	MycancerGenome 0199	MyCancerGenome						9	KDR	Mut_Var(KDR,S1100)	ChangEtAl 0507
-1	KRAS	Mut_Var(KRAS,G12D)	Cetuximab,Panitumumab	MycancerGenome 0200	MyCancerGenome						-9	KEAP1	Mut_Del(KEAP1)	OnkoKB GL 3324
-1	KRAS	Mut_Var(KRAS,G12R)	Cetuximab,Panitumumab	MycancerGenome 0201	MyCancerGenome						-9	KEAP1	Mut_Trunc(KEAP1)	OnkoKB GL 3326
-1	KRAS	Mut_Var(KRAS,G12S)	Cetuximab,Panitumumab	MycancerGenome 0202	MyCancerGenome						-9	KEAP1	Mut_Var(KEAP1,C23Y)	OnkoKB GL 3314
-1	KRAS	Mut_Var(KRAS,G12V)	Cetuximab,Panitumumab	MycancerGenome 0203	MyCancerGenome						-9	KEAP1	Mut_Var(KEAP1,D422N)	OnkoKB GL 3325
-1	KRAS	Mut_Var(KRAS,G13C)	Cetuximab,Panitumumab	MycancerGenome 0204	MyCancerGenome						-9	KEAP1	Mut_Var(KEAP1,G186R)	OnkoKB GL 3322
-1	KRAS	Mut_Var(KRAS,G13D)	Cetuximab,Panitumumab	MycancerGenome 0205	MyCancerGenome						-9	KEAP1	Mut_Var(KEAP1,G333C)	OnkoKB GL 3313
-1	KRAS	Mut_Var(KRAS,G13R)	Cetuximab,Panitumumab	MycancerGenome 0206	MyCancerGenome						-9	KEAP1	Mut_Var(KEAP1,G333S)	OnkoKB GL 3321
-1	KRAS	Mut_Var(KRAS,Q61K)	Cetuximab,Panitumumab	MycancerGenome 0207	MyCancerGenome						-9	KEAP1	Mut_Var(KEAP1,G423V)	OnkoKB GL 3318
-1	KRAS	Mut_Var(KRAS,Q61L)	Cetuximab,Panitumumab	MycancerGenome 0208	MyCancerGenome						-9	KEAP1	Mut_Var(KEAP1,G430C)	OnkoKB GL 3316
-1	KRAS	Mut_Var(KRAS,Q61R)	Cetuximab,Panitumumab	MycancerGenome 0209	MyCancerGenome						-9	KEAP1	Mut_Var(KEAP1,G480W)	OnkoKB GL 3319
-1	KRAS	Mut_Var(KRAS,G13A)	Cetuximab,Panitumumab	MycancerGenome 0210	MyCancerGenome						-9	KEAP1	Mut_Var(KEAP1,R272C)	OnkoKB GL 3320
-1	KRAS	Mut_Var(KRAS,G13S)	Cetuximab,Panitumumab	MycancerGenome 0211	MyCancerGenome						-9	KEAP1	Mut_Var(KEAP1,R320Q)	OnkoKB GL 3328
1	KRAS	Wildtype(NRAS),Wildtype(KRAS)	Cetuximab,Panitumumab	MycancerGenome 0212	MyCancerGenome						-9	KEAP1	Mut_Var(KEAP1,R415G)	OnkoKB GL 3323
1	BRAF	Mut_Var(BRAF,V600E)	(BRAF),(MEK),Dabrafenib,Trametinib,(combination),vemurafenib,Cobimetinib,(combination)	MycancerGenome 0214	MyCancerGenome						9	KEAP1	Mut_Var(KEAP1,R470)	ChangEtAl 0508
1	BRAF	Mut_Var(BRAF,V600K)	(BRAF),(MEK),Dabrafenib,Trametinib,(combination),vemurafenib,Cobimetinib,(combination)	MycancerGenome 0215	MyCancerGenome						-9	KEAP1	Mut_Var(KEAP1,R470C)	OnkoKB GL 3315
1	BRAF	Mut_Var(BRAF,V600D)	BRAF inhibitors	MycancerGenome 0217	MyCancerGenome						-9	KEAP1	Mut_Var(KEAP1,S243C)	OnkoKB GL 3327
1	BRAF	Mut_Var(BRAF,V600G)	(BRAF)	MycancerGenome 0218	MyCancerGenome						-9	KEAP1	Mut_Var(KEAP1,V155F)	OnkoKB GL 3317
1	BRAF	Mut_Var(BRAF,V600M)	(BRAF)	MycancerGenome 0219	MyCancerGenome						9	KIT	CNV_Amp(KIT)	OnkoKB GL 369
1	BRAF	Mut_Var(BRAF,V600R)	BRAF inhibitors	MycancerGenome 0220	MyCancerGenome						9	KIT	Mut_Exon(KIT,11)	CIViC 198
1	AR	RPPA_p2(AR)	(SARM)	MycancerGenome 0222	MyCancerGenome						9	KIT	Mut_Exon(KIT,11)	OnkoKB GL 412
1	PML-RARA	Fusion(PML-PARA)	all-trans-retinoic acid and arsenic trioxide	MycancerGenome 0223	MyCancerGenome						9	KIT	Mut_Exon(KIT,11)	ChangEtAl 0523
1	ALK	Fusion(ALK)	(ALK),(HSP90 inhibitors)	MycancerGenome 0224	MyCancerGenome						9	KIT	Mut_Exon(KIT,13)	OnkoKB GL 414
1	ALK	Fusion(ALK)	(ALK)	MycancerGenome 0225	MyCancerGenome						9	KIT	Mut_Exon(KIT,13)	ChangEtAl 0525
-1	NRAS	Mut_Var(NRAS,G12A)	(EGFR monoclonal antibodies)	MycancerGenome 0226	MyCancerGenome						9	KIT	Mut_Exon(KIT,14)	OnkoKB GL 370
-1	NRAS	Mut_Var(NRAS,Q61K)	(EGFR monoclonal antibodies)	MycancerGenome 0227	MyCancerGenome						9	KIT	Mut_Exon(KIT,17)	OnkoKB GL 397
-1	NRAS	Mut_Var(NRAS,Q61R)	(EGFR monoclonal antibodies)	MycancerGenome 0228	MyCancerGenome						9	KIT	Mut_Exon(KIT,9)	OnkoKB GL 389
-1	NRAS	Mut_Var(NRAS,G12C)	(EGFR monoclonal antibodies)	MycancerGenome 0229	MyCancerGenome						9	KIT	Mut_Exon(KIT,9)	ChangEtAl 0526
-1	NRAS	Mut_Var(NRAS,G12D)	(EGFR monoclonal antibodies)	MycancerGenome 0230	MyCancerGenome						9	KIT	Mut_ExonDel(KIT,11)	OnkoKB GL 400
-1	NRAS	Mut_Var(NRAS,G12S)	(EGFR monoclonal antibodies)	MycancerGenome 0231	MyCancerGenome						9	KIT	Mut_ExonDelIns(KIT,9)	ChangEtAl 0527
-1	NRAS	Mut_Var(NRAS,G12V)	(EGFR monoclonal antibodies)	MycancerGenome 0232	MyCancerGenome						9	KIT	Mut_ExonInsDel(KIT,11)	ChangEtAl 0524
-1	ROS1	Mut_Trunc(ROS1)	Crizotinib	MycancerGenome 0233	MyCancerGenome						9	KIT	Mut_Var(KIT,A502_Y503dup)	OnkoKB GL 351
-1	ALK	Mut_Trunc(ALK)	Crizotinib	MycancerGenome 0234	MyCancerGenome						9	KIT	Mut_Var(KIT,A504_Y505ins)	OnkoKB GL 349
											9	KIT	Mut_Var(KIT,A829P)	OnkoKB GL 418
											9	KIT	Mut_Var(KIT,C443Y)	OnkoKB GL 437
											9	KIT	Mut_Var(KIT,C809G)	OnkoKB GL 425
											9	KIT	Mut_Var(KIT,D52N)	OnkoKB GL 380
											9	KIT	Mut_Var(KIT,D52N)	ChangEtAl 0510
											9	KIT	Mut_Var(KIT,D572A)	OnkoKB GL 340
											9	KIT	Mut_Var(KIT,D572G)	ChangEtAl 0511
											9	KIT	Mut_Var(KIT,D60N)	OnkoKB GL 365
											9	KIT	Mut_Var(KIT,D814V)	OnkoKB GL 404
											9	KIT	Mut_Var(KIT,D816)	ChangEtAl 0513
											9	KIT	Mut_Var(KIT,D816A)	OnkoKB GL 423
											9	KIT	Mut_Var(KIT,D816A)	ChangEtAl 0514
											9	KIT	Mut_Var(KIT,D816E)	OnkoKB GL 356
											9	KIT	Mut_Var(KIT,D816F)	OnkoKB GL 432
											9	KIT	Mut_Var(KIT,D816F)	ChangEtAl 0515
											9	KIT	Mut_Var(KIT,D816G)	OnkoKB GL 428
											9	KIT	Mut_Var(KIT,D816G)	ChangEtAl 0516
[truncated: 2,746 more rows]

## Sheet: Tab3
Mutation data (through cBioportal, all ex- and included patients with mutation data)
Patients	genetic_profile_id	gene_symbol	mutation_type	amino_acid_change	chr	start_position	end_position	functional_impact_score	Exon
EL-A3GY	thca_tcga_mutations	ABL1	Missense_Mutation	E453K	9	133753888	133753888	L
ET-A2MY	thca_tcga_mutations	ABL2	Nonsense_Mutation	Q1045*	1	179077269	179077269	NA
ET-A2MY	thca_tcga_mutations	ABL2	Nonsense_Mutation	S1080*	1	179077163	179077163
EL-A3MY	thca_tcga_mutations	AGR2	Missense_Mutation	Q103R	7	16839390	16839390	N
DJ-A3VJ	thca_tcga_mutations	AKT1	Missense_Mutation	E17K	14	105246551	105246551	M
E8-A418	thca_tcga_mutations	AKT1	Missense_Mutation	E17K	14	105246551	105246551	M
BJ-A4O9	thca_tcga_mutations	AKT1	Missense_Mutation	E133D	14	105242025	105242025	N
EL-A4JZ	thca_tcga_mutations	AKT2	Missense_Mutation	E17K	19	40762959	40762959	M
DJ-A2PV	thca_tcga_mutations	AKT2	Splice_Region	X213_splice	19	40745948	40745948	NA
J8-A3O1	thca_tcga_mutations	ALCAM	Missense_Mutation	C157Y	3	105252457	105252457	M
FK-A3S3	thca_tcga_mutations	ALK	Missense_Mutation	P693S	2	29474098	29474098	M
EL-A3CX	thca_tcga_mutations	APC	Nonsense_Mutation	R213*	5	112116592	112116592	NA
DJ-A4UW	thca_tcga_mutations	APC	Missense_Mutation	D1714Y	5	112176431	112176431	L
ET-A39L	thca_tcga_mutations	ARID1B	Frame_Shift_Del	A415Pfs*15	6	157100302	157100302	NA
IM-A3U2	thca_tcga_mutations	ARID1B	Missense_Mutation	R1940H	6	157528133	157528133	M
BJ-A28R	thca_tcga_mutations	ARID1B	Missense_Mutation	Q1662K	6	157525128	157525128	M
DJ-A1QO	thca_tcga_mutations	ARID1B	Nonsense_Mutation	Q1387*	6	157521926	157521926	NA
EM-A22L	thca_tcga_mutations	ARID1B	Missense_Mutation	D1728N	6	157527496	157527496	N
DO-A2HM	thca_tcga_mutations	ARID2	Nonsense_Mutation	Q1031*	12	46244997	46244997	NA
FE-A3PD	thca_tcga_mutations	ARID5B	Missense_Mutation	K1027R	10	63852302	63852302	L
ET-A2N5	thca_tcga_mutations	ASXL1	Missense_Mutation	G1299D	20	31024411	31024411	L
EM-A1YC	thca_tcga_mutations	ATM	Missense_Mutation	W2845C	11	108216586	108216586	H
BJ-A28T	thca_tcga_mutations	ATM	Missense_Mutation	L2452P	11	108200988	108200988	L
EM-A1CT	thca_tcga_mutations	ATM	Frame_Shift_Del	T1908Kfs*9	11	108178672	108178672	NA
EM-A22O	thca_tcga_mutations	ATM	Missense_Mutation	L2132V	11	108190727	108190727	L
J8-A3YE	thca_tcga_mutations	ATM	Missense_Mutation	T2228I	11	108196147	108196147	L
BJ-A28S	thca_tcga_mutations	ATR	Missense_Mutation	L1013V	3	142268455	142268455	N
DJ-A4V2	thca_tcga_mutations	ATR	Nonsense_Mutation	Q1073*	3	142266707	142266707	NA
BJ-A0ZB	thca_tcga_mutations	ATR	Splice_Site	X993_splice	3	142268516	142268516	NA
EL-A3GV	thca_tcga_mutations	ATRX	Missense_Mutation	K299E	23	76939853	76939853	L
BJ-A0YZ	thca_tcga_mutations	AXIN1	Missense_Mutation	A330V	16	364573	364573	M
EM-A3O3	thca_tcga_mutations	AXIN2	Missense_Mutation	R77W	17	63554510	63554510	M
EM-A3O9	thca_tcga_mutations	BAP1	Missense_Mutation	E31G	3	52443600	52443600	H
EL-A4KG	thca_tcga_mutations	BCL6	Missense_Mutation	S597C	3	187443336	187443336	L
EL-A3D0	thca_tcga_mutations	BCOR	Frame_Shift_Ins	D1226Efs*19	23	39923030	39923031	NA
EM-A3O6	thca_tcga_mutations	BCOR	Missense_Mutation	R1261G	23	39922927	39922927	N
BJ-A0Z3	thca_tcga_mutations	BRAF	Missense_Mutation	V600E	7	140453136	140453136	L	15
BJ-A18Z	thca_tcga_mutations	BRAF	Missense_Mutation	V600E	7	140453136	140453136	L	15
DO-A1K0	thca_tcga_mutations	BRAF	Missense_Mutation	V600E	7	140453136	140453136	L	15
EM-A1CT	thca_tcga_mutations	BRAF	Missense_Mutation	V600E	7	140453136	140453136	L	15
EM-A1CU	thca_tcga_mutations	BRAF	Missense_Mutation	V600E	7	140453136	140453136	L	15
EM-A1CV	thca_tcga_mutations	BRAF	Missense_Mutation	V600E	7	140453136	140453136	L	15
DJ-A1QD	thca_tcga_mutations	BRAF	Missense_Mutation	V600E	7	140453136	140453136	L	15
DJ-A1QE	thca_tcga_mutations	BRAF	Missense_Mutation	V600E	7	140453136	140453136	L	15
DJ-A1QF	thca_tcga_mutations	BRAF	Missense_Mutation	V600E	7	140453136	140453136	L	15
DJ-A1QH	thca_tcga_mutations	BRAF	Missense_Mutation	V600E	7	140453136	140453136	L	15
DJ-A1QI	thca_tcga_mutations	BRAF	Missense_Mutation	V600E	7	140453136	140453136	L	15
DJ-A1QM	thca_tcga_mutations	BRAF	Missense_Mutation	V600E	7	140453136	140453136	L	15
DJ-A1QN	thca_tcga_mutations	BRAF	Missense_Mutation	V600E	7	140453136	140453136	L	15
DJ-A1QO	thca_tcga_mutations	BRAF	Missense_Mutation	V600E	7	140453136	140453136	L	15
DJ-A1QQ	thca_tcga_mutations	BRAF	Missense_Mutation	V600E	7	140453136	140453136	L	15
FE-A230	thca_tcga_mutations	BRAF	Missense_Mutation	V600E	7	140453136	140453136	L	15
FE-A231	thca_tcga_mutations	BRAF	Missense_Mutation	V600E	7	140453136	140453136	L	15
FE-A232	thca_tcga_mutations	BRAF	Missense_Mutation	V600E	7	140453136	140453136	L	15
FE-A233	thca_tcga_mutations	BRAF	Missense_Mutation	V600E	7	140453136	140453136	L	15
FE-A234	thca_tcga_mutations	BRAF	Missense_Mutation	V600E	7	140453136	140453136	L	15
BJ-A28R	thca_tcga_mutations	BRAF	Missense_Mutation	V600E	7	140453136	140453136	L	15
E8-A242	thca_tcga_mutations	BRAF	Missense_Mutation	V600E	7	140453136	140453136	L	15
ET-A25G	thca_tcga_mutations	BRAF	Missense_Mutation	V600E	7	140453136	140453136	L	15
ET-A25J	thca_tcga_mutations	BRAF	Missense_Mutation	V600E	7	140453136	140453136	L	15
ET-A25K	thca_tcga_mutations	BRAF	Missense_Mutation	V600E	7	140453136	140453136	L	15
ET-A25O	thca_tcga_mutations	BRAF	Missense_Mutation	V600E	7	140453136	140453136	L	15
ET-A25R	thca_tcga_mutations	BRAF	Missense_Mutation	V600E	7	140453136	140453136	L	15
FE-A22Z	thca_tcga_mutations	BRAF	Missense_Mutation	V600E	7	140453136	140453136	L	15
FE-A235	thca_tcga_mutations	BRAF	Missense_Mutation	V600E	7	140453136	140453136	L	15
FE-A236	thca_tcga_mutations	BRAF	Missense_Mutation	V600E	7	140453136	140453136	L	15
FE-A237	thca_tcga_mutations	BRAF	Missense_Mutation	V600E	7	140453136	140453136	L	15
FE-A23A	thca_tcga_mutations	BRAF	Missense_Mutation	V600E	7	140453136	140453136	L	15
GE-A2C6	thca_tcga_mutations	BRAF	Missense_Mutation	V600E	7	140453136	140453136	L	15
H2-A26U	thca_tcga_mutations	BRAF	Missense_Mutation	V600E	7	140453136	140453136	L	15
BJ-A290	thca_tcga_mutations	BRAF	Missense_Mutation	V600E	7	140453136	140453136	L	15
DE-A0XZ	thca_tcga_mutations	BRAF	Missense_Mutation	V600E	7	140453136	140453136	L	15
E8-A2EA	thca_tcga_mutations	BRAF	Missense_Mutation	V600E	7	140453136	140453136	L	15
EM-A22I	thca_tcga_mutations	BRAF	Missense_Mutation	V600E	7	140453136	140453136	L	15
EM-A22M	thca_tcga_mutations	BRAF	Missense_Mutation	V600E	7	140453136	140453136	L	15
EM-A22O	thca_tcga_mutations	BRAF	Missense_Mutation	V600E	7	140453136	140453136	L	15
DJ-A2PQ	thca_tcga_mutations	BRAF	Missense_Mutation	V600E	7	140453136	140453136	L	15
DJ-A2PS	thca_tcga_mutations	BRAF	Missense_Mutation	V600E	7	140453136	140453136	L	15
DJ-A2PT	thca_tcga_mutations	BRAF	Missense_Mutation	V600E	7	140453136	140453136	L	15
DJ-A2PY	thca_tcga_mutations	BRAF	Missense_Mutation	V600E	7	140453136	140453136	L	15
DJ-A2PZ	thca_tcga_mutations	BRAF	Missense_Mutation	V600E	7	140453136	140453136	L	15
DJ-A2Q3	thca_tcga_mutations	BRAF	Missense_Mutation	V600E	7	140453136	140453136	L	15
DJ-A2Q4	thca_tcga_mutations	BRAF	Missense_Mutation	V600E	7	140453136	140453136	L	15
DJ-A2Q5	thca_tcga_mutations	BRAF	Missense_Mutation	V600E	7	140453136	140453136	L	15
DJ-A2Q6	thca_tcga_mutations	BRAF	Missense_Mutation	V600E	7	140453136	140453136	L	15
DJ-A2Q7	thca_tcga_mutations	BRAF	Missense_Mutation	V600E	7	140453136	140453136	L	15
DJ-A2Q9	thca_tcga_mutations	BRAF	Missense_Mutation	V600E	7	140453136	140453136	L	15
DJ-A2QA	thca_tcga_mutations	BRAF	Missense_Mutation	V600E	7	140453136	140453136	L	15
DJ-A2QC	thca_tcga_mutations	BRAF	Missense_Mutation	V600E	7	140453136	140453136	L	15
ET-A2MY	thca_tcga_mutations	BRAF	Missense_Mutation	V600E	7	140453136	140453136	L	15
ET-A2N0	thca_tcga_mutations	BRAF	Missense_Mutation	V600E	7	140453136	140453136	L	15
BJ-A2NA	thca_tcga_mutations	BRAF	Missense_Mutation	V600E	7	140453136	140453136	L	15
DJ-A2PN	thca_tcga_mutations	BRAF	Missense_Mutation	V600E	7	140453136	140453136	L	15
DJ-A2PO	thca_tcga_mutations	BRAF	Missense_Mutation	V600E	7	140453136	140453136	L	15
DJ-A2PR	thca_tcga_mutations	BRAF	Missense_Mutation	V600E	7	140453136	140453136	L	15
DJ-A2PU	thca_tcga_mutations	BRAF	Missense_Mutation	V600E	7	140453136	140453136	L	15
DJ-A2PV	thca_tcga_mutations	BRAF	Missense_Mutation	V600E	7	140453136	140453136	L	15
DJ-A2PW	thca_tcga_mutations	BRAF	Missense_Mutation	V600E	7	140453136	140453136	L	15
EL-A3CL	thca_tcga_mutations	BRAF	Missense_Mutation	V600E	7	140453136	140453136	L	15
EL-A3CM	thca_tcga_mutations	BRAF	Missense_Mutation	V600E	7	140453136	140453136	L	15
EL-A3CP	thca_tcga_mutations	BRAF	Missense_Mutation	V600E	7	140453136	140453136	L	15
EL-A3CS	thca_tcga_mutations	BRAF	Missense_Mutation	V600E	7	140453136	140453136	L	15
EL-A3CU	thca_tcga_mutations	BRAF	Missense_Mutation	V600E	7	140453136	140453136	L	15
EL-A3CV	thca_tcga_mutations	BRAF	Missense_Mutation	V600E	7	140453136	140453136	L	15
EL-A3CW	thca_tcga_mutations	BRAF	Missense_Mutation	V600E	7	140453136	140453136	L	15
EL-A3D1	thca_tcga_mutations	BRAF	Missense_Mutation	V600E	7	140453136	140453136	L	15
EM-A22P	thca_tcga_mutations	BRAF	Missense_Mutation	V600E	7	140453136	140453136	L	15
ET-A2MZ	thca_tcga_mutations	BRAF	Missense_Mutation	V600E	7	140453136	140453136	L	15
ET-A2N4	thca_tcga_mutations	BRAF	Missense_Mutation	V600E	7	140453136	140453136	L	15
ET-A39J	thca_tcga_mutations	BRAF	Missense_Mutation	V600E	7	140453136	140453136	L	15
ET-A39K	thca_tcga_mutations	BRAF	Missense_Mutation	V600E	7	140453136	140453136	L	15
ET-A39M	thca_tcga_mutations	BRAF	Missense_Mutation	V600E	7	140453136	140453136	L	15
ET-A39O	thca_tcga_mutations	BRAF	Missense_Mutation	V600E	7	140453136	140453136	L	15
ET-A39P	thca_tcga_mutations	BRAF	Missense_Mutation	V600E	7	140453136	140453136	L	15
ET-A39S	thca_tcga_mutations	BRAF	Missense_Mutation	V600E	7	140453136	140453136	L	15
ET-A39T	thca_tcga_mutations	BRAF	Missense_Mutation	V600E	7	140453136	140453136	L	15
ET-A3BO	thca_tcga_mutations	BRAF	Missense_Mutation	V600E	7	140453136	140453136	L	15
ET-A3BP	thca_tcga_mutations	BRAF	Missense_Mutation	V600E	7	140453136	140453136	L	15
ET-A3BT	thca_tcga_mutations	BRAF	Missense_Mutation	V600E	7	140453136	140453136	L	15
ET-A3BU	thca_tcga_mutations	BRAF	Missense_Mutation	V600E	7	140453136	140453136	L	15
ET-A3BV	thca_tcga_mutations	BRAF	Missense_Mutation	V600E	7	140453136	140453136	L	15
ET-A3BW	thca_tcga_mutations	BRAF	Missense_Mutation	V600E	7	140453136	140453136	L	15
ET-A3BX	thca_tcga_mutations	BRAF	Missense_Mutation	V600E	7	140453136	140453136	L	15
ET-A3DO	thca_tcga_mutations	BRAF	Missense_Mutation	V600E	7	140453136	140453136	L	15
ET-A3DT	thca_tcga_mutations	BRAF	Missense_Mutation	V600E	7	140453136	140453136	L	15
ET-A3DU	thca_tcga_mutations	BRAF	Missense_Mutation	V600E	7	140453136	140453136	L	15
ET-A3DW	thca_tcga_mutations	BRAF	Missense_Mutation	V600E	7	140453136	140453136	L	15
FY-A3BL	thca_tcga_mutations	BRAF	Missense_Mutation	V600E	7	140453136	140453136	L	15
BJ-A3EZ	thca_tcga_mutations	BRAF	Missense_Mutation	V600E	7	140453136	140453136	L	15
EL-A3CR	thca_tcga_mutations	BRAF	Missense_Mutation	V600E	7	140453136	140453136	L	15
EL-A3CT	thca_tcga_mutations	BRAF	Missense_Mutation	V600E	7	140453136	140453136	L	15
EL-A3D0	thca_tcga_mutations	BRAF	Missense_Mutation	V600E	7	140453136	140453136	L	15
EL-A3D6	thca_tcga_mutations	BRAF	Missense_Mutation	V600E	7	140453136	140453136	L	15
EL-A3GP	thca_tcga_mutations	BRAF	Missense_Mutation	V600E	7	140453136	140453136	L	15
EL-A3GQ	thca_tcga_mutations	BRAF	Missense_Mutation	V600E	7	140453136	140453136	L	15
EL-A3GR	thca_tcga_mutations	BRAF	Missense_Mutation	V600E	7	140453136	140453136	L	15
EL-A3GX	thca_tcga_mutations	BRAF	Missense_Mutation	V600E	7	140453136	140453136	L	15
EL-A3GY	thca_tcga_mutations	BRAF	Missense_Mutation	V600E	7	140453136	140453136	L	15
EL-A3H4	thca_tcga_mutations	BRAF	Missense_Mutation	V600E	7	140453136	140453136	L	15
EL-A3H5	thca_tcga_mutations	BRAF	Missense_Mutation	V600E	7	140453136	140453136	L	15
EM-A2OX	thca_tcga_mutations	BRAF	Missense_Mutation	V600E	7	140453136	140453136	L	15
EM-A2OZ	thca_tcga_mutations	BRAF	Missense_Mutation	V600E	7	140453136	140453136	L	15
EM-A2P0	thca_tcga_mutations	BRAF	Missense_Mutation	V600E	7	140453136	140453136	L	15
EM-A2P1	thca_tcga_mutations	BRAF	Missense_Mutation	V600E	7	140453136	140453136	L	15
EM-A2P3	thca_tcga_mutations	BRAF	Missense_Mutation	V600E	7	140453136	140453136	L	15
EM-A3AK	thca_tcga_mutations	BRAF	Missense_Mutation	V600E	7	140453136	140453136	L	15
ET-A3BQ	thca_tcga_mutations	BRAF	Missense_Mutation	V600E	7	140453136	140453136	L	15
ET-A3BS	thca_tcga_mutations	BRAF	Missense_Mutation	V600E	7	140453136	140453136	L	15
IM-A3EB	thca_tcga_mutations	BRAF	Missense_Mutation	V600E	7	140453136	140453136	L	15
IM-A3ED	thca_tcga_mutations	BRAF	Missense_Mutation	V600E	7	140453136	140453136	L	15
CE-A3ME	thca_tcga_mutations	BRAF	Missense_Mutation	V600E	7	140453136	140453136	L	15
E3-A3DY	thca_tcga_mutations	BRAF	Missense_Mutation	V600E	7	140453136	140453136	L	15
E3-A3E1	thca_tcga_mutations	BRAF	Missense_Mutation	V600E	7	140453136	140453136	L	15
E3-A3E2	thca_tcga_mutations	BRAF	Missense_Mutation	V600E	7	140453136	140453136	L	15
E3-A3E3	thca_tcga_mutations	BRAF	Missense_Mutation	V600E	7	140453136	140453136	L	15
E3-A3E5	thca_tcga_mutations	BRAF	Missense_Mutation	V600E	7	140453136	140453136	L	15
EL-A3CN	thca_tcga_mutations	BRAF	Missense_Mutation	V600E	7	140453136	140453136	L	15
EL-A3GS	thca_tcga_mutations	BRAF	Missense_Mutation	V600E	7	140453136	140453136	L	15
EL-A3GZ	thca_tcga_mutations	BRAF	Missense_Mutation	V600E	7	140453136	140453136	L	15
EL-A3H8	thca_tcga_mutations	BRAF	Missense_Mutation	V600E	7	140453136	140453136	L	15
EL-A3MW	thca_tcga_mutations	BRAF	Missense_Mutation	V600E	7	140453136	140453136	L	15
EL-A3N2	thca_tcga_mutations	BRAF	Missense_Mutation	V600E	7	140453136	140453136	L	15
EL-A3N3	thca_tcga_mutations	BRAF	Missense_Mutation	V600E	7	140453136	140453136	L	15
EM-A3AR	thca_tcga_mutations	BRAF	Missense_Mutation	V600E	7	140453136	140453136	L	15
EL-A3GU	thca_tcga_mutations	BRAF	Missense_Mutation	V600E	7	140453136	140453136	L	15
EL-A3GV	thca_tcga_mutations	BRAF	Missense_Mutation	V600E	7	140453136	140453136	L	15
EL-A3H7	thca_tcga_mutations	BRAF	Missense_Mutation	V600E	7	140453136	140453136	L	15
EL-A3MX	thca_tcga_mutations	BRAF	Missense_Mutation	V600E	7	140453136	140453136	L	15
EL-A3MY	thca_tcga_mutations	BRAF	Missense_Mutation	V600E	7	140453136	140453136	L	15
EL-A3MZ	thca_tcga_mutations	BRAF	Missense_Mutation	V600E	7	140453136	140453136	L	15
EM-A3FJ	thca_tcga_mutations	BRAF	Missense_Mutation	V600E	7	140453136	140453136	L	15
EM-A3FK	thca_tcga_mutations	BRAF	Missense_Mutation	V600E	7	140453136	140453136	L	15
EM-A3FM	thca_tcga_mutations	BRAF	Missense_Mutation	V600E	7	140453136	140453136	L	15
EM-A3FO	thca_tcga_mutations	BRAF	Missense_Mutation	V600E	7	140453136	140453136	L	15
ET-A3DP	thca_tcga_mutations	BRAF	Missense_Mutation	V600E	7	140453136	140453136	L	15
FY-A3I4	thca_tcga_mutations	BRAF	Missense_Mutation	V600E	7	140453136	140453136	L	15
FY-A3NN	thca_tcga_mutations	BRAF	Missense_Mutation	V600E	7	140453136	140453136	L	15
J8-A3NZ	thca_tcga_mutations	BRAF	Missense_Mutation	V600E	7	140453136	140453136	L	15
BJ-A3PR	thca_tcga_mutations	BRAF	Missense_Mutation	V600E	7	140453136	140453136	L	15
BJ-A3PU	thca_tcga_mutations	BRAF	Missense_Mutation	V600E	7	140453136	140453136	L	15
DJ-A13L	thca_tcga_mutations	BRAF	Missense_Mutation	V600E	7	140453136	140453136	L	15
EL-A3T6	thca_tcga_mutations	BRAF	Missense_Mutation	V600E	7	140453136	140453136	L	15
EM-A3O3	thca_tcga_mutations	BRAF	Missense_Mutation	V600E	7	140453136	140453136	L	15
EM-A3O7	thca_tcga_mutations	BRAF	Missense_Mutation	V600E	7	140453136	140453136	L	15
FE-A3PB	thca_tcga_mutations	BRAF	Missense_Mutation	V600E	7	140453136	140453136	L	15
FE-A3PC	thca_tcga_mutations	BRAF	Missense_Mutation	V600E	7	140453136	140453136	L	15
FY-A3ON	thca_tcga_mutations	BRAF	Missense_Mutation	V600E	7	140453136	140453136	L	15
FY-A3R7	thca_tcga_mutations	BRAF	Missense_Mutation	V600E	7	140453136	140453136	L	15
FY-A3R8	thca_tcga_mutations	BRAF	Missense_Mutation	V600E	7	140453136	140453136	L	15
FY-A3RA	thca_tcga_mutations	BRAF	Missense_Mutation	V600E	7	140453136	140453136	L	15
H2-A3RI	thca_tcga_mutations	BRAF	Missense_Mutation	V600E	7	140453136	140453136	L	15
BJ-A28X	thca_tcga_mutations	BRAF	Missense_Mutation	V600E	7	140453136	140453136	L	15
DJ-A3UK	thca_tcga_mutations	BRAF	Missense_Mutation	V600E	7	140453136	140453136	L	15
DJ-A3UM	thca_tcga_mutations	BRAF	Missense_Mutation	V600E	7	140453136	140453136	L	15
DJ-A3UN	thca_tcga_mutations	BRAF	Missense_Mutation	V600E	7	140453136	140453136	L	15
DJ-A3UO	thca_tcga_mutations	BRAF	Missense_Mutation	V600E	7	140453136	140453136	L	15
DJ-A3UQ	thca_tcga_mutations	BRAF	Missense_Mutation	V600E	7	140453136	140453136	L	15
DJ-A3UR	thca_tcga_mutations	BRAF	Missense_Mutation	V600E	7	140453136	140453136	L	15
DJ-A3UU	thca_tcga_mutations	BRAF	Missense_Mutation	V600E	7	140453136	140453136	L	15
DJ-A3UW	thca_tcga_mutations	BRAF	Missense_Mutation	V600E	7	140453136	140453136	L	15
DJ-A3UX	thca_tcga_mutations	BRAF	Missense_Mutation	V600E	7	140453136	140453136	L	15
DJ-A3UY	thca_tcga_mutations	BRAF	Missense_Mutation	V600E	7	140453136	140453136	L	15
DO-A2HM	thca_tcga_mutations	BRAF	Missense_Mutation	V600E	7	140453136	140453136	L	15
EL-A3T1	thca_tcga_mutations	BRAF	Missense_Mutation	V600E	7	140453136	140453136	L	15
EL-A3T3	thca_tcga_mutations	BRAF	Missense_Mutation	V600E	7	140453136	140453136	L	15
EL-A3T7	thca_tcga_mutations	BRAF	Missense_Mutation	V600E	7	140453136	140453136	L	15
EL-A3T8	thca_tcga_mutations	BRAF	Missense_Mutation	V600E	7	140453136	140453136	L	15
EL-A3TA	thca_tcga_mutations	BRAF	Missense_Mutation	V600E	7	140453136	140453136	L	15
FK-A3SB	thca_tcga_mutations	BRAF	Missense_Mutation	V600E	7	140453136	140453136	L	15
FK-A3SH	thca_tcga_mutations	BRAF	Missense_Mutation	V600E	7	140453136	140453136	L	15
IM-A3U2	thca_tcga_mutations	BRAF	Missense_Mutation	V600E	7	140453136	140453136	L	15
IM-A3U3	thca_tcga_mutations	BRAF	Missense_Mutation	V600E	7	140453136	140453136	L	15
DJ-A3V7	thca_tcga_mutations	BRAF	Missense_Mutation	V600E	7	140453136	140453136	L	15
DJ-A3VA	thca_tcga_mutations	BRAF	Missense_Mutation	V600E	7	140453136	140453136	L	15
DJ-A3VB	thca_tcga_mutations	BRAF	Missense_Mutation	V600E	7	140453136	140453136	L	15
DJ-A3VE	thca_tcga_mutations	BRAF	Missense_Mutation	V600E	7	140453136	140453136	L	15
DJ-A3VF	thca_tcga_mutations	BRAF	Missense_Mutation	V600E	7	140453136	140453136	L	15
DJ-A3VJ	thca_tcga_mutations	BRAF	Missense_Mutation	V600E	7	140453136	140453136	L	15
E8-A413	thca_tcga_mutations	BRAF	Missense_Mutation	V600E	7	140453136	140453136	L	15
E8-A415	thca_tcga_mutations	BRAF	Missense_Mutation	V600E	7	140453136	140453136	L	15
E8-A418	thca_tcga_mutations	BRAF	Missense_Mutation	V600E	7	140453136	140453136	L	15
E8-A419	thca_tcga_mutations	BRAF	Missense_Mutation	V600E	7	140453136	140453136	L	15
E8-A433	thca_tcga_mutations	BRAF	Missense_Mutation	V600E	7	140453136	140453136	L	15
EL-A3ZQ	thca_tcga_mutations	BRAF	Missense_Mutation	V600E	7	140453136	140453136	L	15
EL-A3ZT	thca_tcga_mutations	BRAF	Missense_Mutation	V600E	7	140453136	140453136	L	15
FY-A40K	thca_tcga_mutations	BRAF	Missense_Mutation	V600E	7	140453136	140453136	L	15
H2-A421	thca_tcga_mutations	BRAF	Missense_Mutation	V600E	7	140453136	140453136	L	15
J8-A3YE	thca_tcga_mutations	BRAF	Missense_Mutation	V600E	7	140453136	140453136	L	15
KS-A41J	thca_tcga_mutations	BRAF	Missense_Mutation	V600E	7	140453136	140453136	L	15
BJ-A45I	thca_tcga_mutations	BRAF	Missense_Mutation	V600E	7	140453136	140453136	L	15
BJ-A45J	thca_tcga_mutations	BRAF	Missense_Mutation	V600E	7	140453136	140453136	L	15
E8-A436	thca_tcga_mutations	BRAF	Missense_Mutation	V600E	7	140453136	140453136	L	15
E8-A44K	thca_tcga_mutations	BRAF	Missense_Mutation	V600E	7	140453136	140453136	L	15
FY-A4B3	thca_tcga_mutations	BRAF	Missense_Mutation	V600E	7	140453136	140453136	L	15
BJ-A4O8	thca_tcga_mutations	BRAF	Missense_Mutation	V600E	7	140453136	140453136	L	15
BJ-A4O9	thca_tcga_mutations	BRAF	Missense_Mutation	V600E	7	140453136	140453136	L	15
DJ-A4UL	thca_tcga_mutations	BRAF	Missense_Mutation	V600E	7	140453136	140453136	L	15
DJ-A4UW	thca_tcga_mutations	BRAF	Missense_Mutation	V600E	7	140453136	140453136	L	15
DJ-A4V2	thca_tcga_mutations	BRAF	Missense_Mutation	V600E	7	140453136	140453136	L	15
DJ-A4V4	thca_tcga_mutations	BRAF	Missense_Mutation	V600E	7	140453136	140453136	L	15
EL-A4JW	thca_tcga_mutations	BRAF	Missense_Mutation	V600E	7	140453136	140453136	L	15
EL-A4JX	thca_tcga_mutations	BRAF	Missense_Mutation	V600E	7	140453136	140453136	L	15
EL-A4JZ	thca_tcga_mutations	BRAF	Missense_Mutation	V600E	7	140453136	140453136	L	15
EL-A4K0	thca_tcga_mutations	BRAF	Missense_Mutation	V600E	7	140453136	140453136	L	15
EL-A4K4	thca_tcga_mutations	BRAF	Missense_Mutation	V600E	7	140453136	140453136	L	15
EL-A4KG	thca_tcga_mutations	BRAF	Missense_Mutation	V600E	7	140453136	140453136	L	15
EL-A4KH	thca_tcga_mutations	BRAF	Missense_Mutation	V600E	7	140453136	140453136	L	15
EM-A4FM	thca_tcga_mutations	BRAF	Missense_Mutation	V600E	7	140453136	140453136	L	15
EM-A4FO	thca_tcga_mutations	BRAF	Missense_Mutation	V600E	7	140453136	140453136	L	15
EM-A4FQ	thca_tcga_mutations	BRAF	Missense_Mutation	V600E	7	140453136	140453136	L	15
EM-A4FV	thca_tcga_mutations	BRAF	Missense_Mutation	V600E	7	140453136	140453136	L	15
KS-A4I5	thca_tcga_mutations	BRAF	Missense_Mutation	V600E	7	140453136	140453136	L	15
KS-A4I9	thca_tcga_mutations	BRAF	Missense_Mutation	V600E	7	140453136	140453136	L	15
KS-A4IB	thca_tcga_mutations	BRAF	Missense_Mutation	V600E	7	140453136	140453136	L	15
L6-A4EP	thca_tcga_mutations	BRAF	Missense_Mutation	V600E	7	140453136	140453136	L	15
L6-A4ET	thca_tcga_mutations	BRAF	Missense_Mutation	V600E	7	140453136	140453136	L	15
L6-A4EU	thca_tcga_mutations	BRAF	Missense_Mutation	V600E	7	140453136	140453136	L	15
MK-A4N6	thca_tcga_mutations	BRAF	Missense_Mutation	V600E	7	140453136	140453136	L	15
MK-A4N7	thca_tcga_mutations	BRAF	Missense_Mutation	V600E	7	140453136	140453136	L	15
MK-A4N9	thca_tcga_mutations	BRAF	Missense_Mutation	V600E	7	140453136	140453136	L	15
BJ-A0Z9	thca_tcga_mutations	BRAF	Missense_Mutation	V600E	7	140453136	140453136	L	15
BJ-A0ZB	thca_tcga_mutations	BRAF	Missense_Mutation	V600E	7	140453136	140453136	L	15
BJ-A0ZH	thca_tcga_mutations	BRAF	Missense_Mutation	V600E	7	140453136	140453136	L	15
DE-A0Y3	thca_tcga_mutations	BRAF	Missense_Mutation	V600E	7	140453136	140453136	L	15
DJ-A13O	thca_tcga_mutations	BRAF	Missense_Mutation	V600E	7	140453136	140453136	L	15
DJ-A13P	thca_tcga_mutations	BRAF	Missense_Mutation	V600E	7	140453136	140453136	L	15
DJ-A13T	thca_tcga_mutations	BRAF	Missense_Mutation	V600E	7	140453136	140453136	L	15
DJ-A13U	thca_tcga_mutations	BRAF	Missense_Mutation	V600E	7	140453136	140453136	L	15
DJ-A13V	thca_tcga_mutations	BRAF	Missense_Mutation	V600E	7	140453136	140453136	L	15
DJ-A13X	thca_tcga_mutations	BRAF	Missense_Mutation	V600E	7	140453136	140453136	L	15
EM-A2P1-06;	thca_tcga_mutations	BRAF	Missense_Mutation	V600E	7	140453136	140453136	L	15
J8-A3YH-06;	thca_tcga_mutations	BRAF	Missense_Mutation	V600E	7	140453136	140453136	L	15
EM-A3O8	thca_tcga_mutations	BRAF	Missense_Mutation	K601E	7	140453134	140453134	N	15
E8-A437	thca_tcga_mutations	BRAF	Missense_Mutation	V600E	7	140453135	140453136	NA	15
DJ-A3VL	thca_tcga_mutations	BRAF	In_Frame_Del	P490_Q494del	7	140477827	140477841	NA	12
EM-A2P2	thca_tcga_mutations	BRAF	In_Frame_Del	T488_P492del	7	140477832	140477846	NA	12
BJ-A28S	thca_tcga_mutations	BRAF	In_Frame_Ins	N581_A598dup	7	140453193	140453194	NA	15
DJ-A3VK	thca_tcga_mutations	BRAF	In_Frame_Ins	K591_A598dup	7	140453163	140453164	NA	15
ET-A3BN	thca_tcga_mutations	BRCA1	Missense_Mutation	V412I	17	41246314	41246314	L
BJ-A0ZH	thca_tcga_mutations	BRCA2	Missense_Mutation	H2932Y	13	32953493	32953493	N
EL-A3H5	thca_tcga_mutations	BRCA2	Missense_Mutation	A2738S	13	32937551	32937551	L
EM-A2P3	thca_tcga_mutations	BRCA2	Missense_Mutation	C1820R	13	32913950	32913950	M
DJ-A2QC	thca_tcga_mutations	BRIP1	Missense_Mutation	G509F	17	59861733	59861734	[Not Available]
DO-A2HM	thca_tcga_mutations	CD38	Missense_Mutation	R66Q	4	15780234	15780234	M
FY-A40K	thca_tcga_mutations	CD38	Missense_Mutation	G223W	4	15841656	15841656	M
EL-A3GS	thca_tcga_mutations	CD44	Missense_Mutation	A99T	11	35201882	35201882	L
EM-A3O9	thca_tcga_mutations	CDK12	Missense_Mutation	E1162K	17	37682293	37682293	L
ET-A4KN	thca_tcga_mutations	CDKN1A	Missense_Mutation	R9P	6	36651904	36651904	L
DJ-A2QB	thca_tcga_mutations	CDKN2C	Missense_Mutation	D67N	1	51439634	51439634	M
ET-A3BV	thca_tcga_mutations	CHEK1	Missense_Mutation	V312M	11	125513996	125513996	N
BJ-A3PT	thca_tcga_mutations	CHEK2	Nonsense_Mutation	Y390*	22	29091787	29091787	NA
CE-A484	thca_tcga_mutations	CHEK2	Missense_Mutation	N186S	22	29121000	29121000	L
DJ-A1QG	thca_tcga_mutations	CHEK2	Missense_Mutation	L391F	22	29091784	29091784	L
EL-A4K2	thca_tcga_mutations	CHEK2	Missense_Mutation	L462I	22	29090097	29090097	L
KS-A4IB	thca_tcga_mutations	CHEK2	Missense_Mutation	H143Q	22	29121246	29121246	M
DJ-A2Q8	thca_tcga_mutations	CREBBP	Nonsense_Mutation	L673*	16	3828107	3828107	NA
BJ-A0ZB	thca_tcga_mutations	CSF3R	Missense_Mutation	G415R	1	36937076	36937076	M
DO-A2HM	thca_tcga_mutations	CTCF	Missense_Mutation	D581H	16	67663340	67663340	N
EM-A2OZ	thca_tcga_mutations	CTCF	Missense_Mutation	K593N	16	67663378	67663378	N
BJ-A0Z3	thca_tcga_mutations	CTNNB1	Missense_Mutation	P744T	3	41280717	41280717	L
E3-A3E5	thca_tcga_mutations	CTNNB1	Missense_Mutation	Y716C	3	41280634	41280634	L
J8-A4HW	thca_tcga_mutations	CYP19A1	Missense_Mutation	S113I	15	51520089	51520089	N
J8-A4HW-06;	thca_tcga_mutations	CYP19A1	Missense_Mutation	S113I	15	51520089	51520089	N
ET-A2N4	thca_tcga_mutations	CYSLTR2	Missense_Mutation	C259Y	13	49281729	49281729	H
EL-A3D5	thca_tcga_mutations	DICER1	Missense_Mutation	E1813G	14	95557629	95557629	H
EL-A3GO	thca_tcga_mutations	DICER1	Missense_Mutation	D1810H	14	95557639	95557639	H
EM-A2CT	thca_tcga_mutations	DICER1	Missense_Mutation	R1906S	14	95556886	95556886	L
EL-A3CT	thca_tcga_mutations	DIS3	Missense_Mutation	D319N	13	73349381	73349381	M
E3-A3DZ	thca_tcga_mutations	DNMT1	Missense_Mutation	V1343M	19	10249155	10249155	M
E8-A418	thca_tcga_mutations	DNMT1	Missense_Mutation	D706N	19	10262175	10262175	L
DJ-A2Q2	thca_tcga_mutations	DNMT3A	Nonsense_Mutation	W313*	2	25470535	25470535	NA
EL-A3CR	thca_tcga_mutations	DNMT3A	Nonsense_Mutation	Q402*	2	25469564	25469564	NA
FY-A3NM	thca_tcga_mutations	DNMT3A	Missense_Mutation	P195L	2	25497865	25497865	N
E3-A3E2	thca_tcga_mutations	DOT1L	Missense_Mutation	G1054D	19	2222329	2222329	L
DJ-A2Q0	thca_tcga_mutations	EED	Missense_Mutation	I251V	11	85977149	85977149	L
EL-A3CT	thca_tcga_mutations	EED	Missense_Mutation	G35E	11	85956375	85956375	N
EM-A2CL	thca_tcga_mutations	EIF1AX	Missense_Mutation	G9R	23	20156732	20156732	M
EL-A3CO	thca_tcga_mutations	EIF1AX	Missense_Mutation	G9D	23	20156731	20156731	H
BJ-A0ZG	thca_tcga_mutations	EIF1AX	Missense_Mutation	G9D	23	20156731	20156731	H
EM-A1YA	thca_tcga_mutations	EIF1AX	Splice_Site	X113_splice	23	20148725	20148726	NA
EM-A3FN	thca_tcga_mutations	EIF1AX	Missense_Mutation	G8R	23	20156735	20156735	H
EM-A4FV	thca_tcga_mutations	EIF1AX	Splice_Site	X113_splice	23	20148726	20148726	NA
BJ-A0ZB	thca_tcga_mutations	ELF3	Missense_Mutation	S133F	1	201981484	201981484	L
DJ-A13W	thca_tcga_mutations	EPHB1	Missense_Mutation	P133S	3	134670486	134670486	L
EM-A2OV	thca_tcga_mutations	EPHB1	Missense_Mutation	G821R	3	134960104	134960104	M
EL-A3T3	thca_tcga_mutations	ERBB2	Missense_Mutation	K937R	17	37882044	37882044	N	23
EL-A3CT	thca_tcga_mutations	ERBB3	Missense_Mutation	H768R	12	56490857	56490857	H
BJ-A4O9	thca_tcga_mutations	ERBB4	Missense_Mutation	S1105C	2	212251745	212251745	L
EL-A3H2	thca_tcga_mutations	ERBB4	Missense_Mutation	V1307L	2	212248348	212248348	N
DO-A2HM	thca_tcga_mutations	ERCC3	Missense_Mutation	K557N	2	128036808	128036808	H
FE-A234	thca_tcga_mutations	ERF	Missense_Mutation	R92H	19	42754077	42754077	L
BJ-A2N7	thca_tcga_mutations	ERG	Missense_Mutation	E129Q	21	39795356	39795356	L
DJ-A3UU	thca_tcga_mutations	ESR1	Nonsense_Mutation	W383*	6	152332842	152332842	NA
EL-A3GY	thca_tcga_mutations	ETV1	Missense_Mutation	P221A	7	13971268	13971268	M
ET-A25R	thca_tcga_mutations	FAT1	Missense_Mutation	V912I	4	187628248	187628248	N
MK-A4N7	thca_tcga_mutations	FGFR2	Missense_Mutation	K296N	10	123279544	123279544	N
H2-A421	thca_tcga_mutations	FLT4	Missense_Mutation	A706T	5	180048157	180048157	N
ET-A2N4	thca_tcga_mutations	FOXP3	Missense_Mutation	T108M	23	49114015	49114015	N
BJ-A3F0	thca_tcga_mutations	GNAS	Missense_Mutation	Q227H	20	57484597	57484597	H
DJ-A3UR	thca_tcga_mutations	GNAS	Missense_Mutation	G251R	20	57429071	57429071	N
IM-A3U2	thca_tcga_mutations	GNAS	Missense_Mutation	E52K	20	57428474	57428474	L
EL-A3GQ	thca_tcga_mutations	GRIN2A	Missense_Mutation	V617L	16	9923438	9923438	M
DE-A0XZ	thca_tcga_mutations	HDAC5	Missense_Mutation	P322A	17	42169608	42169608	M
EL-A3D6	thca_tcga_mutations	HDAC8	Missense_Mutation	H334Y	23	71681859	71681859	M
J8-A4HW	thca_tcga_mutations	HIST1H1C	Missense_Mutation	K172R	6	26056142	26056142	N
EM-A2CK	thca_tcga_mutations	HRAS	Missense_Mutation	Q61R	11	533874	533874	M
BJ-A2P4	thca_tcga_mutations	HRAS	Missense_Mutation	Q61R	11	533874	533874	M
ET-A2N5	thca_tcga_mutations	HRAS	Missense_Mutation	Q61R	11	533874	533874	M
DJ-A2QB	thca_tcga_mutations	HRAS	Missense_Mutation	Q61R	11	533874	533874	M
EL-A3CZ	thca_tcga_mutations	HRAS	Missense_Mutation	Q61R	11	533874	533874	M
ET-A39I	thca_tcga_mutations	HRAS	Missense_Mutation	Q61R	11	533874	533874	M
EL-A3ZR	thca_tcga_mutations	HRAS	Missense_Mutation	Q61R	11	533874	533874	M
BJ-A45D	thca_tcga_mutations	HRAS	Missense_Mutation	Q61R	11	533874	533874	M
EL-A4JV	thca_tcga_mutations	HRAS	Missense_Mutation	Q61R	11	533874	533874	M
BJ-A0Z2	thca_tcga_mutations	HRAS	Missense_Mutation	Q61R	11	533874	533874	M
DJ-A13M	thca_tcga_mutations	HRAS	Missense_Mutation	Q61R	11	533874	533874	M
BJ-A18Y	thca_tcga_mutations	HRAS	Missense_Mutation	Q61K	11	533875	533875	H
EM-A22K	thca_tcga_mutations	HRAS	Missense_Mutation	Q61K	11	533875	533875	H
E3-A3DZ	thca_tcga_mutations	HRAS	Missense_Mutation	Q61K	11	533875	533875	H
DJ-A2PZ	thca_tcga_mutations	HSPH1	Missense_Mutation	A256S	13	31725226	31725226	L
DJ-A1QI	thca_tcga_mutations	IGF1R	Missense_Mutation	P327H	15	99440012	99440012	M
ET-A3BQ	thca_tcga_mutations	IL2RA	Missense_Mutation	R206H	10	6061871	6061871	N
EM-A4FM	thca_tcga_mutations	IL2RG	Missense_Mutation	P361S	23	70327615	70327615	L
BJ-A290	thca_tcga_mutations	IL7R	Missense_Mutation	R291T	5	35875685	35875685	N
EL-A3D1	thca_tcga_mutations	IL7R	Missense_Mutation	S360G	5	35876286	35876286	N
ET-A39P	thca_tcga_mutations	IL7R	Missense_Mutation	R267M	5	35874644	35874644	M
EL-A4KD	thca_tcga_mutations	IRS2	Missense_Mutation	A114V	13	110438060	110438060	L
BJ-A28V	thca_tcga_mutations	JAK1	Missense_Mutation	V764I	1	65309860	65309860	N
ET-A2MY	thca_tcga_mutations	JUN	Missense_Mutation	S17L	1	59248693	59248693	L
EM-A3FL	thca_tcga_mutations	KDM5A	Missense_Mutation	K1162Q	12	417066	417066	L
E3-A3E3	thca_tcga_mutations	KDM6A	Missense_Mutation	K768E	23	44929202	44929202	N
DE-A0XZ	thca_tcga_mutations	KDR	Missense_Mutation	E759K	4	55964962	55964962	M
DE-A4M8	thca_tcga_mutations	KDR	Missense_Mutation	M1285T	4	55946325	55946325	N
BJ-A192	thca_tcga_mutations	KEAP1	Missense_Mutation	G477S	19	10600426	10600426	H
E8-A418	thca_tcga_mutations	KMT2A	Missense_Mutation	S3515V	11	118377159	118377160	[Not Available]
FK-A3SD	thca_tcga_mutations	KMT2A	Missense_Mutation	K1574R	11	118361935	118361935	N
DJ-A13P	thca_tcga_mutations	KMT2A	Missense_Mutation	D2718V	11	118374769	118374769	M
E8-A419	thca_tcga_mutations	KMT2A	Missense_Mutation	Q3621H	11	118379887	118379887	L
EL-A3ZH	thca_tcga_mutations	KMT2A	Missense_Mutation	N1653T	11	118362606	118362606	L
FY-A3BL	thca_tcga_mutations	KMT2A	Missense_Mutation	N3061S	11	118375798	118375798	N
MK-A4N6	thca_tcga_mutations	KMT2A	Missense_Mutation	K2779E	11	118374951	118374951	L
ET-A3DU	thca_tcga_mutations	KMT2C	Nonsense_Mutation	Q1791*	7	151879574	151879574	NA
DJ-A2QA	thca_tcga_mutations	KMT2C	Missense_Mutation	S3213L	7	151864343	151864343	N
DJ-A2PW	thca_tcga_mutations	KMT2C	Nonsense_Mutation	Q3591*	7	151859891	151859891	NA
EL-A4KG	thca_tcga_mutations	KMT2C	Missense_Mutation	K3847N	7	151856077	151856077	M
ET-A3DU	thca_tcga_mutations	KMT2C	Missense_Mutation	H2006Y	7	151878929	151878929	N
ET-A3DU	thca_tcga_mutations	KMT2C	Missense_Mutation	S2184C	7	151878394	151878394	L
ET-A3DU	thca_tcga_mutations	KMT2C	Missense_Mutation	S1955F	7	151879081	151879081	L
EM-A2P2	thca_tcga_mutations	KMT2D	Missense_Mutation	A1510T	19	36219029	36219029
EL-A3H7	thca_tcga_mutations	KMT2D	Frame_Shift_Ins	A624Sfs*52	19	36212112	36212113
H2-A3RH	thca_tcga_mutations	KRAS	Missense_Mutation	Q61K	12	25380277	25380278	[Not Available]	3
EM-A4FV	thca_tcga_mutations	KRAS	Missense_Mutation	Q61K	12	25380277	25380278	[Not Available]	3
EM-A2CQ	thca_tcga_mutations	KRAS	Missense_Mutation	G12V	12	25398284	25398284	M	2
BJ-A0ZE	thca_tcga_mutations	KRAS	Missense_Mutation	Q61R	12	25380276	25380276	M	3
EL-A3T0	thca_tcga_mutations	LCK	Missense_Mutation	I17T	1	32739980	32739980	L
EL-A3H8	thca_tcga_mutations	LRP1B	Nonsense_Mutation	R3064*	2	141245239	141245239	NA	58
E8-A433	thca_tcga_mutations	LYN	Missense_Mutation	K230R	8	56866442	56866442	L
BJ-A0Z0	thca_tcga_mutations	MAP3K1	Missense_Mutation	L1354V	5	56181836	56181836	M
ET-A39N	thca_tcga_mutations	MAP3K1	Nonsense_Mutation	G1311*	5	56180602	56180602	NA
EL-A3T9	thca_tcga_mutations	MEF2B	Missense_Mutation	P123L	19	19258532	19258532	N
BJ-A0ZE	thca_tcga_mutations	MEN1	Frame_Shift_Del	L173Wfs*17	11	64575515	64575515	NA
BJ-A45J	thca_tcga_mutations	MET	Missense_Mutation	E1378Q	7	116436137	116436137	L	21
J8-A3YH-06;	thca_tcga_mutations	MGA	Missense_Mutation	V3021G	15	42059342	42059342
BJ-A0ZE	thca_tcga_mutations	MITF	Missense_Mutation	N190S	3	69987187	69987187	L
ET-A4KN	thca_tcga_mutations	MMP2	Missense_Mutation	T86R	16	55516924	55516924	H
EL-A3GZ	thca_tcga_mutations	MSH2	Missense_Mutation	R383L	2	47656952	47656952	M
EL-A3GV	thca_tcga_mutations	NF1	Missense_Mutation	K1568R	17	29588854	29588854	N
EM-A1CW	thca_tcga_mutations	NF1	Splice_Site	X244_splice	17	29508804	29508804	NA
EL-A3CN	thca_tcga_mutations	NF2	Missense_Mutation	V146I	22	30038263	30038263	M
EM-A22K	thca_tcga_mutations	NOTCH2	Missense_Mutation	D1921A	1	120461954	120461954	N
DJ-A1QG	thca_tcga_mutations	NRAS	Missense_Mutation	Q61R	1	115256529	115256529	M	3
EM-A22J	thca_tcga_mutations	NRAS	Missense_Mutation	Q61R	1	115256529	115256529	M	3
EM-A2CR	thca_tcga_mutations	NRAS	Missense_Mutation	Q61R	1	115256529	115256529	M	3
EM-A2CT	thca_tcga_mutations	NRAS	Missense_Mutation	Q61R	1	115256529	115256529	M	3
H2-A2K9	thca_tcga_mutations	NRAS	Missense_Mutation	Q61R	1	115256529	115256529	M	3
BJ-A2N7	thca_tcga_mutations	NRAS	Missense_Mutation	Q61R	1	115256529	115256529	M	3
BJ-A2N8	thca_tcga_mutations	NRAS	Missense_Mutation	Q61R	1	115256529	115256529	M	3
DJ-A2PP	thca_tcga_mutations	NRAS	Missense_Mutation	Q61R	1	115256529	115256529	M	3
EM-A2CN	thca_tcga_mutations	NRAS	Missense_Mutation	Q61R	1	115256529	115256529	M	3
EL-A3GW	thca_tcga_mutations	NRAS	Missense_Mutation	Q61R	1	115256529	115256529	M	3
FY-A3NP	thca_tcga_mutations	NRAS	Missense_Mutation	Q61R	1	115256529	115256529	M	3
J8-A3O0	thca_tcga_mutations	NRAS	Missense_Mutation	Q61R	1	115256529	115256529	M	3
BJ-A3PT	thca_tcga_mutations	NRAS	Missense_Mutation	Q61R	1	115256529	115256529	M	3
EM-A3OB	thca_tcga_mutations	NRAS	Missense_Mutation	Q61R	1	115256529	115256529	M	3
DJ-A3UP	thca_tcga_mutations	NRAS	Missense_Mutation	Q61R	1	115256529	115256529	M	3
DJ-A3UT	thca_tcga_mutations	NRAS	Missense_Mutation	Q61R	1	115256529	115256529	M	3
EL-A3T2	thca_tcga_mutations	NRAS	Missense_Mutation	Q61R	1	115256529	115256529	M	3
FY-A3W9	thca_tcga_mutations	NRAS	Missense_Mutation	Q61R	1	115256529	115256529	M	3
EL-A3ZH	thca_tcga_mutations	NRAS	Missense_Mutation	Q61R	1	115256529	115256529	M	3
BJ-A45F	thca_tcga_mutations	NRAS	Missense_Mutation	Q61R	1	115256529	115256529	M	3
BJ-A45G	thca_tcga_mutations	NRAS	Missense_Mutation	Q61R	1	115256529	115256529	M	3
EL-A4K2	thca_tcga_mutations	NRAS	Missense_Mutation	Q61R	1	115256529	115256529	M	3
EL-A4KI	thca_tcga_mutations	NRAS	Missense_Mutation	Q61R	1	115256529	115256529	M	3
EM-A4FK	thca_tcga_mutations	NRAS	Missense_Mutation	Q61R	1	115256529	115256529	M	3
EM-A4G1	thca_tcga_mutations	NRAS	Missense_Mutation	Q61R	1	115256529	115256529	M	3
BJ-A0ZA	thca_tcga_mutations	NRAS	Missense_Mutation	Q61R	1	115256529	115256529	M	3
DJ-A13S	thca_tcga_mutations	NRAS	Missense_Mutation	Q61R	1	115256529	115256529	M	3
ET-A25I	thca_tcga_mutations	NRAS	Missense_Mutation	Q61K	1	115256530	115256530	H	3
EM-A22L	thca_tcga_mutations	NRAS	Missense_Mutation	Q61K	1	115256530	115256530	H	3
EM-A22Q	thca_tcga_mutations	NRAS	Missense_Mutation	Q61K	1	115256530	115256530	H	3
EM-A3AP	thca_tcga_mutations	NRAS	Missense_Mutation	Q61K	1	115256530	115256530	H	3
EM-A3OA	thca_tcga_mutations	NRAS	Missense_Mutation	Q61K	1	115256530	115256530	H	3
FY-A3R9	thca_tcga_mutations	NRAS	Missense_Mutation	Q61K	1	115256530	115256530	H	3
EL-A4K6	thca_tcga_mutations	NRAS	Missense_Mutation	Q61K	1	115256530	115256530	H	3
BJ-A28V	thca_tcga_mutations	NSD1	Frame_Shift_Ins	T2395Nfs*2	5	176721551	176721552	NA
DJ-A4UW	thca_tcga_mutations	NSD1	Missense_Mutation	N1488S	5	176673763	176673763	N
E3-A3DZ	thca_tcga_mutations	NSD1	Missense_Mutation	K513R	5	176636938	176636938	L
EM-A3FQ	thca_tcga_mutations	NT5E	Missense_Mutation	Y281H	6	86195042	86195042	M
EL-A3T9	thca_tcga_mutations	NTRK3	Missense_Mutation	N294T	15	88679156	88679156	N
L6-A4EU	thca_tcga_mutations	NUP93	Missense_Mutation	E14K	16	56782199	56782199	L	2
BJ-A191	thca_tcga_mutations	NUP93	Nonsense_Mutation	Q15*	16	56782202	56782202	NA	2
DJ-A2Q4	thca_tcga_mutations	NUP93	Nonsense_Mutation	Q15*	16	56782202	56782202	NA	2
EM-A4FQ	thca_tcga_mutations	NUP93	Nonsense_Mutation	Q15*	16	56782202	56782202	NA	2
EM-A2P3	thca_tcga_mutations	PAK5	Missense_Mutation	R483Q	20	9546574	9546574	N
EM-A2OZ	thca_tcga_mutations	PAK5	Missense_Mutation	D45N	20	9624844	9624844	N
BJ-A191	thca_tcga_mutations	PDCD1	Missense_Mutation	E150K	2	242794494	242794494	M
EM-A3O3	thca_tcga_mutations	PDCD4	Missense_Mutation	D287G	10	112649373	112649373	M
EM-A3O6	thca_tcga_mutations	PDGFRB	Missense_Mutation	G805S	5	149500817	149500817	N
DE-A0Y3	thca_tcga_mutations	PIK3C2G	Missense_Mutation	P519S	12	18499700	18499700	N
FE-A3PC	thca_tcga_mutations	PIK3CA	Missense_Mutation	G118D	3	178917478	178917478	M	3
BJ-A3EZ	thca_tcga_mutations	PIK3CA	Missense_Mutation	M1043I	3	178952074	178952074	N	21
DJ-A2Q9	thca_tcga_mutations	PIK3CB	Missense_Mutation	D1067V	3	138374244	138374244	M
ET-A2N4	thca_tcga_mutations	PIK3CD	Missense_Mutation	R821H	1	9783218	9783218	L
EM-A1CT	thca_tcga_mutations	PIK3CG	Missense_Mutation	H471Q	7	106509419	106509419	M
EM-A3O6	thca_tcga_mutations	PIK3R1	Missense_Mutation	P617R	5	67592034	67592034	M
EM-A3FP	thca_tcga_mutations	PMS1	Missense_Mutation	S803G	2	190732589	190732589	M
E3-A3DY	thca_tcga_mutations	POLE	Missense_Mutation	E1715Q	12	133218793	133218793	M
DJ-A1QL	thca_tcga_mutations	PPM1D	Frame_Shift_Del	C478*	17	58740528	58740549	NA
DJ-A2PW	thca_tcga_mutations	PPM1D	Frame_Shift_Del	S575Cfs*2	17	58740817	58740818	NA
E8-A418	thca_tcga_mutations	PPM1D	Frame_Shift_Del	T483Kfs*4	17	58740540	58740544	NA
ET-A3BW	thca_tcga_mutations	PPM1D	Frame_Shift_Del	C407Vfs*2	17	58734159	58734159	NA
FY-A3NN	thca_tcga_mutations	PPM1D	Missense_Mutation	D470N	17	58740503	58740503	L
BJ-A0Z0	thca_tcga_mutations	PPP2R1A	Missense_Mutation	M291K	19	52719096	52719096	L
EL-A3MZ	thca_tcga_mutations	PPP2R1A	Missense_Mutation	A273V	19	52719042	52719042	M
EM-A1YB	thca_tcga_mutations	PPP6C	Missense_Mutation	S208T	9	127915858	127915858	H
EL-A3CT	thca_tcga_mutations	PTCH1	Missense_Mutation	A507V	9	98239123	98239123	L
BJ-A3PT	thca_tcga_mutations	PTCH1	Missense_Mutation	T778M	9	98229625	98229625	M
BJ-A0Z0	thca_tcga_mutations	PTEN	Frame_Shift_Del	K183Rfs*16	10	89711928	89711928	NA
BJ-A0Z0	thca_tcga_mutations	PTEN	Nonsense_Mutation	L139*	10	89692932	89692932	NA
EM-A3O6	thca_tcga_mutations	PTEN	Missense_Mutation	D252V	10	89717730	89717730	M
ET-A2N5	thca_tcga_mutations	PTPRB	Nonsense_Mutation	Y1487*	12	70948968	70948968	NA
EM-A4FO	thca_tcga_mutations	PTPRD	Missense_Mutation	R1536H	9	8375990	8375990	M
EM-A2P2	thca_tcga_mutations	PTPRD	Missense_Mutation	S617G	9	8501033	8501033	M
EM-A3FR	thca_tcga_mutations	PTPRD	In_Frame_Del	L12del	9	8733812	8733814	NA
E3-A3E5	thca_tcga_mutations	PTPRT	Missense_Mutation	S1049I	20	40739081	40739081	M
EM-A1YD	thca_tcga_mutations	PTPRT	Missense_Mutation	H338Y	20	41306647	41306647	M
BJ-A4O9	thca_tcga_mutations	RAD23B	Splice_Site	X185_splice	9	110074019	110074019	NA
E8-A433	thca_tcga_mutations	RARA	Frame_Shift_Ins	T259Hfs*65	17	38508725	38508726	NA
DJ-A3VL	thca_tcga_mutations	RASA1	Missense_Mutation	G875A	5	86676346	86676346	L
DJ-A3V7	thca_tcga_mutations	RB1	Missense_Mutation	R798W	13	49039407	49039407	L
EL-A4KI	thca_tcga_mutations	RB1	Missense_Mutation	P827S	13	49039494	49039494	L
EL-A3T1	thca_tcga_mutations	ROS1	Missense_Mutation	P1020H	6	117686282	117686282	N
E8-A437	thca_tcga_mutations	RSF1	Missense_Mutation	D477G	11	77412844	77412844	L
BJ-A0ZH	thca_tcga_mutations	SETD2	Missense_Mutation	E1138D	3	47162712	47162712	N
E8-A433	thca_tcga_mutations	SF3B1	Missense_Mutation	T7I	2	198299704	198299704	M
L6-A4EP	thca_tcga_mutations	SF3B1	Missense_Mutation	M876L	2	198265531	198265531	N
EL-A3GO	thca_tcga_mutations	SHQ1	Missense_Mutation	D13H	3	72897455	72897455	M
FE-A23A	thca_tcga_mutations	SLC6A2	Missense_Mutation	V468I	16	55732393	55732393	L
DJ-A2PU	thca_tcga_mutations	SMARCA4	Missense_Mutation	P930L	19	11132573	11132573	H
DJ-A2QC	thca_tcga_mutations	SOS1	Missense_Mutation	C441Y	2	39250247	39250247	M
EM-A3FR	thca_tcga_mutations	SPOP	Missense_Mutation	P94R	17	47696667	47696667	L
BJ-A3EZ	thca_tcga_mutations	SRC	Missense_Mutation	E507D	20	36031692	36031692	N
IM-A3EB	thca_tcga_mutations	SRSF2	Missense_Mutation	S220C	17	74732250	74732250
EM-A3AN	thca_tcga_mutations	SSTR2	Missense_Mutation	C225F	17	71166132	71166132	M
EL-A3T2	thca_tcga_mutations	STAG2	Missense_Mutation	I910R	23	123211862	123211862	M
EM-A22L	thca_tcga_mutations	STAG3	Missense_Mutation	R468C	7	99796515	99796515	M
EL-A3H2	thca_tcga_mutations	STAT5B	Splice_Site	X710_splice	17	40354774	40354774	NA
DJ-A3UN	thca_tcga_mutations	SYK	Missense_Mutation	T283A	9	93629413	93629413	L
EM-A22P	thca_tcga_mutations	TBK1	Missense_Mutation	E643K	12	64891007	64891007	L
EM-A2CJ	thca_tcga_mutations	TCF3	Missense_Mutation	R105Q	19	1627410	1627410	M
BJ-A290	thca_tcga_mutations	TEK	Missense_Mutation	R50H	9	27157925	27157925	N
E3-A3E5	thca_tcga_mutations	TEK	Missense_Mutation	P530A	9	27192585	27192585	L
EL-A3MZ	thca_tcga_mutations	TERT	Missense_Mutation	R470H	5	1293592	1293592	L
FK-A3SE	thca_tcga_mutations	TERT	Missense_Mutation	S602L	5	1280418	1280418	M
EM-A2OV	thca_tcga_mutations	TET1	Missense_Mutation	I1429T	10	70411612	70411612	N
EM-A4FQ	thca_tcga_mutations	TGFBR2	Missense_Mutation	D222G	3	30713340	30713340	M
ET-A25O	thca_tcga_mutations	TOP2A	Missense_Mutation	K1199E	17	38552660	38552660	M
GE-A2C6	thca_tcga_mutations	TOP2A	Missense_Mutation	K1199E	17	38552660	38552660	M
EM-A1YB	thca_tcga_mutations	TP53	Nonsense_Mutation	Q192*	17	7578275	7578275	NA
EL-A3D6	thca_tcga_mutations	TP53	Nonsense_Mutation	Q375*	17	7572986	7572986	NA
EL-A3D5	thca_tcga_mutations	TP53	Frame_Shift_Del	E343Afs*3	17	7573998	7573999	NA
DO-A1JZ	thca_tcga_mutations	TP53BP1	Missense_Mutation	G976W	15	43738684	43738684	M
DJ-A3UT	thca_tcga_mutations	TSHR	Missense_Mutation	I640V	14	81610320	81610320	M
EM-A2OW	thca_tcga_mutations	TSHR	Missense_Mutation	M453T	14	81609760	81609760	H
DJ-A1QH	thca_tcga_mutations	VEGFA	Missense_Mutation	E31G	6	43742103	43742103	N
EM-A1YD	thca_tcga_mutations	WT1	Missense_Mutation	R443S	11	32414222	32414222	L	8
EL-A3CT	thca_tcga_mutations	YES1	Missense_Mutation	E130K	18	748002	748002	N
EM-A22O	thca_tcga_mutations	ZNRF3	Missense_Mutation	H423R	22	29445437	29445437	L
MK-A4N7	thca_tcga_mutations	ZNRF3	Missense_Mutation	S659C	22	29446145	29446145	M

## Sheet: Tab4
CNV-data (through cBioportal, all ex- and included patients with CNV datasets)
CNV	ABCB1	ABCC10	ABCC3	ABL1	ABL2	ACPP	ACVR1	AGO2	AGR2	AKT1	AKT2	AKT3	ALCAM	ALDH1A2	ALK	AMER1	APC	AR	ARAF	AREG	ARID1A	ARID1B	ARID2	ARID5B	ASNS	ASXL1	ASXL2	ATM	ATR	ATRX	AURKA	AURKB	AXIN1	AXIN2	AXL	B2M	B4GALNT1	BAP1	BARD1	BCL10	BCL2	BCL2L1	BCL2L11	BCL6	BCOR	BCR	BIRC3	BIRC5	BIRC7
BJ-A0Z3	0	0	0	0	0	0	0	0	0	0	0	0	0	0	0	0	0	0	0	0	0	0	0	0	0	0	0	0	0	0	0	0	0	0	0	0	0	0	0	0	0	0	0	0	0	0	0	0	0
BJ-A0ZC	0	0	0	0	0	0	0	0	0	0	0	0	0	0	0	0	0	0	0	0	0	0	0	-2	0	0	0	0	0	0	0	0	0	0	0	0	0	0	0	0	0	0	0	0	0	0	0	0	0
BJ-A18Y	0	0	0	0	0	0	0	0	0	0	0	0	0	0	0	0	0	0	0	0	0	0	0	0	0	0	0	0	0	0	0	0	0	0	0	0	0	0	0	0	0	0	0	0	0	-1	0	0	0
BJ-A18Z	0	0	0	0	0	0	0	0	0	0	0	0	0	0	0	0	0	0	0	0	0	0	0	0	0	0	0	0	0	0	0	0	0	0	0	0	0	0	0	0	0	0	0	0	0	0	0	0	0
BJ-A190	1	0	0	0	0	-1	-1	-1	1	0	0	0	-1	0	-1	-1	1	-1	-1	-1	0	0	1	-1	1	0	-1	-1	-1	-1	0	0	0	0	0	0	1	-1	-1	0	0	0	-1	-1	-1	-1	-1	0	0
BJ-A191	0	0	0	0	0	0	0	0	0	0	0	0	0	0	0	0	0	0	0	0	0	0	0	0	0	0	0	0	0	0	0	0	0	0	0	0	0	0	0	0	0	0	0	0	0	0	0	0	0
BJ-A192	1	0	0	0	1	0	0	0	0	0	0	0	0	0	0	0	0	0	0	0	0	0	0	0	1	0	0	0	0	0	0	0	1	0	0	0	0	0	-2	0	0	0	0	0	0	0	0	0	0
DO-A1JZ	0	0	0	0	0	0	0	0	0	0	0	0	0	0	0	0	0	0	0	0	0	0	0	0	0	0	0	0	0	0	0	0	0	0	0	0	0	0	0	0	0	0	0	0	0	0	0	0	0
DO-A1K0	0	0	0	0	0	0	0	0	0	0	0	0	0	0	0	0	0	0	0	0	0	0	0	0	0	0	0	0	0	0	0	0	0	0	0	0	0	0	0	0	0	0	0	0	0	0	0	0	0
EM-A1CS	0	0	0	0	0	0	0	0	0	0	0	0	0	0	0	0	0	0	0	0	0	0	0	0	0	0	0	0	0	0	0	0	0	0	0	0	0	0	0	0	0	0	0	0	0	-1	0	0	0
EM-A1CT	0	0	0	0	0	0	0	0	0	0	0	0	0	0	0	0	0	0	0	0	0	0	0	0	0	0	0	0	0	0	0	0	0	0	0	0	0	0	0	0	0	0	0	0	0	0	0	0	0
EM-A1CU	0	0	0	0	0	0	0	0	0	0	0	0	0	0	0	0	0	0	0	0	0	0	0	0	0	0	0	0	0	0	0	0	0	0	0	0	0	0	0	0	0	0	0	0	0	0	0	0	0
EM-A1CV	0	0	0	0	0	0	0	0	0	0	0	0	0	0	0	0	0	0	0	0	0	0	0	0	0	0	0	0	0	0	0	0	0	0	0	0	0	0	0	0	0	0	0	0	0	0	0	0	0
EM-A1CW	0	0	0	0	0	0	0	0	0	0	0	0	0	0	0	0	0	0	0	0	0	0	0	0	0	0	0	0	0	0	0	0	0	0	0	0	0	0	0	0	0	0	0	0	0	0	0	0	0
DJ-A1QD	0	0	0	0	0	0	0	0	0	0	0	0	0	0	0	0	0	0	0	0	0	0	0	0	0	0	0	0	0	0	0	0	0	0	0	0	0	0	0	0	0	0	0	0	0	0	0	0	0
DJ-A1QE	0	0	0	0	0	0	0	0	0	0	0	2	0	0	0	0	0	0	0	0	0	0	0	0	0	0	0	0	0	0	0	0	0	0	0	0	0	0	0	0	0	0	0	0	0	0	0	0	0
DJ-A1QF	0	0	0	0	0	0	0	0	0	0	0	0	0	0	0	0	0	0	0	0	0	0	0	0	0	0	0	0	0	0	0	0	0	0	0	0	0	0	0	0	0	0	0	0	0	0	0	0	0
DJ-A1QG	0	0	0	0	0	0	0	0	0	0	0	0	0	0	0	0	0	0	0	0	0	0	0	0	0	0	0	0	0	0	0	0	0	0	0	0	0	0	0	0	0	0	0	0	0	-1	0	0	0
DJ-A1QH	0	0	0	0	0	0	0	0	0	0	0	0	0	0	0	0	0	0	0	0	0	0	0	0	0	0	0	0	0	0	0	0	0	0	0	0	0	0	0	0	0	0	0	0	0	0	0	0	0
DJ-A1QI	0	0	0	0	0	0	0	0	0	0	0	0	0	0	0	0	0	0	0	0	0	0	0	0	0	0	0	0	0	0	0	0	0	0	0	0	0	0	0	0	0	0	0	0	0	0	0	0	0
DJ-A1QL	0	0	0	0	0	0	0	0	0	0	0	0	0	0	0	0	0	0	0	0	0	0	0	0	0	0	0	0	0	0	0	0	0	0	0	0	0	0	0	0	0	0	0	0	0	0	0	0	0
DJ-A1QM	0	0	0	0	0	0	0	0	0	0	0	0	0	0	0	0	0	0	0	0	0	0	0	0	0	0	0	0	0	0	0	0	0	0	0	0	0	0	0	0	0	0	0	0	0	0	0	0	0
DJ-A1QN	0	0	0	0	0	0	0	0	0	0	0	0	0	0	0	0	0	0	0	0	0	0	0	0	0	0	0	0	0	0	0	0	0	0	0	0	0	0	0	0	0	0	0	0	0	-1	0	0	0
DJ-A1QO	0	0	0	0	0	0	0	0	0	0	0	0	0	0	0	0	0	0	0	0	0	0	0	0	0	0	0	0	0	0	0	0	0	0	0	0	0	0	0	0	0	0	0	0	0	0	0	0	0
DJ-A1QQ	0	0	0	0	0	0	0	0	0	0	0	0	0	0	0	0	0	0	0	0	0	0	0	0	0	0	0	0	0	0	0	0	0	0	0	0	0	0	0	0	0	0	0	0	0	0	0	0	0
EM-A1YA	0	0	0	0	0	0	0	0	0	0	0	0	0	0	0	0	0	0	0	0	0	0	0	0	0	0	0	0	0	0	0	0	0	0	0	0	0	0	0	0	0	0	0	0	0	0	0	0	0
EM-A1YB	0	0	0	-1	0	0	0	0	0	0	0	0	0	0	0	0	0	0	0	0	0	0	0	0	0	0	0	0	0	0	0	0	0	0	0	0	0	0	0	0	0	0	0	0	0	0	0	0	0
EM-A1YC	1	0	1	0	0	0	0	0	1	0	1	0	0	0	0	1	1	1	1	0	0	0	1	1	1	1	0	1	0	1	1	1	0	1	1	0	1	0	0	0	0	1	0	0	1	0	1	1	1
EM-A1YD	1	0	1	1	0	0	0	0	1	1	0	0	0	0	0	1	1	1	1	1	0	0	1	0	1	1	0	0	0	1	1	1	1	1	0	0	1	0	0	0	0	1	0	0	1	0	0	1	1
EM-A1YE	0	0	0	-1	-1	-1	-1	0	0	0	0	-1	-1	-1	-1	-1	0	-1	-1	0	-1	-1	0	0	0	0	-1	0	-1	-1	0	-1	0	0	0	-1	0	0	-1	-1	-1	0	-1	-1	-1	0	0	0	0
FE-A230	0	0	0	0	0	0	0	0	0	0	0	0	0	0	0	0	0	0	0	0	0	0	0	0	0	0	0	0	0	0	0	0	0	0	0	0	0	0	0	0	0	0	0	0	0	0	0	0	0
FE-A231	0	0	0	-1	1	0	0	0	0	0	0	1	0	0	0	0	0	0	0	0	0	0	0	0	0	0	0	0	0	0	0	0	0	0	0	0	0	0	0	0	0	0	0	0	0	0	0	0	0
FE-A232	0	0	0	0	0	0	0	0	0	0	0	0	0	0	0	0	0	0	0	0	0	0	0	0	0	0	0	0	0	0	0	0	0	0	0	0	0	0	0	0	0	0	0	0	0	0	0	0	0
FE-A233	0	0	0	0	0	0	0	0	0	0	0	0	0	0	0	0	0	0	0	0	0	0	0	0	0	0	0	0	0	0	0	0	0	0	0	0	0	0	0	0	0	0	0	0	0	0	0	0	0
FE-A234	0	0	0	0	0	0	0	0	0	0	0	0	0	0	0	0	0	0	0	0	0	0	0	0	0	0	0	0	0	0	0	0	0	0	0	0	0	0	0	0	0	0	0	0	0	0	0	0	0
BJ-A28R	0	0	0	0	0	0	0	0	0	0	0	0	0	0	0	0	0	0	0	0	0	0	0	0	0	0	0	0	0	0	0	0	0	0	0	0	0	0	0	0	0	0	0	0	0	0	0	0	0
BJ-A28T	0	0	0	0	0	0	0	0	0	0	0	0	0	0	0	0	0	0	0	0	0	0	0	0	0	0	0	0	0	0	0	0	0	0	0	0	0	0	0	0	0	0	0	0	0	0	0	0	0
BJ-A28W	0	0	0	0	0	0	0	0	0	0	0	0	0	0	0	0	0	0	0	0	0	0	0	0	0	0	0	0	0	0	0	0	0	0	0	0	0	0	0	0	0	0	0	0	0	0	0	0	0
BJ-A28Z	0	0	0	0	0	0	0	0	0	0	0	0	0	0	0	0	0	0	0	0	0	0	0	0	0	0	0	0	0	0	0	0	0	0	0	0	0	0	0	0	0	0	0	0	0	0	0	0	0
BJ-A291	0	0	0	0	0	0	0	0	0	0	0	0	0	0	0	0	0	0	0	0	0	0	0	0	0	0	0	0	0	0	0	0	0	0	0	0	0	0	0	0	0	0	0	0	0	0	0	0	0
CE-A27D	0	0	0	0	0	0	0	0	0	0	0	0	0	0	0	0	0	0	0	0	0	0	0	0	0	0	0	0	0	0	0	0	0	0	0	0	0	0	0	0	0	0	0	0	0	0	0	0	0
E8-A242	0	0	0	0	0	0	0	0	0	0	0	0	0	0	0	0	0	0	0	0	0	0	0	0	0	0	0	0	0	0	0	0	0	0	0	0	0	0	0	0	0	0	0	0	0	0	0	0	0
ET-A25G	0	0	0	0	0	0	0	0	0	0	0	0	0	0	0	0	0	0	0	0	0	0	0	0	0	0	0	0	0	0	0	0	0	0	0	0	0	0	0	0	0	0	0	0	0	0	0	0	0
ET-A25I	0	0	0	0	0	0	0	0	0	0	0	0	0	0	0	0	0	0	0	0	0	0	0	0	0	0	0	0	0	0	0	0	0	0	0	0	0	0	0	0	0	0	0	0	0	0	0	0	0
ET-A25J	0	0	0	0	0	0	0	0	0	0	0	0	0	0	0	0	0	0	0	0	0	0	0	0	0	0	0	0	0	0	0	0	0	0	0	0	0	0	0	0	0	0	0	0	0	0	0	0	0
ET-A25K	0	0	0	0	0	0	0	0	0	0	0	0	0	0	0	0	0	0	0	0	0	0	0	0	0	0	0	0	0	0	0	0	0	0	0	0	0	0	0	0	0	0	0	0	0	0	0	0	0
ET-A25L	0	0	0	0	0	0	0	0	0	0	0	2	0	0	0	0	0	0	0	0	0	0	0	0	0	0	0	0	0	0	0	0	0	0	0	0	0	0	0	0	0	0	0	0	0	-1	0	0	0
ET-A25M	0	0	0	0	0	0	0	0	0	0	0	0	0	0	0	0	0	0	0	0	0	0	0	0	0	0	0	0	0	0	0	0	0	0	0	0	0	0	0	0	0	0	0	0	0	0	0	0	0
ET-A25N	0	0	0	0	0	0	0	0	0	0	0	0	0	0	0	0	0	0	0	0	0	0	0	0	0	0	0	0	0	0	0	0	0	0	0	0	0	0	0	0	0	0	0	0	0	0	0	0	0
ET-A25O	0	0	0	0	0	0	0	0	0	0	0	0	0	0	0	0	0	0	0	0	0	0	0	0	0	0	0	0	0	0	0	0	0	0	0	0	0	0	0	0	0	0	0	0	0	-1	0	0	0
ET-A25P	0	0	1	0	0	0	0	0	0	0	0	0	0	0	0	0	0	0	0	0	0	0	0	0	0	0	0	0	0	0	0	1	0	1	0	0	0	0	0	0	0	0	0	0	0	0	0	1	0
ET-A25R	0	0	0	0	0	0	0	0	0	0	0	0	0	0	0	0	0	0	0	0	0	0	0	0	0	0	0	0	0	0	0	0	0	0	0	0	0	0	0	0	0	0	0	0	0	0	0	0	0
FE-A22Z	0	0	0	2	0	0	0	0	0	0	0	0	0	0	0	0	0	0	0	0	0	0	0	0	0	0	0	0	0	0	0	-1	0	0	0	0	0	0	0	0	0	0	0	0	0	0	0	0	0
FE-A235	0	0	0	0	0	0	0	0	0	0	0	0	0	0	0	0	0	0	0	0	0	0	0	0	0	0	0	0	0	0	0	0	0	0	0	0	0	0	0	0	0	0	0	0	0	0	0	0	0
FE-A236	0	0	0	0	0	0	0	0	0	0	0	0	0	0	0	0	0	0	0	0	0	0	0	0	0	0	0	0	0	0	0	0	0	0	0	0	0	0	0	0	0	0	0	0	0	0	0	0	0
FE-A237	0	0	0	0	0	0	0	0	0	0	0	0	0	0	0	0	0	0	0	0	0	0	0	0	0	0	0	0	0	0	0	0	0	0	0	0	0	0	0	0	0	0	0	0	0	-1	0	0	0
FE-A238	0	0	2	0	0	0	0	0	0	0	0	0	0	0	0	0	0	0	0	0	0	0	0	0	0	0	0	0	0	0	0	-1	0	2	0	0	0	0	0	0	0	0	0	0	0	0	0	2	0
FE-A239	0	1	0	0	0	0	0	0	0	0	1	0	0	0	0	0	1	0	0	1	0	-1	0	0	0	0	0	-1	0	0	0	0	0	0	1	-1	0	0	0	0	0	0	0	0	0	0	-1	0	0
FE-A23A	0	0	0	0	0	0	0	0	0	0	0	0	0	0	0	0	0	0	0	0	0	0	0	0	0	0	0	0	0	0	0	0	0	0	0	0	0	0	0	0	0	0	0	0	0	0	0	0	0
GE-A2C6	0	0	0	0	0	0	0	0	0	0	0	0	0	0	0	0	0	0	0	0	0	0	0	0	0	0	0	0	0	0	0	0	0	0	0	0	0	0	0	0	0	0	0	0	0	-1	0	0	0
H2-A26U	0	0	0	0	1	0	0	0	0	0	0	1	0	0	0	0	0	0	0	0	0	0	0	0	0	0	0	0	0	0	0	0	0	0	0	0	0	0	0	0	0	0	0	0	0	0	0	0	0
BJ-A290	0	0	0	0	1	0	1	0	0	0	0	1	0	0	0	0	0	0	0	0	0	0	0	0	0	0	0	0	0	0	0	0	0	0	0	0	0	0	1	0	0	0	1	0	0	0	0	0	0
DE-A0XZ	0	0	0	0	0	0	0	0	0	0	0	0	0	0	0	0	0	0	0	0	0	0	0	0	0	0	0	0	0	0	0	0	0	0	0	0	0	0	0	0	0	0	0	0	0	-1	0	0	0
E8-A2EA	0	0	0	0	0	0	0	0	0	0	0	0	0	0	0	0	0	0	0	0	0	0	0	0	0	0	0	0	0	0	0	0	0	0	0	0	0	0	0	0	0	0	0	0	0	0	0	0	0
EM-A22I	0	0	0	0	0	0	0	0	0	0	0	0	0	0	0	0	0	0	0	0	0	0	0	0	0	0	0	0	0	0	0	0	0	0	0	0	0	0	0	0	0	0	0	0	0	0	0	0	0
EM-A22J	0	0	0	0	0	0	0	0	0	0	0	0	0	0	0	0	0	0	0	0	0	0	0	0	0	0	0	0	0	0	0	0	0	0	0	0	0	0	0	0	0	0	0	0	0	0	0	0	0
EM-A22K	0	0	0	0	0	0	0	0	0	0	0	0	0	0	0	0	0	0	0	0	0	0	0	0	0	0	0	0	0	0	0	0	0	0	0	0	0	0	0	0	0	0	0	0	0	-1	0	0	0
EM-A22L	0	0	0	0	0	0	0	0	0	0	0	0	0	0	0	0	0	0	0	0	0	0	0	0	0	0	0	0	0	0	0	0	0	0	0	0	0	0	0	0	0	0	0	0	0	-1	0	0	0
[truncated: 431 more rows]
[truncated: 417 more columns]

## Sheet: Tab6
Fusion (TCGA-data - NIHMS633017-supplement-15-1.xlsx)	link: https://www.ncbi.nlm.nih.gov/pmc/articles/PMC4243044/bin/NIHMS633017-supplement-15.xlsx
[truncated: 86 more rows]

[truncated: 1 more sheets: Tab5]
